# Supplementary material for: Cgr1, a ripe rot resistance QTL in Vitis amurensis ‘Shuang Hong’ grapevine
Source: Hortic Res. 2019 Jun 1;6:67. doi: 10.1038/s41438-019-0148-0 (PMC6544659; doi:10.1038/s41438-019-0148-0)
Supplement: Supplementary file 1 — Table S1 Basic information of single nucleotide polymorphisms (SNPs) identified by the “genotyping-by-sequencing” method [file 41438_2019_148_MOESM1_ESM.xlsx]

## Sheet: Sheet3
Table S1 Basic information of single nucleotide polymorphisms (SNPs) identified by the “genotyping-by-sequencing” method.
chromosome	Marker	Position on the Genome	Separate Type	Phase	Progeny
	Marker	Position on the Genome	Separate Type	Phase	1	2	3	4	5	6	7	8	9	10	11	12	13	14	15	16	17	18	19	20	21	22	23	24	25	26	27	28	29	30	31	32	33	34	35	36	37	38	39	40	41	42	43	44	45
1	lm512	17136029	<lmxll>	{1-}	ll	ll	ll	ll	ll	ll	ll	ll	ll	ll	ll	ll	ll	lm	ll	ll	ll	lm	lm	ll	ll	ll	lm	ll	ll	ll	ll	lm	ll	ll	ll	lm	ll	ll	ll	ll	ll	ll	lm	ll	lm	ll	ll	ll	ll
1	lm393	8111669	<lmxll>	{1-}	ll	ll	ll	ll	ll	ll	ll	ll	ll	lm	ll	ll	ll	ll	ll	ll	ll	lm	lm	ll	ll	lm	lm	lm	ll	ll	ll	lm	lm	ll	ll	lm	ll	ll	lm	ll	ll	ll	lm	ll	lm	ll	ll	ll	ll
1	lm563	19336763	<lmxll>	{1-}	lm	ll	lm	lm	lm	ll	ll	lm	lm	ll	ll	ll	ll	lm	lm	ll	lm	lm	ll	lm	ll	lm	lm	lm	ll	lm	ll	ll	lm	ll	ll	lm	lm	ll	lm	ll	lm	ll	ll	ll	ll	ll	ll	ll	ll
1	lm565	19336862	<lmxll>	{1-}	lm	ll	lm	lm	lm	ll	ll	lm	lm	ll	ll	ll	ll	lm	lm	ll	lm	lm	ll	lm	ll	lm	lm	lm	ll	lm	ll	ll	lm	ll	ll	lm	lm	ll	lm	ll	lm	ll	ll	ll	ll	ll	ll	ll	ll
1	lm394	8111702	<lmxll>	{1-}	ll	ll	ll	ll	ll	ll	ll	ll	ll	lm	ll	ll	ll	ll	ll	ll	ll	lm	lm	ll	ll	lm	lm	lm	ll	ll	ll	lm	lm	ll	ll	lm	ll	ll	lm	lm	ll	ll	lm	lm	lm	ll	ll	ll	ll
1	lm510	17097669	<lmxll>	{0-}	ll	lm	ll	ll	ll	lm	lm	lm	ll	ll	lm	lm	lm	ll	ll	lm	ll	ll	ll	ll	lm	ll	ll	ll	ll	ll	lm	lm	ll	lm	lm	ll	ll	lm	ll	lm	ll	lm	lm	ll	lm	lm	ll	lm	lm
1	np101	41700	<nnxnp>	{-1}	np	np	np	np	np	np	np	np	np	np	nn	nn	np	nn	nn	nn	nn	nn	nn	np	nn	nn	np	np	np	np	np	np	np	nn	np	np	nn	nn	np	np	np	np	np	np	nn	np	np	np	nn
1	np107	136679	<nnxnp>	{-0}	np	np	nn	np	nn	nn	nn	nn	np	nn	np	nn	np	np	np	np	np	np	np	nn	np	np	nn	nn	nn	nn	nn	nn	nn	np	nn	nn	np	np	nn	nn	nn	nn	nn	nn	np	nn	nn	nn	nn
1	np110	319135	<nnxnp>	{-0}	np	np	nn	np	nn	nn	nn	nn	np	nn	np	nn	np	np	np	np	np	np	np	nn	np	np	nn	nn	nn	nn	nn	nn	nn	np	nn	nn	np	np	nn	nn	nn	nn	nn	nn	np	nn	nn	nn	nn
1	np89	26633	<nnxnp>	{-0}	np	np	nn	np	nn	nn	nn	nn	np	nn	np	nn	np	np	np	np	np	np	np	nn	np	np	nn	nn	nn	nn	nn	nn	nn	np	nn	nn	np	np	nn	nn	nn	nn	nn	nn	np	nn	nn	nn	nn
1	lm112	1235175	<lmxll>	{1-}	ll	ll	ll	ll	ll	ll	ll	ll	ll	lm	ll	lm	ll	ll	ll	ll	ll	ll	lm	ll	lm	lm	ll	lm	ll	ll	ll	lm	lm	ll	ll	lm	ll	ll	lm	ll	ll	ll	ll	ll	lm	ll	lm	ll	ll
1	np147	974823	<nnxnp>	{-0}	np	np	nn	np	nn	nn	nn	nn	np	nn	np	nn	np	np	np	np	np	np	np	nn	np	np	nn	nn	nn	nn	nn	nn	nn	np	nn	nn	np	np	nn	nn	nn	nn	nn	nn	np	nn	nn	nn	nn
1	lm215	2577476	<lmxll>	{1-}	ll	ll	ll	ll	ll	ll	ll	ll	ll	lm	ll	ll	ll	ll	ll	ll	ll	ll	lm	ll	lm	lm	ll	lm	ll	ll	ll	lm	lm	ll	ll	lm	ll	ll	lm	ll	ll	ll	ll	lm	lm	ll	lm	ll	ll
1	np114	480703	<nnxnp>	{-0}	np	np	nn	np	nn	nn	nn	nn	np	nn	np	nn	np	np	np	np	np	np	np	nn	np	np	nn	nn	nn	nn	nn	nn	nn	np	nn	nn	np	np	nn	nn	nn	nn	nn	nn	np	nn	nn	nn	nn
1	np130	796321	<nnxnp>	{-0}	np	np	nn	np	nn	nn	nn	nn	np	nn	np	np	np	np	np	np	np	np	np	nn	np	np	nn	nn	nn	nn	nn	nn	nn	np	nn	nn	np	np	nn	nn	nn	nn	nn	nn	np	nn	nn	nn	nn
1	lm50	23405	<lmxll>	{1-}	ll	ll	ll	ll	ll	ll	ll	ll	ll	lm	ll	ll	ll	ll	ll	ll	ll	ll	lm	ll	lm	lm	ll	lm	ll	ll	ll	lm	lm	ll	ll	ll	ll	ll	lm	ll	ll	ll	ll	ll	lm	ll	lm	ll	ll
1	np136	941425	<nnxnp>	{-0}	np	np	nn	np	nn	nn	nn	nn	np	nn	np	np	np	nn	np	np	np	np	np	nn	np	np	nn	nn	nn	nn	nn	nn	nn	np	nn	nn	np	np	nn	nn	nn	nn	nn	nn	np	nn	nn	nn	nn
1	lm109	1124698	<lmxll>	{1-}	ll	ll	ll	ll	ll	ll	ll	ll	ll	lm	ll	ll	ll	ll	ll	ll	ll	ll	lm	ll	lm	lm	ll	lm	ll	ll	ll	lm	lm	ll	ll	lm	ll	ll	lm	ll	ll	ll	ll	ll	lm	ll	lm	ll	ll
1	np154	1261670	<nnxnp>	{-0}	np	np	nn	np	nn	nn	nn	nn	np	nn	np	nn	np	np	np	np	np	np	np	nn	np	np	nn	nn	nn	nn	nn	nn	nn	np	nn	nn	np	np	nn	nn	nn	nn	nn	nn	np	nn	nn	nn	nn
1	np137	972334	<nnxnp>	{-0}	np	np	nn	np	nn	nn	nn	nn	np	nn	np	np	np	nn	np	np	np	np	np	nn	np	np	nn	nn	nn	nn	nn	nn	nn	np	nn	nn	np	np	nn	nn	nn	nn	nn	nn	np	nn	nn	nn	np
1	hk9	1397294	<hkxhk>	{00}	hk	hk	hh	hk	hh	hh	hh	hh	hk	hk	hk	--	hk	hk	hk	hk	hk	--	kk	hk	kk	kk	--	hk	hh	--	hh	hk	hk	hk	hh	hk	hk	hk	hk	hh	hk	hh	hh	--	kk	hh	--	hh	hh
1	hk8	1397274	<hkxhk>	{00}	hk	hk	hh	hk	hh	hh	hh	hh	hk	hk	hk	--	hk	hk	hk	hk	hk	--	kk	hk	kk	kk	--	hk	hh	--	hh	hk	hk	hk	hh	hk	hk	hk	hk	hh	hk	hh	hh	--	kk	hh	--	hh	hh
1	hk7	1397273	<hkxhk>	{00}	hk	hk	hh	hk	hh	hh	hh	hh	hk	hk	hk	--	hk	hk	hk	hk	hk	--	kk	hk	kk	kk	--	hk	hh	--	hh	hk	hk	hk	hh	hk	hk	hk	hk	hh	hk	hh	hh	--	kk	hh	--	hh	hh
1	lm289	4480182	<lmxll>	{1-}	ll	ll	ll	ll	ll	ll	ll	ll	ll	lm	ll	ll	ll	ll	ll	ll	ll	ll	lm	ll	ll	lm	ll	lm	ll	ll	ll	lm	lm	ll	ll	lm	ll	ll	lm	ll	ll	ll	ll	lm	lm	ll	lm	ll	ll
1	lm312	4962663	<lmxll>	{1-}	ll	ll	ll	ll	ll	ll	ll	ll	ll	lm	ll	ll	ll	ll	ll	ll	ll	ll	lm	ll	ll	ll	ll	lm	ll	ll	ll	lm	lm	ll	ll	lm	ll	ll	lm	ll	ll	ll	ll	lm	lm	ll	ll	ll	ll
1	lm279	4245838	<lmxll>	{1-}	ll	ll	ll	ll	ll	ll	ll	ll	ll	lm	ll	ll	ll	ll	ll	ll	ll	ll	lm	ll	ll	ll	ll	lm	ll	ll	ll	lm	lm	ll	ll	lm	ll	ll	lm	ll	ll	ll	ll	lm	lm	ll	lm	ll	ll
1	lm318	4994599	<lmxll>	{1-}	ll	ll	ll	ll	ll	ll	ll	ll	ll	lm	ll	ll	ll	ll	ll	ll	ll	ll	lm	ll	ll	ll	ll	lm	ll	ll	ll	lm	lm	ll	ll	lm	ll	ll	lm	ll	ll	ll	ll	lm	lm	ll	ll	ll	ll
1	lm166	1751459	<lmxll>	{1-}	lm	lm	ll	lm	ll	ll	ll	lm	lm	lm	ll	ll	lm	ll	ll	ll	ll	ll	lm	lm	lm	lm	ll	lm	lm	lm	ll	lm	lm	ll	ll	lm	ll	ll	lm	ll	lm	ll	ll	ll	lm	ll	lm	ll	ll
1	lm116	1235411	<lmxll>	{1-}	lm	lm	ll	lm	ll	ll	ll	lm	lm	lm	ll	lm	lm	ll	ll	ll	ll	ll	lm	lm	lm	lm	ll	lm	lm	lm	ll	lm	lm	ll	lm	lm	ll	ll	lm	ll	lm	ll	ll	ll	lm	ll	lm	ll	ll
1	hk12	1706284	<hkxhk>	{00}	kk	kk	hh	kk	hh	hh	hh	hk	kk	hk	hk	hk	kk	hk	hk	hk	hk	hk	kk	kk	kk	kk	hh	hk	hk	hk	hh	hk	hk	hk	hk	hk	hk	hk	hk	hk	kk	hh	hh	hh	kk	hh	hk	hh	hh
1	lm110	1171899	<lmxll>	{1-}	lm	lm	ll	lm	ll	ll	ll	lm	lm	lm	ll	ll	lm	ll	ll	ll	ll	ll	lm	lm	lm	lm	ll	lm	lm	lm	ll	lm	lm	ll	lm	lm	ll	ll	lm	ll	lm	ll	ll	ll	lm	ll	lm	ll	ll
1	lm61	41275	<lmxll>	{1-}	lm	lm	ll	lm	ll	ll	ll	lm	lm	lm	ll	ll	lm	ll	ll	ll	ll	ll	lm	lm	lm	lm	ll	lm	lm	lm	ll	lm	lm	ll	lm	ll	ll	ll	lm	ll	lm	ll	ll	ll	lm	ll	lm	ll	ll
1	hk14	1782385	<hkxhk>	{00}	kk	kk	hh	kk	--	hh	hh	hk	kk	hk	hk	hk	--	hk	hk	hk	hk	hk	kk	kk	kk	kk	hh	hk	hk	hk	hh	hk	hk	hk	hk	hk	hk	hk	hk	hk	kk	hh	hh	hh	kk	hh	hk	hh	hh
1	lm58	40809	<lmxll>	{1-}	lm	lm	ll	lm	ll	ll	ll	lm	lm	lm	ll	ll	lm	ll	ll	ll	ll	ll	lm	lm	lm	lm	ll	lm	lm	lm	ll	lm	lm	ll	lm	ll	ll	ll	lm	ll	lm	ll	ll	ll	lm	ll	lm	ll	ll
1	lm208	2488750	<lmxll>	{1-}	lm	lm	ll	lm	ll	ll	ll	lm	lm	lm	ll	ll	ll	ll	ll	ll	ll	ll	lm	lm	lm	lm	ll	lm	lm	lm	ll	lm	lm	ll	lm	lm	ll	ll	lm	ll	lm	ll	ll	ll	lm	ll	lm	ll	ll
1	lm65	41416	<lmxll>	{1-}	lm	lm	ll	lm	ll	ll	ll	lm	lm	lm	ll	ll	ll	ll	ll	ll	ll	ll	lm	lm	lm	lm	ll	lm	lm	lm	ll	lm	lm	ll	lm	ll	ll	ll	lm	ll	lm	ll	ll	ll	lm	ll	lm	ll	ll
1	lm350	5915731	<lmxll>	{1-}	ll	ll	ll	ll	ll	ll	ll	ll	ll	lm	ll	ll	ll	lm	ll	ll	ll	ll	lm	ll	ll	ll	ll	ll	ll	ll	ll	lm	lm	ll	ll	lm	ll	ll	lm	ll	ll	ll	ll	lm	lm	ll	ll	ll	ll
1	hk2	41592	<hkxhk>	{01}	hk	hk	hk	hk	hk	hk	hk	hk	hk	kk	hh	hk	hk	--	--	hh	hh	hh	hk	kk	hk	hk	hk	kk	kk	kk	hk	kk	kk	hh	kk	hk	hh	hh	kk	hk	kk	hk	hk	hk	hk	hk	kk	hk	hh
1	lm107	974576	<lmxll>	{0-}	ll	ll	lm	ll	lm	lm	lm	ll	ll	ll	lm	lm	ll	lm	lm	lm	lm	lm	ll	ll	ll	ll	lm	ll	ll	ll	lm	ll	ll	lm	ll	lm	lm	lm	ll	lm	ll	lm	lm	lm	ll	lm	ll	lm	lm
1	hk3	136615	<hkxhk>	{01}	--	hk	hk	hk	hk	hk	hk	hk	hk	kk	hh	hk	hk	hh	hh	hh	hh	hh	--	kk	hk	hk	hk	kk	kk	kk	hk	kk	kk	hh	kk	hk	hh	hh	kk	hk	kk	hk	hk	--	hk	hk	kk	hk	hh
1	np99	41587	<nnxnp>	{-1}	nn	nn	np	nn	np	np	np	nn	nn	np	nn	nn	np	nn	nn	nn	nn	nn	nn	np	nn	nn	np	np	np	np	np	np	np	nn	np	np	nn	nn	np	np	np	np	np	np	nn	np	np	np	nn
1	hk13	1706290	<hkxhk>	{00}	hk	hk	hh	hk	hh	hh	hh	hh	hk	hk	hk	hk	hk	hk	hk	hk	hk	hk	kk	hk	kk	kk	hh	hk	hh	hh	hh	hk	hk	hk	hh	hk	hk	hk	hk	hk	hk	hh	hh	hh	kk	hh	hk	hh	hh
1	hk11	1706225	<hkxhk>	{00}	hk	hk	hh	hk	hh	hh	hh	hh	hk	hk	hk	hk	hk	--	hk	hk	hk	hk	kk	hk	kk	kk	hh	hk	hh	hh	hh	hk	hk	hk	hh	hk	hk	hk	hk	hk	hk	hh	hh	hh	kk	hh	hk	hh	hh
1	lm201	1931785	<lmxll>	{0-}	ll	ll	lm	ll	lm	lm	lm	lm	ll	ll	lm	lm	ll	lm	lm	lm	lm	lm	ll	ll	ll	ll	lm	ll	ll	ll	lm	ll	ll	lm	ll	ll	lm	lm	ll	lm	ll	lm	lm	lm	ll	lm	ll	lm	lm
1	np161	1397377	<nnxnp>	{-0}	np	np	nn	np	nn	nn	nn	nn	np	nn	np	nn	np	np	np	np	np	np	np	np	np	np	nn	nn	nn	nn	nn	nn	nn	np	nn	nn	np	np	nn	nn	np	nn	nn	nn	np	nn	nn	nn	nn
1	lm51	23529	<lmxll>	{0-}	ll	ll	lm	ll	lm	lm	lm	lm	ll	ll	lm	lm	ll	lm	lm	lm	lm	lm	ll	ll	ll	ll	lm	ll	ll	ll	lm	ll	ll	lm	ll	lm	lm	lm	ll	lm	ll	lm	lm	lm	ll	lm	ll	lm	lm
1	lm114	1235376	<lmxll>	{0-}	ll	ll	lm	ll	lm	lm	lm	lm	ll	ll	lm	lm	ll	lm	lm	lm	lm	lm	ll	ll	ll	ll	lm	ll	ll	ll	lm	ll	ll	lm	ll	ll	lm	lm	ll	lm	ll	lm	lm	lm	ll	lm	ll	lm	lm
1	np88	26400	<nnxnp>	{-1}	nn	nn	np	nn	np	np	np	nn	nn	np	nn	nn	nn	nn	nn	nn	nn	nn	nn	np	nn	nn	np	np	np	np	np	np	np	nn	np	np	nn	nn	np	np	np	np	np	np	nn	np	np	np	nn
1	np132	921845	<nnxnp>	{-1}	nn	nn	np	nn	np	np	np	nn	nn	np	nn	nn	nn	nn	nn	nn	nn	nn	nn	np	nn	nn	np	np	np	np	np	np	np	nn	np	np	nn	nn	np	np	np	np	np	np	nn	np	np	np	nn
1	np127	762186	<nnxnp>	{-1}	nn	nn	np	nn	np	np	np	nn	nn	np	nn	nn	nn	nn	nn	nn	nn	nn	nn	np	nn	nn	np	np	np	nn	np	np	np	nn	np	np	nn	nn	np	np	np	np	np	np	nn	np	np	np	nn
1	np146	974778	<nnxnp>	{-1}	nn	nn	np	nn	np	np	np	nn	nn	np	nn	nn	nn	nn	nn	nn	nn	nn	nn	np	nn	nn	np	np	np	np	np	np	np	nn	np	np	nn	nn	np	np	np	np	np	np	nn	np	np	np	nn
1	lm364	6420897	<lmxll>	{1-}	ll	ll	ll	ll	ll	ll	ll	ll	ll	lm	ll	ll	ll	lm	ll	ll	ll	ll	lm	ll	ll	ll	ll	ll	ll	ll	ll	lm	ll	ll	ll	lm	ll	ll	lm	ll	ll	ll	ll	lm	lm	ll	ll	ll	lm
1	np115	550761	<nnxnp>	{-1}	nn	nn	np	nn	np	np	np	nn	nn	np	nn	nn	nn	nn	nn	nn	nn	nn	nn	np	nn	nn	np	np	np	np	np	np	np	nn	np	np	nn	nn	np	np	np	np	np	np	nn	np	np	np	nn
1	np142	974336	<nnxnp>	{-1}	nn	nn	np	nn	np	np	np	nn	nn	np	nn	nn	nn	nn	nn	nn	nn	nn	nn	np	nn	nn	np	np	np	np	np	np	np	nn	np	np	nn	nn	np	np	nn	np	np	np	nn	np	np	np	nn
1	np149	1235231	<nnxnp>	{-1}	nn	nn	np	nn	np	np	np	nn	nn	np	nn	nn	nn	nn	nn	nn	nn	nn	nn	np	nn	nn	np	np	np	np	np	np	np	nn	np	np	nn	nn	np	np	np	np	np	np	nn	np	np	np	nn
1	hk16	2525204	<hkxhk>	{00}	hk	hk	hh	hk	hh	hh	hh	hh	hk	hk	hk	--	hk	--	hk	hk	hk	--	kk	hk	kk	kk	hh	hk	hh	hh	hk	hk	hk	--	hh	hk	--	hk	hk	--	hk	hh	hh	hh	kk	hk	hk	hh	hh
1	np229	2371136	<nnxnp>	{-1}	np	np	np	np	np	np	np	np	np	np	nn	nn	np	nn	nn	nn	nn	nn	nn	np	nn	nn	np	np	np	np	np	np	np	nn	np	np	nn	nn	np	nn	np	np	np	np	nn	nn	np	np	nn
1	np155	1342394	<nnxnp>	{-1}	nn	nn	np	nn	np	np	np	nn	nn	np	nn	nn	nn	nn	nn	nn	nn	nn	nn	nn	nn	nn	np	np	np	np	np	np	np	nn	np	np	nn	nn	np	np	nn	np	np	np	nn	np	np	np	nn
1	hk10	1397368	<hkxhk>	{01}	hk	hk	--	hk	hk	hk	hk	hk	hk	kk	hh	--	hk	hh	hh	hh	hh	--	hk	hk	hk	hk	hk	kk	kk	--	hk	kk	kk	hh	kk	kk	--	--	kk	hk	hk	hk	hk	hk	hk	hk	--	hk	hh
1	np187	1706214	<nnxnp>	{-0}	np	np	nn	np	nn	nn	nn	nn	np	nn	np	nn	np	np	np	np	np	np	np	np	np	np	nn	nn	nn	nn	nn	nn	nn	np	nn	nn	np	np	nn	np	np	nn	nn	nn	np	nn	nn	nn	nn
1	np196	1895939	<nnxnp>	{-1}	nn	nn	np	nn	np	np	np	nn	nn	np	nn	nn	nn	nn	nn	nn	nn	nn	nn	nn	nn	nn	np	np	np	np	np	np	np	nn	np	np	nn	nn	np	np	nn	np	np	np	nn	np	np	np	nn
1	np188	1707135	<nnxnp>	{-1}	nn	nn	np	nn	np	np	np	nn	nn	np	nn	nn	nn	nn	nn	nn	nn	nn	nn	nn	nn	nn	np	np	np	np	np	np	np	nn	np	np	nn	nn	np	nn	nn	np	np	np	nn	np	np	np	nn
1	hk4	1349804	<hkxhk>	{01}	hh	hh	hk	hh	hk	hk	hk	hh	hh	kk	hh	hk	hh	--	hh	hh	hh	hh	hk	hh	hk	hk	hk	kk	hk	hk	hk	kk	kk	hh	hk	kk	hh	--	kk	hk	--	hk	hk	hk	hk	hk	kk	hk	hh
1	hk5	1349808	<hkxhk>	{01}	hh	hh	hk	hh	hk	hk	hk	hh	hh	kk	hh	hh	hh	--	hh	hh	hh	hh	hk	hh	hk	hk	hk	kk	hk	hk	hk	kk	kk	hh	hk	kk	hh	--	kk	hk	hh	hk	hk	hk	--	hk	kk	hk	hh
1	np220	2302017	<nnxnp>	{-0}	np	np	nn	np	nn	nn	nn	nn	np	nn	np	nn	np	np	np	np	np	np	np	np	np	np	nn	nn	nn	nn	nn	nn	nn	np	nn	nn	np	np	nn	np	np	nn	nn	nn	np	np	nn	nn	nn
1	hk15	1782462	<hkxhk>	{01}	hk	hk	hk	hk	hk	hk	hk	hk	hk	kk	hh	hk	hk	hh	hh	hh	hh	hh	hk	hk	hk	hk	hk	kk	kk	kk	hk	kk	kk	hh	kk	kk	hh	hh	kk	hh	hk	hk	hk	hk	hk	hk	--	hk	hh
1	np231	2371147	<nnxnp>	{-1}	nn	nn	np	nn	np	np	np	nn	nn	np	nn	nn	nn	nn	nn	nn	nn	nn	nn	nn	nn	nn	np	np	np	np	np	np	np	nn	np	np	nn	nn	np	nn	nn	np	np	np	nn	nn	np	np	nn
1	np223	2361827	<nnxnp>	{-1}	nn	nn	np	nn	np	np	np	nn	nn	np	nn	np	nn	nn	nn	nn	nn	nn	nn	nn	nn	nn	np	np	np	np	np	np	np	nn	np	np	nn	nn	np	nn	nn	np	np	np	nn	nn	np	np	nn
1	np241	2525283	<nnxnp>	{-1}	nn	nn	np	nn	np	np	np	nn	nn	np	nn	np	nn	nn	nn	nn	nn	nn	nn	nn	nn	nn	np	np	np	np	nn	np	np	nn	np	np	nn	nn	np	nn	nn	np	np	np	nn	nn	np	np	nn
1	np225	2371053	<nnxnp>	{-1}	nn	nn	np	nn	np	np	np	nn	nn	np	nn	nn	nn	nn	nn	nn	nn	nn	nn	nn	nn	nn	np	np	np	np	nn	np	np	nn	np	np	nn	nn	np	nn	nn	np	np	np	nn	nn	np	np	nn
1	lm238	2925152	<lmxll>	{0-}	ll	ll	lm	ll	lm	lm	lm	lm	ll	ll	lm	lm	ll	ll	lm	lm	lm	lm	ll	ll	ll	ll	lm	ll	ll	ll	lm	ll	ll	lm	ll	ll	lm	lm	ll	lm	ll	lm	lm	lm	ll	lm	ll	lm	lm
1	lm105	974379	<lmxll>	{0-}	ll	ll	lm	ll	lm	lm	lm	lm	ll	ll	lm	lm	ll	ll	lm	lm	lm	lm	ll	ll	ll	ll	ll	ll	ll	ll	lm	ll	ll	lm	ll	ll	lm	lm	ll	lm	ll	lm	lm	ll	ll	lm	ll	lm	lm
1	np240	2525227	<nnxnp>	{-0}	np	np	nn	np	nn	nn	nn	nn	np	nn	np	nn	np	np	np	np	np	np	np	np	np	np	nn	nn	nn	nn	np	nn	nn	np	nn	nn	np	np	nn	np	np	nn	nn	nn	np	np	nn	nn	nn
1	np255	2779821	<nnxnp>	{-1}	nn	nn	np	nn	np	np	np	nn	nn	np	nn	nn	nn	nn	nn	nn	nn	nn	nn	nn	nn	nn	np	np	np	np	nn	np	np	nn	np	np	nn	nn	np	nn	nn	np	np	np	nn	nn	np	np	nn
1	hk17	3056755	<hkxhk>	{10}	--	hk	hk	hk	hk	hk	hk	hk	hk	hh	kk	hk	hk	kk	kk	kk	kk	kk	hk	hk	hk	hk	hk	hh	hh	--	kk	hh	hh	kk	hh	hh	kk	kk	hh	kk	hk	hk	hk	hk	hk	kk	--	hk	kk
1	np260	3226820	<nnxnp>	{-1}	nn	nn	np	nn	np	np	np	nn	nn	np	nn	nn	nn	nn	nn	nn	nn	nn	nn	nn	nn	nn	np	np	np	np	nn	np	np	nn	np	np	nn	nn	np	nn	nn	np	np	np	nn	nn	np	np	nn
1	np262	3876475	<nnxnp>	{-1}	nn	nn	np	nn	np	np	np	nn	nn	np	nn	nn	nn	nn	nn	nn	nn	nn	nn	nn	nn	nn	np	np	np	np	nn	np	np	nn	np	np	nn	nn	np	nn	nn	np	np	np	nn	nn	np	np	nn
1	np257	3111096	<nnxnp>	{-0}	np	np	nn	np	nn	nn	nn	nn	np	nn	np	nn	np	np	np	np	np	np	np	np	np	np	nn	nn	nn	nn	np	nn	nn	np	nn	nn	np	np	nn	np	np	nn	nn	nn	np	np	nn	nn	nn
1	np261	3673468	<nnxnp>	{-1}	nn	nn	np	nn	np	np	np	nn	nn	np	nn	nn	nn	np	nn	nn	nn	nn	nn	nn	nn	nn	np	np	np	np	nn	np	np	nn	np	np	nn	nn	np	nn	nn	np	np	np	nn	nn	np	np	nn
1	np291	4219720	<nnxnp>	{-1}	nn	nn	np	nn	np	np	np	nn	nn	np	nn	nn	nn	np	nn	nn	nn	nn	nn	nn	nn	nn	np	np	np	np	nn	np	np	nn	np	np	nn	nn	np	nn	nn	np	np	np	nn	nn	np	np	nn
1	np264	3910838	<nnxnp>	{-0}	np	np	nn	np	nn	nn	nn	nn	np	nn	np	nn	np	np	np	np	np	np	np	np	np	np	nn	nn	nn	nn	np	nn	nn	np	nn	nn	np	np	nn	np	np	nn	nn	nn	np	np	nn	nn	nn
1	np306	4571283	<nnxnp>	{-1}	nn	nn	np	nn	np	np	np	nn	nn	np	nn	nn	nn	np	nn	nn	nn	nn	nn	nn	nn	nn	np	np	np	np	nn	np	np	nn	np	np	nn	nn	np	nn	nn	np	nn	np	nn	nn	np	np	nn
1	np284	4119217	<nnxnp>	{-0}	np	np	nn	np	nn	nn	nn	nn	np	nn	np	np	np	nn	np	np	np	np	np	np	np	np	nn	nn	nn	nn	np	nn	nn	np	nn	nn	np	np	nn	np	np	nn	nn	nn	np	np	nn	nn	nn
1	np272	4011096	<nnxnp>	{-0}	np	np	nn	np	nn	nn	nn	nn	np	nn	np	nn	np	nn	np	np	np	np	np	np	np	np	nn	nn	nn	nn	np	nn	nn	np	nn	nn	np	np	nn	np	np	nn	nn	nn	np	np	nn	nn	nn
1	np271	4004948	<nnxnp>	{-0}	np	np	nn	np	nn	nn	nn	nn	np	nn	np	nn	np	nn	np	np	np	np	np	np	np	np	nn	nn	nn	nn	np	nn	nn	np	nn	nn	np	np	nn	np	np	nn	nn	nn	np	np	nn	nn	nn
1	np274	4069534	<nnxnp>	{-0}	np	np	nn	np	nn	nn	nn	nn	np	nn	np	nn	np	nn	np	np	np	np	np	np	np	np	nn	nn	nn	nn	np	nn	nn	np	nn	nn	np	np	nn	np	np	nn	nn	nn	np	np	nn	nn	nn
1	np296	4437356	<nnxnp>	{-0}	np	np	nn	np	nn	nn	nn	nn	np	nn	np	nn	np	nn	np	np	np	np	np	np	np	np	nn	nn	nn	nn	np	nn	nn	np	nn	nn	np	np	nn	np	np	nn	nn	nn	np	np	nn	nn	nn
1	hk21	4786478	<hkxhk>	{11}	hh	hh	hk	hh	kk	kk	kk	hk	hh	hk	hk	hk	hk	kk	hk	hk	hk	hk	--	hh	hk	hk	kk	hk	hk	--	hk	hk	hk	hk	--	hk	hk	hk	hk	hk	hk	kk	hk	hk	hh	hk	hk	kk	kk
1	lm294	4708562	<lmxll>	{1-}	lm	lm	lm	lm	ll	ll	ll	lm	lm	lm	ll	ll	ll	ll	ll	ll	ll	ll	lm	lm	ll	ll	ll	lm	lm	lm	ll	lm	lm	ll	lm	lm	ll	ll	lm	ll	ll	ll	ll	lm	lm	ll	lm	ll	ll
1	lm280	4293572	<lmxll>	{1-}	lm	lm	lm	lm	ll	ll	ll	lm	lm	lm	ll	ll	ll	ll	ll	ll	ll	ll	lm	lm	ll	ll	ll	lm	lm	lm	ll	lm	lm	ll	lm	lm	ll	ll	lm	ll	lm	ll	ll	lm	lm	ll	lm	ll	ll
1	hk22	4786529	<hkxhk>	{11}	hh	hh	hk	hh	kk	kk	kk	hk	hh	hk	hk	hk	hk	kk	hk	hk	hk	hk	--	hh	hk	hk	kk	hk	hk	--	hk	hk	hk	hk	--	hk	hk	hk	hk	hk	hk	kk	hk	hk	hh	hk	hk	kk	kk
1	lm328	5090495	<lmxll>	{1-}	lm	lm	lm	lm	ll	ll	ll	lm	lm	lm	ll	ll	ll	ll	ll	ll	ll	ll	lm	lm	ll	ll	ll	lm	lm	lm	ll	lm	lm	ll	lm	lm	ll	ll	lm	ll	ll	ll	ll	lm	lm	ll	ll	ll	ll
1	lm374	6834952	<lmxll>	{1-}	ll	ll	ll	ll	ll	ll	ll	ll	ll	lm	ll	ll	ll	lm	ll	ll	ll	ll	lm	ll	ll	ll	ll	ll	ll	lm	ll	lm	ll	ll	ll	lm	lm	ll	lm	ll	ll	ll	ll	lm	lm	ll	ll	ll	lm
1	np308	4662586	<nnxnp>	{-1}	nn	nn	np	nn	np	np	np	nn	nn	np	nn	nn	nn	np	nn	nn	nn	nn	nn	nn	nn	nn	np	np	np	np	nn	np	np	nn	np	np	nn	nn	np	nn	nn	np	nn	np	nn	nn	np	np	nn
1	lm295	4766180	<lmxll>	{0-}	ll	ll	lm	ll	lm	lm	lm	lm	ll	ll	lm	lm	lm	lm	lm	lm	lm	lm	ll	ll	ll	lm	lm	ll	ll	ll	lm	ll	ll	lm	ll	ll	lm	lm	ll	lm	lm	lm	lm	ll	ll	lm	ll	lm	lm
1	lm307	4843690	<lmxll>	{0-}	ll	ll	lm	ll	lm	lm	lm	lm	ll	ll	lm	lm	lm	lm	lm	lm	lm	lm	ll	ll	lm	lm	lm	ll	ll	ll	lm	ll	ll	lm	ll	ll	lm	lm	ll	lm	lm	lm	lm	ll	ll	lm	ll	lm	lm
1	hk18	4652353	<hkxhk>	{01}	hk	hk	kk	hk	hk	hk	hk	hk	hk	kk	hh	hh	--	hk	hh	hh	hh	hh	hk	hk	hh	hh	hk	kk	kk	--	hh	kk	kk	hh	kk	kk	hh	hh	kk	hh	hk	hk	hh	kk	hk	hh	kk	hk	hh
1	np305	4557628	<nnxnp>	{-0}	np	np	nn	np	nn	nn	nn	nn	np	nn	np	nn	np	nn	np	np	np	np	np	np	np	np	nn	nn	nn	nn	np	nn	nn	np	nn	nn	np	np	nn	np	np	nn	np	nn	np	np	nn	nn	nn
1	np313	4843762	<nnxnp>	{-0}	np	np	nn	np	nn	nn	nn	nn	np	nn	np	nn	np	nn	np	np	np	np	np	np	np	np	nn	nn	nn	nn	np	nn	nn	np	nn	nn	np	np	nn	np	np	nn	np	nn	np	np	nn	nn	nn
1	np319	4919159	<nnxnp>	{-1}	nn	nn	np	nn	np	np	np	nn	nn	np	nn	nn	nn	np	nn	np	nn	nn	nn	nn	nn	nn	np	np	np	np	nn	np	np	nn	np	np	nn	nn	np	nn	nn	np	nn	np	nn	nn	np	np	nn
1	np329	5049302	<nnxnp>	{-1}	nn	nn	np	nn	np	np	np	nn	nn	np	nn	nn	nn	np	nn	np	nn	nn	nn	nn	nn	nn	np	np	np	np	nn	np	np	nn	np	np	nn	nn	np	nn	nn	np	nn	np	nn	nn	np	np	nn
1	lm273	4219743	<lmxll>	{0-}	ll	ll	ll	ll	lm	ll	lm	lm	ll	ll	lm	lm	lm	lm	lm	lm	lm	lm	ll	ll	lm	lm	lm	ll	ll	ll	lm	ll	ll	lm	ll	ll	lm	lm	ll	lm	ll	lm	lm	ll	ll	lm	ll	lm	lm
1	lm275	4234716	<lmxll>	{0-}	ll	ll	ll	ll	lm	lm	lm	lm	ll	ll	lm	lm	lm	lm	lm	lm	lm	lm	ll	ll	lm	lm	lm	ll	ll	ll	lm	ll	ll	lm	ll	ll	lm	lm	ll	lm	ll	lm	lm	ll	ll	lm	ll	lm	lm
1	np314	4909785	<nnxnp>	{-0}	np	np	nn	np	nn	nn	nn	nn	np	nn	np	np	np	nn	np	nn	np	np	np	np	np	np	nn	nn	nn	nn	np	nn	nn	np	nn	nn	np	np	nn	np	np	nn	np	nn	np	np	nn	nn	nn
1	np315	4918948	<nnxnp>	{-0}	np	np	nn	np	nn	nn	nn	nn	np	nn	np	nn	np	nn	np	nn	np	np	np	np	np	np	nn	nn	nn	nn	np	nn	nn	np	nn	nn	np	np	nn	np	np	nn	np	nn	np	np	nn	nn	nn
1	lm357	6133190	<lmxll>	{1-}	lm	lm	lm	lm	ll	ll	ll	lm	lm	lm	ll	ll	ll	ll	ll	ll	ll	ll	lm	lm	ll	ll	ll	ll	lm	lm	ll	lm	lm	ll	lm	lm	ll	ll	lm	ll	ll	ll	ll	lm	lm	ll	lm	ll	ll
1	lm337	5417659	<lmxll>	{1-}	lm	lm	lm	lm	ll	ll	ll	lm	lm	lm	ll	ll	ll	ll	ll	ll	ll	ll	lm	lm	ll	ll	ll	lm	lm	lm	ll	lm	lm	ll	lm	lm	ll	ll	lm	ll	ll	ll	ll	lm	lm	ll	ll	ll	ll
1	np327	5005405	<nnxnp>	{-1}	nn	nn	np	nn	np	np	np	nn	nn	np	nn	nn	nn	np	nn	np	nn	nn	nn	nn	nn	nn	np	np	np	np	nn	np	np	nn	np	np	nn	nn	np	nn	nn	np	nn	np	nn	nn	np	np	nn
1	np323	4994681	<nnxnp>	{-0}	np	np	nn	np	nn	nn	nn	nn	np	nn	np	nn	np	nn	np	nn	np	np	np	np	np	np	nn	nn	nn	nn	np	nn	nn	np	nn	nn	np	np	nn	np	np	nn	np	nn	np	np	nn	nn	nn
1	lm320	5005189	<lmxll>	{0-}	ll	ll	ll	ll	lm	lm	lm	lm	ll	ll	lm	lm	lm	lm	lm	lm	lm	lm	ll	ll	lm	lm	lm	ll	ll	ll	lm	ll	ll	lm	ll	ll	lm	lm	ll	lm	lm	lm	lm	ll	ll	lm	lm	lm	lm
1	lm336	5417569	<lmxll>	{0-}	ll	ll	ll	ll	lm	lm	lm	lm	ll	ll	lm	lm	lm	lm	lm	lm	lm	lm	ll	ll	lm	lm	lm	ll	ll	ll	lm	ll	ll	lm	ll	ll	lm	lm	ll	lm	lm	lm	lm	ll	ll	lm	lm	lm	lm
1	lm298	4786345	<lmxll>	{0-}	ll	ll	ll	ll	lm	lm	lm	lm	ll	ll	lm	lm	lm	lm	lm	lm	lm	lm	ll	ll	lm	lm	lm	ll	ll	ll	lm	ll	ll	lm	ll	ll	lm	lm	ll	lm	lm	lm	lm	ll	ll	lm	ll	lm	lm
1	np987	17410932	<nnxnp>	{-1}	nn	np	np	nn	nn	np	nn	nn	nn	nn	np	nn	nn	nn	nn	nn	np	np	np	nn	np	np	nn	np	np	nn	np	np	np	np	np	nn	nn	np	np	nn	nn	np	nn	nn	nn	nn	np	np	nn
1	np732	11072671	<nnxnp>	{-0}	np	np	nn	np	np	nn	nn	nn	np	nn	np	nn	np	np	np	np	np	np	np	np	np	np	nn	nn	nn	nn	nn	nn	nn	np	nn	nn	np	np	nn	np	np	nn	np	np	nn	np	nn	np	nn
1	np334	5368807	<nnxnp>	{-0}	np	np	nn	np	nn	nn	nn	nn	np	nn	np	nn	np	nn	np	nn	np	np	np	np	np	np	nn	nn	nn	nn	np	nn	nn	np	nn	nn	np	np	nn	np	np	nn	np	nn	np	np	nn	nn	nn
1	lm317	4994530	<lmxll>	{0-}	ll	ll	ll	ll	lm	lm	lm	lm	ll	ll	lm	lm	lm	ll	lm	lm	lm	lm	ll	ll	lm	lm	lm	ll	ll	ll	lm	ll	ll	lm	ll	ll	lm	lm	ll	ll	lm	lm	lm	ll	ll	lm	lm	lm	lm
1	np1083	19435772	<nnxnp>	{-0}	np	np	nn	np	nn	nn	nn	nn	np	nn	np	nn	np	nn	np	nn	np	np	np	np	np	np	nn	nn	nn	nn	np	nn	nn	np	nn	nn	np	np	nn	np	np	nn	np	nn	np	np	nn	nn	nn
1	lm349	5802997	<lmxll>	{1-}	lm	lm	lm	lm	ll	ll	ll	lm	lm	lm	ll	ll	ll	lm	ll	ll	ll	ll	lm	lm	ll	ll	ll	ll	lm	lm	ll	lm	lm	ll	lm	lm	ll	ll	lm	ll	ll	ll	ll	lm	lm	ll	ll	ll	ll
1	np333	5368714	<nnxnp>	{-1}	nn	nn	np	nn	np	np	np	nn	nn	np	nn	nn	nn	np	nn	np	nn	nn	nn	nn	nn	np	np	np	np	np	nn	np	np	nn	np	np	nn	nn	np	nn	nn	np	nn	np	nn	nn	np	np	nn
1	np335	5473464	<nnxnp>	{-0}	np	np	nn	np	nn	nn	nn	nn	np	nn	np	nn	np	nn	np	nn	np	np	np	np	np	nn	nn	nn	nn	nn	np	nn	nn	np	nn	nn	np	np	nn	np	np	nn	np	nn	np	np	nn	nn	nn
1	lm345	5696101	<lmxll>	{0-}	ll	ll	ll	ll	lm	lm	lm	lm	ll	ll	lm	lm	ll	ll	lm	lm	lm	lm	ll	ll	lm	lm	lm	lm	ll	ll	lm	ll	ll	lm	ll	ll	lm	lm	ll	lm	lm	lm	lm	ll	ll	lm	lm	lm	lm
1	lm351	5986870	<lmxll>	{0-}	ll	ll	ll	ll	lm	lm	lm	lm	ll	ll	lm	lm	ll	ll	lm	lm	lm	lm	ll	ll	lm	lm	lm	lm	ll	ll	lm	ll	ll	lm	ll	ll	lm	lm	ll	lm	lm	lm	lm	ll	ll	lm	lm	lm	lm
1	np336	5479540	<nnxnp>	{-1}	nn	nn	np	nn	np	np	np	nn	nn	np	nn	nn	nn	np	nn	np	nn	nn	nn	nn	nn	np	np	np	np	np	nn	np	np	nn	np	np	nn	nn	np	nn	nn	np	nn	np	nn	nn	np	np	nn
1	lm344	5655168	<lmxll>	{1-}	lm	lm	lm	lm	ll	ll	ll	lm	lm	lm	ll	ll	ll	lm	ll	ll	ll	ll	lm	lm	ll	ll	ll	ll	lm	lm	ll	lm	lm	ll	lm	lm	ll	ll	lm	ll	ll	ll	ll	lm	lm	ll	ll	ll	lm
1	np337	5553084	<nnxnp>	{-1}	nn	nn	np	nn	np	np	np	nn	nn	np	nn	nn	nn	np	nn	np	nn	nn	nn	nn	nn	np	np	nn	np	np	nn	np	np	nn	np	np	nn	nn	np	nn	nn	np	nn	np	nn	nn	np	np	nn
1	np357	5987053	<nnxnp>	{-1}	nn	nn	np	nn	np	np	np	nn	nn	np	nn	nn	nn	np	nn	np	nn	nn	nn	nn	nn	np	np	nn	np	np	nn	np	np	nn	np	np	nn	nn	np	nn	nn	np	nn	np	nn	nn	np	np	nn
1	lm360	6246277	<lmxll>	{0-}	ll	ll	ll	ll	lm	lm	lm	lm	ll	ll	lm	lm	lm	ll	lm	lm	lm	lm	ll	ll	lm	ll	lm	lm	ll	ll	lm	ll	lm	lm	ll	ll	lm	lm	ll	lm	lm	lm	lm	ll	ll	lm	ll	lm	lm
1	lm359	6246250	<lmxll>	{0-}	ll	ll	ll	ll	lm	lm	lm	lm	ll	ll	lm	lm	lm	ll	lm	lm	lm	lm	ll	ll	lm	lm	lm	lm	ll	ll	lm	ll	lm	lm	ll	ll	lm	lm	ll	lm	lm	lm	lm	ll	ll	lm	ll	lm	lm
1	np343	5696245	<nnxnp>	{-0}	np	np	nn	np	nn	nn	nn	nn	np	nn	np	nn	np	nn	np	nn	np	np	np	np	np	nn	nn	np	nn	nn	np	nn	nn	np	nn	nn	np	np	nn	np	np	nn	np	nn	np	np	nn	nn	nn
1	np358	5999670	<nnxnp>	{-0}	np	np	nn	np	nn	nn	nn	nn	np	nn	np	nn	np	nn	np	nn	np	np	np	np	np	nn	nn	np	nn	nn	np	nn	nn	np	nn	nn	np	np	nn	np	np	nn	np	nn	np	np	nn	nn	nn
1	lm347	5802970	<lmxll>	{0-}	ll	ll	ll	ll	lm	lm	lm	lm	ll	ll	lm	lm	lm	ll	lm	lm	lm	lm	ll	ll	lm	lm	lm	lm	ll	ll	lm	ll	ll	lm	ll	ll	lm	lm	ll	lm	lm	lm	lm	ll	ll	lm	lm	lm	lm
1	np371	6576041	<nnxnp>	{-1}	nn	nn	np	nn	np	np	np	nn	nn	np	nn	nn	nn	np	nn	np	nn	nn	nn	nn	nn	np	np	nn	np	np	nn	np	np	nn	np	np	nn	nn	np	nn	nn	np	nn	np	nn	nn	np	np	nn
1	lm361	6249152	<lmxll>	{0-}	ll	ll	ll	ll	lm	lm	lm	lm	ll	ll	lm	lm	lm	ll	lm	lm	lm	lm	ll	ll	lm	lm	lm	lm	ll	ll	lm	ll	lm	lm	ll	ll	lm	lm	ll	lm	lm	lm	lm	ll	ll	lm	lm	lm	lm
1	lm362	6406791	<lmxll>	{0-}	ll	ll	ll	ll	lm	lm	lm	lm	ll	ll	lm	lm	lm	ll	lm	lm	lm	lm	ll	ll	lm	lm	lm	lm	ll	ll	lm	ll	lm	lm	ll	ll	lm	lm	ll	lm	lm	lm	lm	ll	ll	lm	lm	lm	lm
1	np374	6595880	<nnxnp>	{-0}	np	np	nn	np	nn	nn	nn	nn	np	nn	np	nn	np	nn	np	nn	np	np	np	np	np	nn	nn	np	nn	nn	np	nn	nn	np	nn	nn	np	np	nn	np	np	nn	np	nn	np	np	nn	nn	nn
1	lm366	6538642	<lmxll>	{1-}	lm	lm	lm	lm	ll	ll	ll	ll	lm	lm	ll	ll	ll	lm	ll	ll	ll	ll	lm	lm	ll	ll	ll	ll	lm	lm	ll	lm	ll	ll	lm	lm	ll	ll	lm	ll	ll	ll	ll	lm	lm	ll	ll	ll	lm
1	np387	6922080	<nnxnp>	{-0}	np	np	nn	np	nn	nn	nn	nn	np	nn	np	nn	np	nn	np	nn	np	np	np	np	np	nn	nn	np	nn	nn	np	nn	nn	np	nn	nn	np	np	nn	np	np	nn	np	nn	np	np	np	nn	nn
1	lm363	6406846	<lmxll>	{1-}	lm	lm	lm	lm	ll	ll	ll	lm	lm	lm	ll	ll	ll	lm	ll	ll	ll	ll	lm	lm	ll	ll	ll	ll	lm	lm	ll	lm	ll	ll	lm	lm	ll	ll	lm	ll	ll	ll	ll	lm	lm	ll	ll	ll	lm
1	np396	6949838	<nnxnp>	{-0}	np	np	nn	np	nn	nn	nn	nn	np	nn	np	nn	np	nn	np	nn	np	np	np	np	np	nn	nn	np	nn	nn	np	nn	nn	np	nn	nn	np	np	nn	np	np	nn	np	nn	np	np	np	nn	nn
1	np378	6709969	<nnxnp>	{-0}	np	np	nn	np	nn	nn	nn	nn	np	nn	np	nn	np	nn	np	nn	np	np	np	np	np	nn	nn	np	nn	nn	np	nn	nn	np	nn	nn	np	np	nn	np	np	nn	np	nn	np	np	np	nn	nn
1	lm365	6501400	<lmxll>	{0-}	ll	ll	ll	ll	lm	lm	lm	lm	ll	ll	lm	lm	lm	ll	lm	lm	lm	lm	ll	ll	lm	lm	lm	lm	ll	ll	lm	ll	lm	lm	ll	ll	lm	lm	ll	lm	lm	lm	lm	ll	ll	lm	lm	lm	lm
1	np385	6835036	<nnxnp>	{-0}	np	np	nn	np	nn	nn	nn	nn	np	nn	np	nn	np	nn	np	nn	np	np	np	np	np	nn	nn	np	nn	nn	np	nn	nn	np	nn	nn	np	np	nn	np	np	nn	np	nn	np	np	np	nn	nn
1	lm371	6817428	<lmxll>	{1-}	lm	ll	lm	ll	ll	ll	ll	ll	lm	lm	ll	ll	ll	lm	ll	ll	ll	ll	lm	lm	ll	ll	ll	ll	ll	lm	ll	lm	ll	ll	ll	lm	lm	ll	lm	ll	ll	ll	ll	lm	lm	ll	ll	ll	lm
1	np382	6792992	<nnxnp>	{-1}	nn	nn	np	nn	np	np	np	nn	nn	np	nn	np	nn	np	nn	np	nn	nn	nn	nn	nn	np	np	nn	np	np	nn	np	np	nn	np	np	nn	nn	np	nn	nn	np	nn	np	nn	nn	nn	np	nn
1	np376	6704905	<nnxnp>	{-1}	nn	nn	np	nn	np	np	np	nn	nn	np	nn	nn	nn	np	nn	np	nn	nn	nn	nn	nn	np	np	nn	np	np	nn	np	np	nn	np	np	nn	nn	np	nn	nn	np	nn	np	nn	nn	nn	np	nn
1	np409	7078225	<nnxnp>	{-1}	nn	nn	np	nn	np	np	np	nn	nn	np	nn	nn	nn	np	nn	np	nn	nn	nn	nn	nn	np	np	nn	np	np	nn	np	np	nn	nn	np	nn	nn	np	nn	nn	np	nn	np	nn	nn	nn	np	nn
1	lm372	6828875	<lmxll>	{0-}	ll	ll	ll	ll	lm	lm	lm	lm	ll	ll	lm	lm	lm	ll	lm	lm	lm	lm	ll	ll	lm	lm	lm	lm	ll	ll	lm	ll	lm	lm	ll	ll	ll	lm	ll	lm	lm	lm	lm	ll	ll	lm	lm	lm	lm
1	np375	6595881	<nnxnp>	{-1}	np	np	np	np	np	np	np	np	np	np	nn	nn	nn	np	nn	np	nn	nn	nn	np	nn	np	np	nn	np	np	nn	np	np	nn	np	np	nn	nn	np	nn	nn	np	nn	np	nn	nn	nn	np	nn
1	lm381	6922350	<lmxll>	{1-}	lm	lm	lm	lm	ll	ll	ll	lm	lm	lm	ll	ll	ll	lm	ll	ll	ll	ll	lm	lm	ll	ll	ll	ll	lm	lm	ll	lm	ll	ll	lm	lm	lm	ll	lm	ll	ll	ll	ll	lm	lm	ll	ll	ll	lm
1	np408	7075797	<nnxnp>	{-1}	nn	nn	np	nn	np	np	np	nn	nn	np	nn	nn	nn	np	nn	np	nn	nn	nn	nn	nn	np	np	nn	np	np	nn	np	np	nn	nn	np	nn	nn	np	nn	nn	np	nn	np	nn	nn	nn	np	nn
1	lm387	7309661	<lmxll>	{0-}	ll	ll	ll	ll	lm	lm	lm	lm	ll	ll	lm	lm	lm	ll	lm	lm	lm	lm	ll	ll	lm	lm	lm	lm	ll	ll	lm	ll	lm	lm	ll	ll	ll	lm	lm	lm	lm	lm	lm	ll	ll	lm	lm	lm	lm
1	np417	7142744	<nnxnp>	{-1}	nn	nn	np	nn	np	np	np	nn	nn	np	nn	nn	nn	np	nn	np	nn	nn	nn	nn	nn	np	np	nn	np	np	nn	np	np	nn	nn	np	nn	nn	np	nn	nn	np	nn	np	nn	nn	nn	np	nn
1	np414	7130463	<nnxnp>	{-0}	np	np	nn	np	nn	nn	nn	nn	np	nn	np	nn	np	nn	np	nn	np	np	np	np	np	nn	nn	np	nn	nn	np	nn	nn	np	np	nn	np	np	nn	np	np	nn	np	nn	np	np	np	nn	nn
1	np985	17410896	<nnxnp>	{-1}	nn	np	np	nn	nn	np	np	nn	nn	np	np	nn	nn	nn	nn	nn	np	np	np	nn	nn	np	np	np	np	nn	np	np	np	np	np	nn	nn	np	np	nn	nn	np	np	nn	np	nn	np	nn	nn
1	np437	7700889	<nnxnp>	{-1}	np	np	np	np	np	np	np	np	np	np	nn	nn	nn	np	nn	np	nn	nn	nn	np	nn	np	nn	nn	np	np	nn	np	np	nn	np	np	nn	nn	np	nn	nn	np	nn	np	nn	nn	nn	np	nn
1	lm390	7632473	<lmxll>	{1-}	lm	lm	lm	lm	ll	ll	ll	lm	lm	lm	ll	ll	ll	lm	ll	ll	ll	ll	lm	lm	ll	ll	ll	ll	lm	lm	ll	lm	ll	ll	lm	lm	lm	ll	ll	ll	ll	ll	ll	lm	ll	ll	ll	ll	lm
1	np990	17411001	<nnxnp>	{-1}	nn	np	np	nn	nn	np	np	nn	nn	np	np	nn	nn	nn	nn	nn	np	np	np	nn	nn	nn	np	np	np	nn	np	np	np	np	np	nn	nn	np	np	nn	nn	np	np	nn	np	nn	np	nn	nn
1	np427	7551689	<nnxnp>	{-0}	nn	np	nn	np	nn	nn	nn	nn	np	nn	np	nn	np	nn	np	nn	np	np	np	np	np	nn	nn	np	np	nn	np	nn	nn	np	np	nn	np	np	nn	np	np	nn	np	nn	np	np	np	nn	np
1	np424	7494355	<nnxnp>	{-0}	nn	np	nn	np	nn	nn	nn	nn	np	nn	np	np	np	nn	np	nn	np	np	np	np	np	nn	nn	np	np	nn	np	nn	nn	np	np	nn	np	np	nn	np	np	nn	np	nn	np	np	np	nn	nn
1	np423	7494342	<nnxnp>	{-0}	nn	np	nn	np	nn	nn	nn	nn	np	nn	np	nn	np	nn	np	nn	np	np	np	np	np	nn	nn	np	np	nn	np	nn	nn	np	np	nn	np	np	nn	np	np	nn	np	nn	np	np	np	nn	nn
1	np421	7376322	<nnxnp>	{-0}	nn	np	nn	np	nn	nn	nn	nn	np	nn	np	nn	np	nn	np	nn	np	np	np	np	np	nn	nn	np	np	nn	np	nn	nn	np	np	nn	np	np	nn	np	np	nn	np	nn	np	np	np	nn	nn
1	np445	7941728	<nnxnp>	{-0}	nn	np	nn	np	nn	nn	nn	np	np	nn	np	nn	np	nn	np	nn	np	np	np	np	np	nn	np	np	np	nn	np	nn	nn	np	np	nn	np	np	nn	np	np	nn	np	nn	np	np	np	nn	nn
1	np430	7632490	<nnxnp>	{-0}	nn	np	nn	np	nn	nn	nn	nn	np	nn	np	nn	np	nn	np	nn	np	np	np	np	np	nn	np	np	np	nn	np	nn	nn	np	np	nn	np	np	nn	np	np	nn	np	nn	np	np	np	nn	nn
1	np441	7712640	<nnxnp>	{-0}	nn	np	nn	np	nn	nn	nn	nn	np	nn	np	np	np	nn	np	nn	np	np	np	np	np	nn	np	np	np	nn	np	nn	nn	np	np	nn	np	np	nn	np	np	nn	np	nn	np	np	np	nn	nn
1	np461	8510509	<nnxnp>	{-0}	nn	np	nn	np	nn	nn	nn	nn	np	nn	np	nn	np	nn	np	nn	np	np	np	np	np	nn	np	np	np	nn	np	nn	nn	np	np	nn	np	np	nn	np	np	nn	np	nn	np	np	np	nn	nn
1	np426	7551688	<nnxnp>	{-1}	np	nn	np	nn	np	np	np	nn	nn	np	nn	nn	nn	np	nn	np	nn	nn	nn	nn	nn	np	np	nn	nn	np	nn	np	np	nn	nn	np	nn	nn	np	nn	nn	np	nn	np	nn	nn	nn	np	nn
1	np435	7658628	<nnxnp>	{-1}	np	nn	np	nn	np	np	np	nn	nn	np	nn	nn	nn	np	nn	np	nn	nn	nn	np	nn	np	np	nn	nn	np	nn	np	np	nn	nn	np	nn	nn	np	nn	nn	np	nn	np	nn	nn	nn	np	nn
1	np440	7712500	<nnxnp>	{-1}	np	nn	np	nn	np	np	np	nn	nn	np	nn	nn	nn	np	nn	np	nn	nn	nn	nn	nn	np	nn	nn	nn	np	nn	np	np	nn	nn	np	nn	nn	np	nn	nn	np	nn	np	nn	nn	nn	np	nn
1	np431	7632671	<nnxnp>	{-1}	np	nn	np	nn	np	np	np	nn	nn	np	nn	nn	nn	np	nn	np	nn	nn	nn	nn	nn	np	nn	nn	nn	np	nn	np	np	nn	nn	np	nn	nn	np	nn	nn	np	nn	np	nn	nn	nn	np	nn
1	hk27	7632728	<hkxhk>	{10}	hh	hk	hh	hk	hk	hk	hk	hk	hk	hh	kk	kk	kk	hh	kk	hk	kk	kk	hk	hk	kk	hk	kk	kk	hk	hh	kk	hh	hk	kk	hk	hh	hk	kk	hk	kk	kk	hk	kk	--	kk	--	kk	hk	hk
1	hk26	7632677	<hkxhk>	{10}	hh	hk	--	hk	hk	hk	hk	hk	hk	hh	kk	kk	kk	hh	kk	hk	kk	kk	hk	hk	kk	hk	kk	kk	hk	hh	kk	hh	hk	kk	hk	hh	hk	kk	hk	kk	kk	hk	kk	--	kk	--	kk	hk	hk
1	hk24	7632604	<hkxhk>	{10}	hh	hk	hh	hk	hk	--	hk	hk	hk	hh	kk	kk	--	hh	kk	hk	kk	kk	hk	hk	kk	hk	kk	kk	hk	--	kk	hh	hk	kk	hk	hh	hk	kk	hk	kk	kk	hk	kk	--	kk	--	kk	hk	hk
1	hk25	7632625	<hkxhk>	{10}	hh	hk	--	hk	hk	hk	hk	hk	hk	hh	kk	kk	kk	hh	kk	hk	kk	--	hk	hk	kk	hk	kk	kk	hk	hh	kk	hh	hk	kk	hk	hh	hk	kk	hk	kk	kk	hk	kk	--	kk	--	kk	hk	hk
1	np465	8517965	<nnxnp>	{-1}	np	nn	np	nn	np	np	np	nn	nn	np	nn	nn	nn	np	nn	np	nn	nn	nn	nn	nn	np	nn	nn	nn	np	nn	np	np	nn	nn	np	nn	nn	np	nn	nn	np	nn	np	nn	nn	nn	np	np
1	np459	8510346	<nnxnp>	{-1}	np	nn	np	nn	np	np	np	nn	nn	np	nn	nn	nn	np	nn	np	nn	nn	nn	nn	nn	np	nn	nn	nn	np	nn	np	np	nn	nn	np	nn	nn	np	nn	nn	np	nn	np	nn	nn	nn	np	nn
1	np464	8517881	<nnxnp>	{-1}	np	nn	np	nn	np	np	np	nn	nn	np	nn	np	nn	np	nn	np	nn	nn	nn	nn	nn	np	nn	nn	nn	np	nn	np	np	nn	nn	np	nn	nn	np	nn	nn	np	nn	np	nn	nn	nn	np	nn
1	lm396	8175270	<lmxll>	{1-}	lm	lm	lm	lm	ll	ll	ll	lm	lm	lm	ll	ll	ll	lm	ll	ll	ll	ll	lm	lm	ll	ll	ll	ll	lm	lm	ll	ll	ll	ll	lm	lm	lm	ll	ll	ll	ll	ll	ll	lm	ll	ll	ll	ll	lm
1	np480	8814673	<nnxnp>	{-0}	nn	np	nn	np	nn	nn	nn	nn	np	nn	np	nn	np	nn	np	nn	np	np	np	np	np	nn	np	np	np	nn	np	nn	nn	np	np	nn	np	np	nn	np	np	nn	np	nn	np	np	np	nn	nn
1	lm392	7632566	<lmxll>	{1-}	lm	lm	lm	lm	ll	ll	ll	lm	lm	lm	ll	ll	ll	lm	ll	ll	ll	ll	lm	lm	ll	ll	ll	ll	lm	lm	ll	lm	ll	ll	lm	lm	lm	ll	ll	ll	ll	ll	ll	lm	ll	ll	ll	ll	lm
1	np482	8814699	<nnxnp>	{-1}	np	nn	np	nn	np	np	np	nn	nn	np	nn	nn	nn	np	nn	np	nn	nn	nn	nn	nn	np	nn	nn	nn	np	nn	np	np	nn	nn	np	nn	nn	np	nn	nn	np	nn	np	nn	nn	nn	np	nn
1	np481	8814685	<nnxnp>	{-1}	np	nn	np	nn	np	np	np	nn	nn	np	nn	np	nn	np	nn	np	nn	nn	nn	nn	nn	np	nn	nn	nn	np	nn	np	np	nn	nn	np	nn	nn	np	nn	nn	np	nn	np	nn	nn	nn	np	nn
1	lm395	8171278	<lmxll>	{1-}	lm	lm	lm	lm	ll	ll	ll	lm	lm	lm	ll	ll	ll	lm	ll	ll	ll	ll	lm	lm	ll	ll	ll	ll	lm	lm	ll	ll	ll	ll	lm	lm	lm	ll	ll	ll	ll	ll	ll	lm	ll	ll	ll	ll	lm
1	np483	8814736	<nnxnp>	{-1}	np	np	np	np	np	np	np	np	np	np	nn	nn	nn	np	nn	np	nn	nn	nn	np	nn	np	nn	nn	np	np	nn	np	np	nn	np	np	nn	nn	np	nn	nn	np	nn	np	nn	nn	nn	np	nn
1	lm397	8212448	<lmxll>	{0-}	ll	ll	ll	ll	lm	lm	lm	lm	ll	ll	lm	lm	lm	ll	lm	lm	lm	lm	ll	ll	lm	lm	lm	lm	ll	ll	lm	lm	lm	lm	ll	ll	ll	lm	lm	lm	lm	lm	lm	ll	lm	lm	lm	lm	lm
1	np493	8917604	<nnxnp>	{-0}	nn	np	nn	nn	nn	nn	nn	nn	np	nn	np	np	np	nn	np	nn	np	np	np	np	np	nn	np	np	np	nn	np	nn	nn	np	np	nn	np	np	nn	np	np	nn	np	nn	np	np	np	nn	np
1	lm399	8517927	<lmxll>	{0-}	ll	ll	ll	ll	lm	lm	lm	lm	ll	ll	lm	lm	lm	ll	lm	lm	lm	lm	ll	ll	lm	lm	lm	lm	ll	ll	lm	lm	lm	lm	ll	ll	ll	lm	lm	lm	lm	lm	lm	ll	lm	lm	lm	lm	lm
1	np490	8917523	<nnxnp>	{-0}	nn	np	nn	nn	nn	nn	nn	nn	np	nn	np	nn	np	nn	np	nn	np	np	np	np	np	nn	np	np	np	nn	np	nn	nn	np	np	nn	np	np	nn	np	np	nn	np	nn	np	np	np	nn	nn
1	lm413	8970190	<lmxll>	{1-}	lm	ll	lm	lm	ll	ll	ll	lm	lm	lm	lm	ll	ll	lm	ll	ll	ll	ll	lm	lm	ll	ll	ll	ll	lm	lm	ll	ll	ll	ll	lm	lm	lm	ll	ll	ll	ll	ll	ll	lm	ll	ll	ll	ll	lm
1	np491	8917549	<nnxnp>	{-1}	np	nn	np	np	np	np	np	nn	nn	np	nn	nn	nn	np	nn	np	nn	nn	nn	nn	nn	np	nn	nn	nn	np	nn	np	np	nn	nn	np	nn	nn	np	nn	nn	np	nn	np	nn	nn	nn	np	nn
1	lm426	9520604	<lmxll>	{1-}	lm	ll	ll	lm	ll	ll	ll	lm	lm	lm	lm	lm	ll	lm	ll	ll	ll	ll	lm	lm	ll	ll	ll	ll	lm	lm	ll	ll	ll	ll	lm	lm	lm	ll	ll	ll	ll	ll	ll	lm	ll	ll	ll	ll	lm
1	np525	9350018	<nnxnp>	{-0}	np	np	nn	np	nn	nn	nn	nn	np	nn	np	nn	np	nn	np	nn	np	np	np	np	np	nn	np	np	np	np	np	nn	nn	nn	np	nn	np	np	nn	np	np	nn	np	nn	np	np	np	nn	nn
1	lm420	9338172	<lmxll>	{1-}	lm	ll	ll	lm	ll	ll	ll	lm	lm	lm	lm	ll	ll	lm	ll	ll	ll	ll	lm	lm	ll	ll	ll	ll	lm	lm	ll	ll	ll	ll	lm	lm	lm	ll	ll	ll	ll	ll	ll	lm	ll	ll	ll	ll	lm
1	np504	8949682	<nnxnp>	{-0}	nn	np	nn	nn	nn	nn	nn	nn	np	nn	np	nn	np	nn	np	nn	np	np	np	np	np	nn	np	np	np	nn	np	nn	nn	nn	np	nn	np	np	nn	np	np	nn	np	nn	np	np	np	nn	nn
1	np544	9742648	<nnxnp>	{-1}	np	nn	np	np	np	np	np	nn	np	np	np	nn	nn	np	np	np	nn	nn	nn	np	nn	np	nn	nn	np	np	nn	np	np	np	np	np	nn	nn	np	nn	nn	np	nn	np	nn	nn	nn	np	nn
1	lm409	8885752	<lmxll>	{0-}	ll	ll	ll	ll	lm	lm	lm	lm	ll	ll	ll	lm	lm	ll	lm	lm	lm	lm	ll	ll	lm	lm	lm	lm	ll	ll	lm	lm	lm	lm	ll	ll	ll	lm	lm	lm	lm	lm	lm	ll	lm	lm	lm	lm	lm
1	np506	8952638	<nnxnp>	{-1}	np	nn	np	np	np	np	np	nn	nn	np	nn	nn	nn	np	nn	np	nn	nn	nn	nn	nn	np	nn	nn	nn	np	nn	np	np	np	nn	np	nn	nn	np	nn	nn	np	nn	np	nn	nn	nn	np	nn
1	np503	8946826	<nnxnp>	{-1}	np	nn	np	np	np	np	np	nn	nn	np	nn	nn	nn	np	nn	np	nn	nn	nn	nn	nn	np	nn	nn	nn	np	nn	np	np	np	nn	np	nn	nn	np	nn	nn	np	nn	np	nn	nn	nn	np	nn
1	np760	11782261	<nnxnp>	{-0}	np	nn	nn	np	np	nn	nn	nn	np	nn	nn	nn	np	np	np	np	nn	np	nn	np	np	np	nn	np	nn	np	nn	nn	nn	nn	nn	np	np	nn	nn	np	nn	nn	np	np	nn	np	nn	np	nn
1	hk28	8972747	<hkxhk>	{10}	--	kk	hh	hh	hk	hk	hk	hk	hk	hh	hk	hk	kk	--	--	hk	kk	--	hh	hk	kk	hk	kk	kk	hk	--	kk	hk	hk	hk	hk	hh	hk	kk	hk	kk	kk	hk	kk	hh	kk	kk	--	hk	hk
1	lm414	8970235	<lmxll>	{0-}	ll	lm	ll	ll	lm	lm	lm	lm	ll	ll	ll	lm	lm	ll	lm	lm	lm	lm	ll	ll	lm	lm	lm	lm	ll	ll	lm	lm	lm	lm	ll	ll	ll	lm	lm	lm	lm	lm	lm	ll	lm	lm	lm	lm	lm
1	lm424	9350009	<lmxll>	{0-}	ll	lm	lm	ll	lm	lm	lm	ll	ll	ll	ll	lm	lm	ll	lm	lm	lm	lm	ll	ll	lm	lm	lm	lm	ll	ll	lm	lm	lm	lm	ll	ll	ll	lm	lm	lm	lm	lm	lm	ll	lm	lm	lm	lm	lm
1	np520	9349409	<nnxnp>	{-0}	nn	np	nn	nn	nn	nn	nn	nn	np	nn	np	nn	np	nn	np	nn	np	np	np	np	np	nn	np	np	np	nn	np	nn	nn	nn	np	nn	np	np	nn	np	np	nn	np	nn	np	np	np	nn	nn
1	lm429	9625470	<lmxll>	{1-}	lm	ll	ll	lm	ll	ll	ll	lm	lm	lm	lm	lm	ll	lm	lm	ll	ll	ll	lm	lm	ll	ll	ll	ll	lm	lm	ll	ll	ll	ll	lm	lm	lm	ll	ll	ll	ll	ll	ll	lm	ll	ll	ll	ll	lm
1	lm430	9837459	<lmxll>	{1-}	lm	ll	ll	lm	ll	ll	ll	lm	lm	lm	lm	ll	ll	lm	lm	ll	ll	ll	lm	lm	ll	ll	ll	ll	lm	lm	ll	ll	ll	ll	lm	lm	lm	ll	ll	ll	ll	ll	ll	lm	ll	ll	ll	ll	lm
1	hk31	9838846	<hkxhk>	{11}	hk	hk	--	hk	kk	kk	hk	hh	hh	hk	hh	kk	hk	hk	hh	kk	hk	hk	hh	hh	hk	kk	hk	hk	hh	hk	hk	--	hk	kk	hh	hk	hh	hk	kk	hk	hk	kk	hk	hk	hk	hk	hk	kk	hk
1	hk33	9847168	<hkxhk>	{11}	hk	hk	kk	hk	kk	kk	hk	--	hh	hk	hh	--	hk	hk	hh	--	hk	hk	hh	hh	hk	kk	hk	hk	hh	hk	hk	kk	hk	kk	hh	hk	hh	hk	kk	hk	hk	kk	hk	hk	hk	hk	hk	kk	hk
1	np531	9380152	<nnxnp>	{-1}	np	nn	np	np	np	np	np	nn	nn	np	nn	np	nn	np	nn	np	nn	nn	nn	nn	nn	np	nn	nn	nn	np	nn	np	np	np	nn	np	nn	nn	np	nn	nn	np	nn	np	nn	nn	nn	np	nn
1	hk30	9837349	<hkxhk>	{11}	hk	hk	kk	hk	kk	kk	hk	hh	hh	hk	hh	kk	hk	hk	hh	kk	hk	hk	hh	hh	hk	kk	hk	hk	hh	hk	hk	kk	hk	kk	hh	hk	hh	hk	kk	hk	hk	kk	hk	hk	hk	hk	hk	kk	hk
1	lm428	9552270	<lmxll>	{0-}	ll	lm	lm	ll	lm	lm	lm	ll	ll	ll	ll	lm	lm	ll	ll	lm	lm	lm	ll	ll	lm	lm	lm	lm	ll	ll	lm	lm	lm	lm	ll	ll	ll	lm	lm	lm	lm	lm	lm	ll	lm	lm	lm	lm	lm
1	lm433	9838906	<lmxll>	{0-}	ll	lm	lm	ll	lm	lm	lm	ll	ll	ll	ll	lm	lm	ll	ll	lm	lm	lm	ll	ll	lm	lm	lm	lm	ll	ll	lm	lm	lm	lm	ll	ll	ll	lm	lm	lm	lm	lm	lm	ll	lm	lm	lm	lm	lm
1	np528	9350239	<nnxnp>	{-1}	np	nn	np	np	np	np	np	nn	nn	np	nn	nn	nn	np	nn	np	nn	nn	nn	nn	nn	np	nn	nn	nn	np	nn	np	np	np	nn	np	nn	nn	np	nn	nn	np	nn	np	nn	nn	nn	np	nn
1	lm437	9980860	<lmxll>	{0-}	ll	lm	lm	ll	lm	lm	lm	ll	ll	ll	ll	lm	lm	ll	ll	lm	lm	lm	ll	ll	lm	lm	lm	lm	ll	ll	lm	lm	lm	lm	ll	ll	ll	lm	lm	lm	lm	lm	lm	ll	lm	lm	lm	lm	lm
1	np538	9742558	<nnxnp>	{-0}	nn	np	nn	nn	nn	nn	np	nn	np	nn	np	nn	np	nn	np	nn	np	np	np	np	np	nn	np	np	np	nn	np	nn	nn	nn	np	nn	np	np	nn	np	np	nn	np	nn	np	np	np	nn	nn
1	np642	10319085	<nnxnp>	{-0}	np	np	nn	np	nn	nn	np	nn	np	nn	np	np	np	nn	np	nn	np	np	np	np	np	nn	np	np	np	np	np	nn	np	nn	np	nn	np	np	nn	np	np	nn	np	nn	np	np	np	nn	nn
1	np641	10305303	<nnxnp>	{-0}	np	np	nn	nn	nn	nn	np	nn	np	nn	np	np	np	nn	np	nn	np	np	np	np	np	nn	np	np	np	np	np	nn	np	nn	np	nn	np	np	nn	np	np	nn	np	nn	np	np	np	nn	nn
1	np645	10319100	<nnxnp>	{-0}	np	np	nn	np	nn	nn	np	nn	np	nn	np	nn	np	nn	np	nn	np	np	np	np	np	nn	np	np	np	np	np	nn	np	nn	np	nn	np	np	nn	np	np	nn	np	nn	np	np	np	nn	nn
1	np1218	21691147	<nnxnp>	{-0}	np	np	nn	np	np	nn	nn	nn	np	nn	np	nn	np	np	np	np	nn	nn	nn	np	np	np	nn	np	nn	nn	nn	nn	nn	nn	nn	np	np	nn	nn	np	np	nn	np	np	nn	np	nn	np	nn
1	np550	9837321	<nnxnp>	{-0}	nn	np	nn	nn	nn	nn	np	nn	np	nn	np	nn	np	nn	np	nn	np	np	np	np	np	nn	np	np	np	nn	np	nn	np	nn	np	nn	np	np	nn	np	np	nn	np	nn	np	np	np	nn	nn
1	np567	9889180	<nnxnp>	{-0}	nn	np	nn	nn	nn	nn	np	nn	np	nn	np	np	np	nn	np	nn	np	np	np	np	np	nn	np	np	np	nn	np	nn	np	nn	np	nn	np	np	nn	np	np	nn	np	nn	np	np	np	nn	nn
1	hk29	9042282	<hkxhk>	{11}	kk	hk	kk	kk	--	kk	kk	kk	hk	hk	hk	hk	hk	hk	hk	kk	hk	hk	hh	hk	hk	kk	hk	hk	hk	kk	hk	kk	kk	kk	hk	hk	hh	hk	kk	hk	hk	kk	hk	hk	hk	hk	hk	kk	hk
1	np1216	21691090	<nnxnp>	{-0}	np	np	nn	np	np	nn	nn	nn	np	nn	np	nn	np	np	np	np	nn	nn	nn	np	np	np	nn	np	nn	np	nn	nn	nn	nn	nn	np	np	nn	nn	np	np	nn	np	np	nn	np	nn	np	nn
1	np635	10267584	<nnxnp>	{-0}	nn	np	nn	nn	nn	nn	np	nn	np	nn	np	nn	np	nn	np	nn	np	np	np	np	np	nn	np	np	np	nn	np	nn	np	nn	np	nn	np	np	nn	np	np	nn	np	nn	np	np	np	nn	nn
1	np548	9805062	<nnxnp>	{-1}	np	nn	np	np	np	np	nn	nn	nn	np	nn	nn	nn	np	nn	np	nn	nn	nn	nn	nn	np	nn	nn	nn	np	nn	np	nn	np	nn	np	nn	nn	np	nn	nn	np	nn	np	nn	nn	nn	np	nn
1	np558	9839026	<nnxnp>	{-1}	np	nn	np	np	np	np	nn	nn	nn	np	nn	np	nn	np	nn	np	nn	nn	nn	nn	nn	np	nn	nn	nn	np	nn	np	nn	np	nn	np	nn	nn	np	nn	nn	np	nn	np	nn	nn	nn	np	nn
1	lm442	10817322	<lmxll>	{1-}	lm	ll	ll	lm	ll	ll	ll	lm	lm	lm	lm	lm	ll	lm	lm	ll	ll	ll	lm	lm	ll	ll	ll	ll	lm	lm	ll	ll	ll	ll	lm	lm	lm	ll	ll	ll	ll	ll	ll	lm	ll	ll	ll	ll	lm
1	np561	9869961	<nnxnp>	{-1}	np	nn	np	np	np	np	nn	nn	nn	np	nn	nn	nn	np	nn	np	nn	nn	nn	nn	nn	np	nn	nn	nn	np	nn	np	nn	np	nn	np	nn	nn	np	nn	nn	np	nn	np	nn	nn	nn	np	nn
1	np566	9889151	<nnxnp>	{-1}	np	nn	np	np	np	np	nn	nn	np	np	np	nn	nn	np	np	np	nn	nn	nn	np	nn	np	nn	nn	np	np	nn	np	nn	np	np	np	nn	nn	np	nn	nn	np	nn	np	nn	nn	nn	np	nn
1	lm443	10817420	<lmxll>	{0-}	ll	lm	lm	ll	lm	lm	lm	ll	ll	ll	ll	ll	lm	ll	ll	lm	lm	lm	ll	ll	lm	lm	lm	lm	ll	ll	lm	lm	lm	lm	ll	ll	ll	lm	lm	lm	lm	lm	lm	ll	lm	lm	lm	lm	lm
1	np721	10913432	<nnxnp>	{-1}	np	nn	np	np	np	np	nn	nn	np	np	np	nn	nn	np	np	np	nn	nn	nn	np	nn	np	nn	nn	np	np	nn	np	nn	np	np	np	nn	nn	np	nn	nn	np	nn	np	nn	nn	nn	np	nn
1	np867	15300911	<nnxnp>	{-1}	nn	np	np	nn	nn	np	np	nn	nn	np	np	np	nn	nn	nn	nn	np	nn	np	nn	nn	nn	np	nn	np	nn	np	np	np	np	np	nn	nn	np	np	nn	np	np	nn	nn	np	nn	np	nn	np
1	np711	10716055	<nnxnp>	{-1}	np	nn	np	np	np	np	nn	nn	nn	np	nn	np	nn	np	np	np	nn	nn	nn	nn	nn	np	nn	nn	nn	np	nn	np	nn	np	nn	np	nn	nn	np	nn	nn	np	nn	np	nn	nn	nn	np	nn
1	np735	11414428	<nnxnp>	{-0}	nn	np	nn	nn	nn	nn	np	nn	np	nn	np	nn	np	nn	nn	nn	np	np	np	np	np	nn	np	np	np	nn	np	nn	np	nn	np	nn	np	np	np	np	np	nn	np	nn	np	np	np	nn	nn
1	lm451	12070557	<lmxll>	{0-}	ll	lm	lm	ll	lm	lm	ll	ll	ll	ll	ll	ll	lm	ll	ll	lm	lm	lm	lm	ll	lm	lm	lm	lm	ll	ll	lm	lm	lm	lm	ll	ll	ll	lm	lm	lm	lm	lm	lm	ll	lm	lm	lm	lm	lm
1	np780	12069884	<nnxnp>	{-0}	nn	nn	nn	nn	nn	nn	np	nn	np	nn	np	nn	np	nn	nn	nn	np	np	np	np	np	nn	np	np	np	nn	np	nn	np	nn	np	nn	np	np	np	np	np	nn	np	nn	np	np	np	nn	nn
1	np782	12078504	<nnxnp>	{-0}	nn	nn	nn	nn	nn	nn	np	nn	np	nn	np	nn	np	nn	nn	nn	np	nn	np	np	np	nn	np	np	np	nn	np	nn	np	nn	np	nn	np	np	np	np	np	nn	np	nn	np	np	np	nn	nn
1	np744	11510875	<nnxnp>	{-1}	np	nn	np	np	np	np	nn	nn	nn	np	nn	nn	nn	np	np	np	nn	np	nn	nn	nn	np	nn	nn	nn	np	nn	np	nn	np	nn	np	nn	nn	nn	nn	nn	np	nn	np	nn	nn	nn	np	nn
1	np736	11489700	<nnxnp>	{-1}	np	nn	np	np	np	np	nn	nn	nn	np	nn	np	nn	np	np	np	nn	np	nn	nn	nn	np	nn	nn	nn	np	nn	np	nn	np	nn	np	nn	nn	nn	nn	nn	np	nn	np	nn	nn	nn	np	nn
1	lm452	12171942	<lmxll>	{0-}	ll	lm	lm	ll	lm	lm	ll	ll	ll	ll	ll	ll	lm	ll	ll	lm	lm	lm	lm	lm	lm	lm	lm	lm	ll	ll	lm	lm	lm	lm	ll	ll	ll	lm	lm	lm	lm	lm	lm	ll	lm	lm	lm	lm	lm
1	np781	12069917	<nnxnp>	{-0}	nn	nn	nn	nn	nn	nn	np	nn	np	nn	np	nn	np	nn	nn	nn	np	nn	np	np	np	nn	np	np	np	nn	np	nn	np	nn	np	nn	np	np	np	np	np	nn	np	np	np	np	np	nn	nn
1	np761	11801613	<nnxnp>	{-1}	np	np	np	np	np	np	nn	nn	nn	np	nn	nn	nn	np	np	np	nn	np	nn	nn	nn	np	nn	nn	nn	np	nn	np	nn	np	nn	np	nn	nn	nn	nn	nn	np	nn	np	nn	nn	nn	np	nn
1	np860	15300855	<nnxnp>	{-0}	nn	nn	nn	nn	nn	nn	np	nn	np	nn	np	nn	np	nn	nn	nn	nn	nn	np	np	np	nn	np	np	np	nn	np	nn	np	nn	np	nn	np	np	np	np	np	nn	nn	np	np	np	np	nn	nn
1	lm453	12246780	<lmxll>	{0-}	ll	lm	ll	ll	lm	lm	ll	ll	lm	ll	ll	ll	lm	ll	ll	lm	lm	lm	lm	lm	lm	lm	lm	lm	ll	ll	lm	lm	lm	lm	ll	ll	ll	lm	lm	lm	lm	lm	lm	ll	lm	lm	lm	lm	lm
1	np863	15300888	<nnxnp>	{-0}	nn	nn	nn	nn	nn	nn	np	nn	np	nn	np	nn	np	nn	nn	nn	nn	nn	np	np	np	nn	np	np	np	nn	np	nn	np	nn	np	nn	np	np	np	np	np	nn	np	np	np	np	np	nn	nn
1	np809	13702813	<nnxnp>	{-0}	nn	nn	nn	nn	nn	nn	np	nn	np	nn	np	nn	np	nn	nn	nn	nn	nn	np	np	np	nn	np	np	np	nn	np	nn	np	nn	np	nn	np	np	np	np	np	nn	np	np	np	np	np	nn	nn
1	lm460	13781816	<lmxll>	{1-}	lm	ll	lm	lm	ll	ll	lm	lm	ll	lm	lm	lm	ll	lm	lm	ll	ll	ll	ll	ll	ll	ll	ll	ll	lm	lm	lm	ll	ll	ll	lm	lm	lm	ll	ll	ll	ll	ll	ll	lm	ll	ll	ll	ll	lm
1	np805	12652953	<nnxnp>	{-1}	np	np	np	np	np	np	nn	nn	nn	np	nn	np	nn	np	np	np	nn	np	nn	nn	nn	np	nn	nn	nn	np	nn	np	nn	np	nn	np	nn	nn	nn	nn	nn	np	nn	nn	nn	nn	nn	np	nn
1	np870	15387223	<nnxnp>	{-0}	nn	nn	nn	nn	nn	nn	np	nn	np	nn	np	nn	np	nn	nn	nn	nn	nn	np	np	np	nn	np	np	np	nn	np	np	np	nn	np	nn	np	np	np	np	np	nn	np	np	np	np	np	nn	nn
1	lm481	15560405	<lmxll>	{0-}	ll	lm	ll	ll	lm	lm	ll	ll	lm	ll	ll	lm	lm	ll	ll	lm	lm	lm	lm	lm	lm	lm	lm	lm	ll	ll	ll	lm	lm	lm	ll	ll	ll	lm	lm	lm	lm	lm	lm	ll	lm	lm	ll	lm	lm
1	lm483	15560529	<lmxll>	{0-}	ll	lm	ll	ll	lm	lm	ll	ll	lm	ll	ll	lm	lm	ll	ll	lm	lm	lm	lm	lm	lm	lm	lm	lm	ll	ll	ll	lm	lm	lm	ll	ll	ll	lm	lm	ll	lm	lm	lm	ll	lm	lm	ll	lm	lm
1	np810	13781731	<nnxnp>	{-1}	np	np	np	np	np	np	nn	nn	nn	np	nn	np	nn	np	np	np	np	np	nn	nn	nn	np	nn	nn	nn	np	nn	np	nn	np	nn	np	nn	nn	nn	nn	nn	np	nn	nn	nn	nn	nn	np	nn
1	np813	13837443	<nnxnp>	{-1}	np	np	np	np	np	np	nn	nn	nn	np	nn	nn	nn	np	np	np	np	np	nn	nn	nn	np	nn	nn	nn	np	nn	np	nn	np	nn	np	nn	nn	nn	nn	nn	np	nn	nn	nn	nn	nn	np	nn
1	lm485	15560557	<lmxll>	{0-}	ll	lm	ll	ll	lm	lm	ll	ll	lm	ll	ll	ll	lm	ll	ll	lm	lm	lm	lm	lm	lm	lm	lm	lm	ll	ll	ll	lm	lm	lm	ll	ll	ll	lm	lm	ll	lm	lm	lm	ll	lm	lm	ll	lm	lm
1	np828	14311257	<nnxnp>	{-1}	np	np	np	np	np	np	nn	nn	nn	np	nn	nn	nn	np	np	np	np	np	nn	nn	nn	np	nn	nn	nn	np	nn	np	nn	np	nn	np	nn	nn	nn	nn	nn	np	nn	nn	nn	nn	nn	np	nn
1	lm474	14886771	<lmxll>	{0-}	ll	lm	ll	ll	lm	lm	ll	ll	lm	ll	ll	ll	lm	ll	ll	lm	lm	lm	lm	lm	lm	lm	lm	lm	ll	ll	ll	lm	lm	lm	ll	ll	ll	lm	lm	lm	lm	lm	lm	ll	lm	lm	ll	lm	lm
1	lm463	13878310	<lmxll>	{0-}	ll	lm	ll	ll	lm	lm	ll	ll	lm	ll	ll	ll	lm	ll	ll	lm	lm	lm	lm	lm	lm	lm	lm	lm	ll	ll	ll	lm	lm	lm	ll	ll	ll	lm	lm	lm	lm	lm	lm	ll	lm	lm	lm	lm	lm
1	lm465	13922285	<lmxll>	{0-}	ll	lm	ll	ll	lm	lm	ll	ll	lm	ll	ll	ll	lm	ll	ll	lm	lm	lm	lm	lm	lm	lm	lm	lm	ll	ll	ll	lm	lm	lm	ll	ll	ll	lm	lm	lm	lm	lm	lm	ll	lm	lm	lm	lm	lm
1	hk36	13781823	<hkxhk>	{10}	--	hk	hh	--	hk	hk	hk	hh	kk	hh	hk	--	kk	--	--	hk	hk	hk	kk	kk	kk	hk	kk	kk	hk	hh	hk	hk	kk	hk	hk	hh	hk	kk	kk	--	kk	hk	kk	hk	kk	kk	kk	hk	hk
1	hk37	13781834	<hkxhk>	{10}	--	hk	hh	hh	hk	hk	hk	hh	kk	hh	hk	--	kk	--	--	hk	hk	hk	kk	kk	kk	hk	kk	kk	hk	hh	hk	hk	--	hk	hk	hh	hk	kk	kk	--	kk	hk	kk	hk	--	kk	kk	hk	hk
1	hk34	13781735	<hkxhk>	{10}	--	hk	hh	hh	hk	hk	hk	hh	kk	hh	hk	--	kk	--	--	hk	hk	hk	kk	kk	kk	hk	kk	kk	hk	hh	hk	hk	kk	hk	hk	hh	hk	kk	kk	--	kk	hk	kk	hk	kk	kk	kk	hk	hk
1	np871	15387247	<nnxnp>	{-1}	np	np	np	np	np	np	nn	nn	nn	np	nn	nn	nn	np	np	np	np	np	nn	nn	nn	np	nn	nn	nn	np	nn	nn	nn	np	nn	np	nn	nn	nn	nn	nn	np	nn	nn	nn	nn	nn	np	nn
1	np872	15429972	<nnxnp>	{-1}	np	np	np	np	np	np	nn	nn	nn	np	nn	np	nn	np	np	np	np	np	nn	nn	nn	np	nn	nn	nn	np	nn	nn	nn	np	nn	np	nn	nn	nn	nn	nn	np	nn	nn	nn	nn	nn	np	nn
1	np917	15811951	<nnxnp>	{-0}	nn	nn	nn	nn	nn	np	np	nn	np	nn	np	nn	np	nn	nn	nn	nn	nn	np	np	np	nn	np	np	np	nn	np	np	np	nn	np	nn	np	np	np	np	np	nn	np	np	np	np	np	nn	nn
1	np914	15659557	<nnxnp>	{-0}	np	nn	np	np	nn	np	np	nn	np	nn	np	nn	np	nn	nn	nn	nn	nn	np	np	np	nn	np	np	np	nn	np	np	np	nn	np	nn	np	np	np	np	np	nn	np	np	np	np	np	nn	nn
1	np932	15929760	<nnxnp>	{-0}	np	nn	np	np	nn	np	np	nn	np	nn	np	nn	np	nn	np	nn	nn	nn	np	np	np	nn	np	np	np	nn	np	np	np	nn	np	nn	np	np	np	np	np	np	np	np	np	np	np	nn	nn
1	np916	15666811	<nnxnp>	{-1}	np	np	np	np	np	nn	nn	nn	nn	np	nn	np	nn	np	np	np	np	np	nn	nn	nn	np	nn	nn	nn	np	nn	nn	nn	np	nn	np	nn	nn	nn	nn	nn	np	nn	nn	nn	nn	nn	np	nn
1	np911	15601530	<nnxnp>	{-1}	np	np	np	np	np	nn	nn	nn	nn	np	nn	nn	nn	np	np	np	np	np	nn	nn	nn	np	nn	nn	nn	np	nn	nn	nn	np	nn	np	nn	nn	nn	nn	nn	np	nn	nn	nn	nn	nn	np	nn
1	np929	15929471	<nnxnp>	{-0}	nn	nn	nn	nn	nn	np	np	nn	np	nn	np	nn	np	nn	nn	nn	nn	nn	np	np	np	nn	np	np	np	nn	np	np	np	nn	np	nn	np	np	np	np	np	np	np	np	np	np	np	nn	nn
1	np1029	18585672	<nnxnp>	{-0}	nn	nn	nn	nn	nn	nn	nn	nn	np	nn	np	nn	np	nn	nn	nn	nn	nn	nn	np	nn	nn	np	np	np	nn	np	np	np	nn	np	nn	nn	np	np	np	np	nn	np	np	np	np	np	np	nn
1	lm502	16901946	<lmxll>	{0-}	ll	lm	ll	ll	lm	lm	ll	ll	lm	ll	ll	ll	lm	ll	ll	lm	lm	lm	lm	lm	lm	lm	lm	lm	ll	ll	ll	lm	lm	lm	ll	ll	ll	lm	lm	lm	lm	ll	lm	ll	lm	lm	lm	lm	lm
1	np926	15908833	<nnxnp>	{-1}	np	np	np	np	np	nn	nn	nn	nn	np	nn	np	nn	np	np	np	np	np	nn	nn	nn	np	nn	nn	nn	np	nn	nn	nn	np	nn	np	nn	nn	nn	nn	nn	nn	nn	nn	nn	nn	nn	np	nn
1	np820	14088016	<nnxnp>	{-1}	np	np	np	np	np	nn	nn	nn	nn	np	nn	nn	nn	np	np	np	np	np	nn	nn	nn	np	nn	nn	nn	np	nn	nn	nn	np	nn	np	nn	nn	nn	nn	nn	nn	nn	nn	nn	nn	nn	np	nn
1	np1097	19468248	<nnxnp>	{-1}	np	np	np	np	np	nn	np	nn	nn	np	np	nn	nn	np	np	np	np	np	nn	nn	nn	np	nn	nn	nn	np	np	nn	nn	np	np	np	np	nn	nn	nn	nn	np	nn	nn	nn	nn	nn	nn	nn
1	np1006	17817332	<nnxnp>	{-1}	np	np	np	np	np	nn	nn	nn	nn	np	nn	np	nn	np	np	np	np	np	nn	nn	nn	np	nn	nn	nn	np	nn	nn	nn	np	nn	np	nn	nn	nn	nn	nn	nn	nn	nn	nn	nn	nn	nn	nn
1	lm493	16679178	<lmxll>	{0-}	ll	lm	ll	ll	lm	lm	ll	ll	lm	ll	ll	ll	lm	ll	ll	lm	lm	lm	lm	lm	lm	lm	lm	lm	ll	lm	ll	lm	lm	lm	ll	ll	ll	lm	lm	lm	lm	ll	lm	ll	lm	lm	lm	lm	lm
1	np980	17309257	<nnxnp>	{-0}	nn	nn	nn	nn	nn	np	np	nn	np	nn	np	nn	np	nn	nn	nn	nn	nn	np	np	np	nn	np	np	np	nn	np	np	np	nn	np	nn	nn	np	np	np	np	nn	np	np	np	np	np	np	nn
1	np954	16679323	<nnxnp>	{-0}	np	nn	np	np	nn	np	np	nn	np	nn	np	nn	np	nn	np	nn	nn	nn	np	np	np	nn	np	np	np	nn	np	np	np	nn	np	nn	nn	np	np	np	np	np	np	np	np	np	np	np	nn
1	np937	16549847	<nnxnp>	{-0}	nn	nn	nn	nn	nn	np	np	nn	np	nn	np	nn	np	nn	nn	nn	nn	nn	np	np	np	nn	np	np	np	nn	np	np	np	nn	np	nn	nn	np	np	np	np	np	np	np	np	np	np	np	nn
1	np975	17226210	<nnxnp>	{-0}	nn	nn	nn	nn	nn	np	np	nn	np	nn	np	nn	np	nn	nn	nn	nn	nn	np	np	np	nn	np	np	np	nn	np	np	np	nn	np	nn	nn	np	np	np	np	np	np	np	nn	np	np	np	nn
1	np1031	18623654	<nnxnp>	{-0}	nn	nn	nn	nn	nn	np	np	nn	np	nn	nn	np	np	nn	nn	nn	nn	nn	np	np	np	nn	np	np	np	nn	np	np	np	nn	np	nn	nn	np	np	np	np	np	np	np	nn	np	np	np	nn
1	np978	17226325	<nnxnp>	{-0}	nn	nn	nn	nn	nn	np	np	nn	np	nn	np	np	np	nn	nn	nn	nn	nn	np	np	np	nn	np	np	np	nn	np	np	np	nn	np	nn	nn	np	np	np	np	np	np	np	nn	np	np	np	nn
1	np1030	18606195	<nnxnp>	{-0}	nn	nn	np	nn	nn	np	np	nn	np	nn	np	nn	np	nn	nn	nn	nn	nn	np	np	np	nn	np	np	np	nn	np	np	np	nn	np	nn	nn	np	np	np	np	np	np	np	np	np	np	np	nn
1	np944	16656839	<nnxnp>	{-0}	nn	nn	nn	nn	nn	np	np	nn	np	nn	np	np	np	nn	nn	nn	nn	nn	np	np	np	nn	np	np	np	nn	np	np	np	nn	np	nn	nn	np	np	np	np	np	np	np	np	np	np	np	nn
1	lm503	16902105	<lmxll>	{1-}	lm	ll	lm	lm	ll	ll	lm	lm	ll	lm	lm	lm	ll	lm	lm	ll	ll	ll	ll	ll	ll	ll	ll	ll	lm	ll	lm	ll	ll	ll	lm	lm	lm	ll	ll	ll	ll	lm	ll	lm	ll	ll	ll	ll	lm
1	np971	17127197	<nnxnp>	{-1}	np	np	np	np	np	nn	nn	nn	nn	np	nn	np	nn	np	np	np	np	np	nn	nn	nn	np	nn	nn	nn	np	nn	nn	nn	np	nn	np	np	nn	nn	nn	nn	nn	nn	nn	nn	nn	nn	nn	nn
1	np938	16549882	<nnxnp>	{-1}	np	np	np	np	np	nn	nn	nn	nn	np	nn	nn	nn	np	np	np	np	np	nn	nn	nn	np	nn	nn	nn	np	nn	nn	nn	np	nn	np	np	nn	nn	nn	nn	nn	nn	nn	nn	nn	nn	nn	nn
1	np949	16679223	<nnxnp>	{-1}	np	np	np	np	np	nn	nn	nn	nn	np	nn	nn	nn	np	np	np	np	np	nn	nn	nn	np	nn	nn	nn	np	np	nn	nn	np	nn	np	np	nn	nn	nn	nn	nn	nn	nn	nn	nn	nn	nn	nn
1	lm523	17451452	<lmxll>	{1-}	lm	ll	lm	lm	ll	ll	lm	lm	ll	lm	lm	lm	ll	lm	lm	ll	ll	ll	ll	ll	ll	ll	ll	ll	lm	ll	lm	ll	ll	ll	lm	lm	lm	ll	ll	ll	ll	lm	ll	lm	ll	ll	ll	ll	lm
1	np935	16482565	<nnxnp>	{-1}	np	np	nn	np	np	nn	nn	nn	nn	np	nn	nn	nn	np	np	np	np	np	nn	nn	nn	np	nn	nn	nn	np	nn	nn	nn	np	nn	np	np	nn	nn	nn	nn	nn	nn	nn	nn	nn	nn	np	nn
1	np1025	18559219	<nnxnp>	{-0}	nn	nn	np	nn	nn	np	np	nn	np	nn	np	np	np	nn	nn	nn	nn	nn	np	np	np	nn	np	np	np	nn	np	np	np	nn	np	nn	nn	np	np	np	np	np	np	np	np	np	np	np	nn
1	np1024	18406479	<nnxnp>	{-1}	np	np	nn	np	np	nn	nn	nn	nn	np	nn	np	nn	np	np	np	np	np	nn	nn	nn	np	nn	nn	nn	np	nn	nn	nn	np	nn	np	np	nn	nn	nn	nn	nn	nn	nn	nn	nn	nn	nn	nn
1	np979	17309165	<nnxnp>	{-1}	np	np	nn	np	np	nn	nn	nn	nn	np	nn	nn	nn	np	np	np	np	np	nn	nn	nn	np	nn	nn	nn	np	nn	nn	nn	np	nn	np	np	nn	nn	nn	nn	nn	nn	nn	nn	nn	nn	nn	nn
1	np1057	18935967	<nnxnp>	{-1}	np	np	nn	np	np	nn	nn	nn	nn	np	nn	nn	nn	np	np	np	np	np	nn	nn	nn	np	nn	nn	nn	np	nn	nn	nn	np	nn	np	np	nn	nn	nn	nn	nn	nn	nn	nn	nn	nn	nn	nn
1	lm534	17960040	<lmxll>	{0-}	ll	lm	ll	ll	lm	lm	ll	ll	lm	ll	ll	ll	lm	ll	ll	lm	lm	lm	lm	lm	lm	lm	lm	ll	ll	lm	ll	lm	lm	lm	ll	ll	ll	lm	lm	lm	lm	ll	lm	ll	lm	lm	lm	lm	lm
1	np1093	19467874	<nnxnp>	{-1}	nn	np	nn	np	np	nn	nn	nn	nn	np	nn	nn	nn	np	np	np	np	np	nn	nn	nn	np	nn	nn	nn	np	nn	nn	nn	np	nn	np	np	nn	nn	nn	nn	nn	nn	nn	nn	nn	nn	nn	nn
1	np1017	18070545	<nnxnp>	{-1}	np	np	nn	np	np	nn	nn	nn	nn	np	nn	np	nn	np	np	np	np	np	nn	nn	nn	np	nn	nn	nn	np	nn	nn	nn	np	nn	np	np	nn	nn	nn	nn	nn	nn	nn	nn	nn	nn	nn	nn
1	np1018	18070758	<nnxnp>	{-1}	np	np	nn	np	np	nn	nn	nn	nn	np	nn	nn	nn	np	np	np	np	np	nn	nn	nn	np	nn	nn	nn	np	nn	nn	nn	np	nn	np	np	nn	nn	nn	nn	nn	nn	nn	nn	nn	nn	nn	nn
1	lm540	18089206	<lmxll>	{0-}	ll	lm	ll	ll	lm	lm	ll	ll	lm	ll	ll	ll	lm	ll	ll	lm	lm	lm	lm	lm	lm	lm	lm	ll	lm	lm	ll	lm	lm	lm	ll	ll	ll	lm	lm	lm	lm	ll	lm	ll	lm	lm	lm	lm	lm
1	np1112	19545268	<nnxnp>	{-1}	np	np	nn	np	np	nn	nn	nn	nn	np	nn	nn	nn	np	np	np	np	np	nn	nn	nn	np	nn	nn	nn	np	nn	nn	nn	np	nn	np	np	nn	nn	nn	nn	nn	nn	nn	nn	nn	nn	nn	nn
1	lm552	18421723	<lmxll>	{0-}	ll	lm	ll	ll	lm	lm	ll	ll	lm	ll	ll	ll	lm	ll	ll	lm	lm	lm	lm	lm	lm	lm	lm	ll	lm	lm	ll	lm	lm	lm	ll	ll	ll	lm	lm	lm	lm	ll	lm	ll	lm	lm	lm	lm	ll
1	np1120	19578788	<nnxnp>	{-1}	np	np	nn	np	np	nn	nn	nn	nn	np	nn	np	nn	np	np	np	np	np	nn	nn	nn	np	nn	nn	nn	np	nn	nn	nn	np	nn	np	np	nn	nn	nn	nn	nn	nn	nn	nn	nn	nn	nn	nn
1	np1076	19336790	<nnxnp>	{-0}	nn	nn	np	nn	nn	np	np	nn	np	nn	np	np	np	nn	nn	nn	nn	nn	np	np	np	nn	np	np	np	nn	np	np	np	nn	np	nn	nn	np	np	np	np	np	np	np	np	np	np	np	nn
1	np1107	19489220	<nnxnp>	{-0}	nn	nn	np	nn	nn	np	np	nn	np	nn	np	nn	np	nn	nn	nn	nn	nn	np	np	np	nn	np	np	np	nn	np	np	np	nn	np	nn	nn	np	np	np	np	np	np	np	np	np	np	np	nn
1	np1132	19757969	<nnxnp>	{-1}	np	np	nn	np	np	nn	nn	nn	nn	np	nn	nn	nn	np	np	np	np	np	nn	nn	nn	np	nn	nn	nn	np	nn	nn	nn	np	nn	np	np	nn	nn	nn	nn	nn	nn	nn	nn	nn	nn	nn	nn
1	hk39	16686107	<hkxhk>	{00}	hk	hh	hk	hk	hh	hk	--	kk	hk	hk	kk	kk	hk	hk	hk	hh	hh	hh	hk	hk	hk	hh	hk	hk	kk	--	kk	hk	hk	hh	kk	hk	--	hk	hk	hk	hk	kk	hk	kk	hk	hk	hk	hk	--
1	np1167	20662421	<nnxnp>	{-1}	np	np	nn	np	np	nn	nn	nn	nn	np	nn	np	nn	np	np	np	np	np	nn	nn	np	np	nn	nn	nn	np	nn	nn	nn	np	nn	np	np	nn	nn	nn	nn	nn	nn	nn	nn	nn	nn	nn	nn
1	lm536	17960163	<lmxll>	{1-}	lm	ll	lm	lm	ll	ll	lm	lm	ll	lm	lm	lm	ll	lm	lm	ll	ll	ll	ll	ll	ll	ll	ll	lm	lm	ll	lm	ll	ll	ll	lm	lm	lm	ll	ll	ll	ll	lm	ll	lm	ll	ll	ll	ll	lm
1	np1125	19757796	<nnxnp>	{-1}	np	np	nn	np	np	nn	nn	nn	nn	np	nn	np	nn	np	np	np	np	np	nn	nn	nn	np	nn	nn	nn	np	nn	nn	nn	np	nn	np	np	nn	nn	nn	nn	nn	nn	nn	nn	nn	nn	nn	nn
1	lm549	18406276	<lmxll>	{1-}	lm	ll	lm	lm	ll	ll	lm	lm	ll	lm	lm	lm	ll	lm	lm	ll	ll	ll	ll	ll	ll	ll	ll	lm	ll	ll	lm	ll	ll	ll	lm	lm	lm	ll	ll	ll	ll	lm	ll	lm	ll	ll	ll	ll	lm
1	np1149	20154310	<nnxnp>	{-1}	np	np	nn	np	np	nn	nn	nn	nn	np	nn	nn	nn	np	np	np	np	np	nn	nn	nn	np	nn	nn	nn	np	nn	nn	nn	np	nn	np	np	nn	nn	np	nn	nn	nn	nn	nn	nn	nn	nn	nn
1	lm545	18361857	<lmxll>	{1-}	lm	ll	lm	lm	ll	ll	lm	lm	ll	lm	lm	lm	ll	lm	lm	ll	ll	ll	ll	ll	ll	ll	ll	lm	ll	ll	lm	ll	ll	ll	lm	lm	lm	ll	ll	ll	ll	lm	ll	lm	ll	ll	ll	ll	lm
1	np1166	20662389	<nnxnp>	{-1}	np	np	nn	np	np	nn	nn	nn	nn	np	nn	np	nn	np	np	np	np	np	nn	nn	np	np	nn	nn	nn	np	nn	nn	nn	np	nn	np	np	nn	nn	np	nn	nn	nn	nn	nn	nn	nn	nn	nn
1	np1199	21026049	<nnxnp>	{-1}	nn	np	nn	np	np	nn	nn	nn	nn	np	nn	nn	nn	np	np	np	np	np	nn	nn	np	np	nn	nn	nn	np	nn	nn	nn	np	nn	np	np	nn	nn	np	nn	nn	nn	nn	nn	nn	nn	nn	nn
1	np1135	19813740	<nnxnp>	{-1}	np	np	nn	np	np	nn	nn	nn	nn	np	nn	nn	nn	np	np	np	np	np	nn	nn	nn	np	nn	nn	nn	np	nn	nn	nn	np	nn	np	np	nn	nn	np	nn	nn	nn	nn	nn	nn	nn	nn	nn
1	np1141	19998336	<nnxnp>	{-1}	np	np	nn	np	np	nn	nn	nn	nn	np	nn	nn	nn	np	np	np	np	np	nn	nn	np	np	nn	nn	nn	np	nn	nn	nn	np	nn	np	np	nn	nn	np	nn	nn	nn	nn	nn	nn	nn	nn	nn
1	np1169	20711376	<nnxnp>	{-1}	np	np	nn	np	np	nn	nn	nn	nn	np	nn	nn	nn	np	np	np	np	np	nn	nn	np	np	nn	nn	nn	np	nn	nn	nn	np	nn	np	np	nn	nn	np	nn	nn	nn	nn	nn	nn	nn	nn	nn
1	lm550	18406291	<lmxll>	{0-}	ll	lm	ll	ll	lm	lm	ll	ll	lm	ll	ll	ll	lm	ll	ll	lm	lm	lm	lm	lm	lm	lm	lm	ll	lm	lm	ll	lm	lm	lm	ll	ll	ll	lm	lm	lm	lm	ll	lm	ll	lm	lm	lm	lm	lm
1	np1158	20595588	<nnxnp>	{-1}	np	np	nn	np	np	nn	nn	nn	nn	np	nn	nn	nn	np	np	np	np	np	nn	nn	np	nn	nn	nn	nn	np	nn	nn	nn	np	nn	np	np	nn	nn	np	nn	nn	nn	nn	nn	nn	nn	nn	nn
1	np1150	20154372	<nnxnp>	{-1}	np	np	nn	np	np	nn	nn	nn	nn	np	nn	nn	nn	np	np	np	np	np	nn	nn	np	nn	nn	nn	nn	np	nn	nn	nn	np	nn	np	np	nn	nn	np	nn	nn	nn	nn	nn	nn	nn	nn	nn
1	np1180	20778960	<nnxnp>	{-1}	np	np	nn	np	np	nn	nn	nn	nn	np	nn	nn	nn	np	np	np	np	np	nn	nn	np	np	nn	nn	nn	np	nn	nn	nn	np	nn	np	np	nn	nn	np	nn	nn	nn	nn	nn	nn	nn	nn	nn
1	np1178	20778920	<nnxnp>	{-1}	np	np	nn	np	np	nn	nn	nn	nn	np	nn	nn	nn	np	np	np	np	np	nn	nn	np	np	nn	nn	nn	np	nn	nn	nn	np	nn	np	np	nn	nn	np	nn	nn	nn	nn	nn	nn	nn	nn	nn
1	np1202	21140791	<nnxnp>	{-1}	np	np	nn	np	np	nn	nn	nn	nn	np	nn	nn	nn	np	np	np	np	np	nn	nn	np	np	nn	nn	nn	np	nn	nn	nn	np	nn	np	np	nn	nn	np	nn	nn	nn	nn	nn	nn	nn	nn	nn
1	hk42	18606036	<hkxhk>	{11}	hk	kk	hh	hk	kk	hk	hh	hh	hk	hk	hh	--	hk	hk	hk	kk	kk	kk	hk	hk	hk	kk	hk	hh	hk	--	hh	hk	hk	kk	hh	hk	hk	hk	hk	hk	hk	hh	hk	hh	hk	hk	hk	hk	hk
1	np1122	19731048	<nnxnp>	{-0}	nn	nn	np	nn	nn	np	np	nn	np	nn	np	np	np	nn	nn	nn	nn	nn	np	np	np	nn	np	np	np	nn	np	np	np	nn	np	nn	nn	np	np	np	np	np	np	np	np	np	np	np	np
1	np1126	19757846	<nnxnp>	{-0}	nn	nn	np	nn	nn	np	np	nn	np	nn	np	np	np	nn	nn	nn	nn	nn	np	np	np	nn	np	np	np	nn	np	np	np	nn	np	nn	nn	np	np	np	np	np	np	np	np	np	np	np	nn
1	np1127	19757853	<nnxnp>	{-0}	nn	nn	np	nn	nn	np	np	nn	np	nn	np	np	np	nn	nn	nn	nn	nn	np	np	np	nn	np	np	np	nn	np	np	np	nn	np	nn	nn	np	np	np	np	np	np	np	np	np	np	np	nn
1	np1123	19731167	<nnxnp>	{-0}	nn	nn	np	nn	nn	np	np	nn	np	nn	np	nn	np	nn	nn	nn	nn	nn	np	np	np	nn	np	np	np	nn	np	np	np	nn	np	nn	nn	np	np	np	np	np	np	np	np	np	np	np	nn
1	np1222	21852893	<nnxnp>	{-1}	np	np	nn	np	np	nn	nn	nn	nn	np	nn	nn	nn	np	np	np	np	np	nn	nn	np	np	nn	nn	nn	np	nn	nn	nn	np	nn	np	np	nn	nn	np	nn	nn	nn	nn	nn	nn	nn	nn	nn
1	hk41	18605966	<hkxhk>	{11}	hk	kk	hh	hk	kk	hk	hh	hh	hk	hk	--	hh	hk	hk	hk	kk	kk	kk	hk	hk	hk	kk	hk	hh	hk	--	hh	hk	hk	kk	hh	hk	hk	hk	hk	hk	hk	hh	hk	hh	hk	hk	hk	hk	hk
1	lm569	19516994	<lmxll>	{0-}	lm	lm	ll	lm	lm	lm	ll	ll	lm	ll	ll	ll	lm	ll	ll	lm	lm	lm	lm	lm	lm	lm	ll	ll	lm	lm	ll	lm	lm	lm	ll	ll	ll	lm	lm	lm	lm	ll	lm	ll	lm	lm	lm	lm	lm
1	np1173	20775927	<nnxnp>	{-1}	np	np	nn	np	np	nn	nn	nn	nn	np	nn	nn	nn	np	np	np	np	np	nn	nn	np	np	nn	nn	nn	np	nn	nn	nn	np	nn	nn	np	nn	nn	np	nn	nn	nn	nn	nn	nn	nn	nn	nn
1	np1160	20595707	<nnxnp>	{-1}	nn	np	nn	np	np	nn	nn	nn	nn	np	nn	nn	nn	np	np	np	np	np	nn	nn	np	np	nn	nn	nn	np	nn	nn	nn	np	nn	nn	np	nn	nn	np	nn	nn	nn	nn	nn	nn	nn	nn	nn
1	np1153	20595501	<nnxnp>	{-1}	nn	np	nn	np	np	nn	nn	nn	nn	np	nn	nn	nn	np	np	np	np	np	nn	nn	np	np	nn	nn	nn	np	nn	nn	nn	np	nn	nn	np	nn	nn	np	nn	nn	nn	nn	nn	nn	nn	nn	nn
1	np1154	20595508	<nnxnp>	{-1}	nn	np	nn	np	np	nn	nn	nn	nn	np	nn	nn	nn	np	np	np	np	np	nn	nn	np	np	nn	nn	nn	np	nn	nn	nn	np	nn	np	np	nn	nn	np	nn	nn	nn	nn	nn	nn	nn	nn	nn
1	lm568	19336966	<lmxll>	{0-}	lm	lm	ll	lm	lm	lm	ll	ll	lm	ll	ll	ll	lm	ll	ll	lm	lm	lm	lm	lm	lm	ll	ll	ll	lm	lm	ll	lm	lm	lm	ll	ll	ll	lm	lm	ll	lm	ll	lm	ll	lm	lm	lm	lm	lm
1	hk45	20956664	<hkxhk>	{01}	hk	kk	hk	hk	hk	hh	hk	kk	hh	kk	hk	kk	hh	kk	kk	hk	hk	hk	hk	hh	hk	kk	hh	hk	hh	hk	hk	hh	hh	hk	hk	kk	kk	hh	hh	kk	hh	hk	hh	hk	hh	hh	hh	hh	hk
1	np1179	20778942	<nnxnp>	{-0}	nn	nn	np	nn	nn	np	np	nn	np	nn	np	nn	np	nn	nn	nn	nn	nn	np	np	nn	nn	np	np	np	nn	np	np	nn	nn	np	nn	nn	np	np	nn	np	np	np	np	np	np	np	np	nn
1	np1152	20198171	<nnxnp>	{-0}	nn	nn	np	nn	nn	np	np	nn	np	nn	np	nn	np	nn	nn	nn	nn	nn	np	np	nn	nn	np	np	np	nn	np	np	np	nn	np	nn	nn	np	np	nn	np	np	np	np	np	np	np	np	nn
1	np1138	19989303	<nnxnp>	{-0}	nn	nn	np	nn	nn	np	np	nn	np	nn	np	np	np	nn	nn	nn	nn	nn	np	np	nn	nn	np	np	np	nn	np	np	np	nn	np	nn	nn	np	np	nn	np	np	np	np	np	np	np	np	nn
1	np1177	20778911	<nnxnp>	{-0}	nn	nn	np	nn	nn	np	np	nn	np	nn	np	nn	np	nn	nn	nn	nn	nn	nn	np	nn	nn	np	np	np	nn	np	np	np	nn	np	nn	nn	np	np	nn	np	np	np	np	np	np	np	np	nn
1	np1139	19998239	<nnxnp>	{-0}	nn	nn	np	nn	nn	np	np	nn	np	nn	np	nn	np	nn	nn	nn	nn	nn	np	np	nn	nn	np	np	np	nn	np	np	np	nn	np	nn	nn	np	np	nn	np	np	np	np	np	np	np	np	nn
1	np1140	19998326	<nnxnp>	{-0}	nn	nn	np	nn	nn	np	np	nn	np	nn	np	np	np	nn	nn	nn	nn	nn	np	np	nn	nn	np	np	np	nn	np	np	np	nn	np	nn	nn	np	np	nn	np	np	np	np	np	np	np	np	nn
1	np1203	21140881	<nnxnp>	{-0}	nn	nn	np	nn	nn	np	np	nn	np	nn	np	nn	np	nn	nn	nn	nn	nn	np	np	nn	nn	np	np	np	nn	np	np	np	nn	np	nn	nn	np	np	nn	np	np	np	np	np	np	np	np	nn
1	np1214	21489155	<nnxnp>	{-0}	nn	nn	np	nn	nn	np	np	nn	np	nn	np	nn	np	nn	nn	nn	nn	nn	np	np	nn	nn	np	np	np	nn	np	np	np	nn	np	nn	nn	np	np	nn	np	np	np	np	np	np	np	np	nn
1	lm583	20779141	<lmxll>	{0-}	lm	ll	ll	lm	lm	lm	ll	ll	lm	ll	ll	ll	lm	ll	ll	lm	lm	lm	lm	lm	lm	ll	lm	ll	lm	lm	ll	lm	lm	lm	ll	ll	ll	lm	lm	ll	lm	ll	lm	ll	lm	lm	lm	lm	lm
1	lm582	20779138	<lmxll>	{0-}	lm	ll	ll	lm	lm	lm	ll	ll	lm	ll	ll	ll	lm	ll	ll	lm	lm	lm	lm	lm	lm	ll	lm	ll	lm	lm	ll	lm	lm	lm	ll	ll	ll	lm	lm	ll	lm	ll	lm	ll	lm	lm	lm	lm	lm
1	np1191	20893203	<nnxnp>	{-1}	np	np	np	np	np	nn	np	nn	nn	np	np	np	nn	np	np	np	np	np	nn	nn	np	np	nn	nn	nn	np	np	nn	nn	np	np	np	np	nn	nn	np	nn	np	nn	nn	nn	nn	nn	nn	nn
1	lm577	20645241	<lmxll>	{0-}	lm	ll	ll	lm	lm	lm	ll	ll	lm	ll	ll	ll	lm	ll	ll	lm	lm	lm	lm	lm	lm	ll	lm	ll	lm	lm	ll	lm	lm	lm	ll	ll	ll	lm	lm	ll	lm	ll	lm	ll	lm	lm	lm	lm	lm
1	np1215	21588223	<nnxnp>	{-1}	np	np	nn	np	np	nn	nn	nn	nn	np	nn	nn	nn	np	np	np	np	np	nn	nn	np	np	nn	nn	nn	np	nn	nn	nn	np	nn	np	np	nn	nn	np	nn	nn	nn	nn	nn	nn	nn	nn	nn
1	lm571	20154206	<lmxll>	{0-}	lm	ll	ll	lm	lm	lm	ll	ll	lm	ll	ll	ll	lm	ll	ll	lm	lm	lm	lm	lm	lm	ll	lm	ll	lm	lm	ll	lm	lm	lm	ll	ll	ll	lm	lm	ll	lm	ll	lm	ll	lm	lm	lm	lm	lm
1	np1220	21691238	<nnxnp>	{-1}	np	np	nn	np	np	nn	nn	nn	nn	np	nn	np	nn	np	np	np	np	np	nn	nn	np	np	nn	nn	nn	np	nn	nn	nn	np	nn	np	np	nn	nn	np	nn	nn	nn	nn	nn	nn	nn	nn	nn
1	np1264	22681079	<nnxnp>	{-1}	np	np	nn	np	np	nn	nn	nn	nn	np	nn	nn	nn	np	np	np	np	np	nn	np	np	np	nn	nn	nn	np	nn	nn	nn	np	nn	np	np	nn	nn	np	nn	nn	nn	nn	nn	nn	nn	nn	nn
1	np1231	21918758	<nnxnp>	{-0}	nn	nn	np	nn	nn	np	np	nn	np	nn	np	np	np	nn	nn	nn	nn	nn	np	np	nn	nn	np	np	np	nn	np	np	np	nn	np	nn	nn	np	np	nn	np	np	np	np	np	np	np	np	nn
1	hk43	19998276	<hkxhk>	{11}	kk	hk	hh	kk	kk	hk	--	hh	hk	hk	hh	hh	hk	hk	hk	kk	kk	kk	hk	hk	kk	hk	hk	hh	hk	kk	hh	hk	hk	kk	hh	hk	hk	hk	hk	hk	hk	hh	hk	hh	hk	hk	hk	hk	hk
1	hk44	19998284	<hkxhk>	{11}	kk	hk	hh	kk	kk	hk	hh	hh	hk	hk	hh	hh	hk	hk	hk	kk	kk	kk	hk	hk	kk	hk	hk	hh	hk	kk	hh	hk	hk	kk	hh	hk	hk	hk	hk	hk	hk	hh	hk	hh	hk	hk	hk	hk	hk
1	lm575	20630074	<lmxll>	{1-}	ll	lm	lm	ll	ll	ll	lm	lm	ll	lm	lm	lm	ll	lm	lm	ll	ll	ll	ll	ll	ll	lm	ll	lm	ll	ll	lm	ll	ll	ll	lm	lm	lm	ll	ll	lm	ll	lm	ll	lm	ll	ll	ll	ll	lm
1	lm586	20971009	<lmxll>	{1-}	ll	lm	lm	ll	ll	ll	lm	lm	ll	lm	lm	lm	ll	lm	lm	ll	ll	ll	lm	ll	ll	lm	ll	lm	ll	ll	lm	ll	ll	ll	lm	lm	lm	ll	ll	lm	ll	lm	ll	lm	ll	ll	ll	ll	lm
1	np1268	22726723	<nnxnp>	{-1}	np	np	nn	np	np	nn	nn	nn	nn	nn	nn	nn	nn	np	np	np	np	np	nn	np	np	np	nn	nn	nn	np	nn	nn	nn	np	nn	np	np	nn	nn	np	nn	nn	nn	nn	nn	nn	nn	nn	nn
1	lm587	21252987	<lmxll>	{0-}	lm	ll	ll	lm	lm	lm	ll	ll	lm	ll	ll	ll	lm	ll	ll	lm	lm	lm	ll	lm	lm	ll	lm	ll	lm	lm	ll	lm	lm	lm	ll	ll	ll	lm	lm	ll	lm	ll	lm	ll	lm	lm	lm	lm	lm
1	lm590	21258133	<lmxll>	{0-}	lm	ll	ll	lm	lm	lm	ll	ll	lm	ll	ll	ll	lm	ll	ll	lm	lm	lm	ll	lm	lm	ll	lm	ll	lm	lm	ll	lm	lm	lm	ll	ll	ll	lm	lm	ll	lm	ll	lm	ll	lm	lm	lm	lm	ll
1	np1246	22440045	<nnxnp>	{-0}	nn	nn	np	nn	nn	np	np	nn	np	nn	np	np	np	nn	nn	nn	nn	nn	np	np	nn	nn	np	np	np	nn	np	np	np	nn	np	nn	nn	np	np	nn	np	np	np	np	np	np	np	np	nn
1	lm594	21436604	<lmxll>	{0-}	lm	ll	ll	lm	lm	lm	ll	ll	lm	ll	ll	ll	lm	ll	ll	lm	lm	lm	ll	lm	lm	ll	lm	ll	lm	lm	ll	lm	lm	lm	ll	ll	ll	lm	lm	ll	ll	ll	lm	ll	lm	lm	lm	lm	lm
1	np1235	22130709	<nnxnp>	{-0}	nn	nn	np	nn	nn	np	np	nn	np	nn	np	np	np	nn	nn	nn	nn	nn	np	np	nn	nn	np	np	np	nn	np	np	np	nn	np	nn	nn	np	np	nn	np	np	np	np	np	np	np	np	nn
1	lm591	21275628	<lmxll>	{1-}	ll	lm	lm	ll	ll	ll	lm	lm	ll	lm	lm	lm	ll	lm	lm	ll	ll	ll	lm	ll	ll	lm	ll	lm	ll	ll	lm	ll	ll	ll	lm	lm	lm	ll	ll	lm	ll	lm	ll	lm	ll	ll	ll	ll	lm
1	np1219	21691213	<nnxnp>	{-0}	nn	nn	np	nn	nn	np	np	nn	np	nn	np	nn	np	nn	nn	nn	nn	nn	np	np	nn	nn	np	np	np	nn	np	np	np	nn	np	nn	nn	np	np	nn	np	np	np	np	np	np	np	np	nn
1	np1266	22703279	<nnxnp>	{-0}	nn	nn	np	nn	nn	np	np	nn	np	nn	np	nn	np	nn	nn	nn	nn	nn	np	nn	nn	nn	np	np	np	nn	np	np	np	nn	np	nn	nn	np	np	nn	np	np	np	np	np	np	np	np	nn
1	np1271	22768915	<nnxnp>	{-0}	nn	nn	np	nn	nn	np	np	nn	np	np	np	nn	np	nn	nn	nn	nn	nn	np	nn	nn	nn	np	np	np	nn	np	np	np	nn	np	nn	nn	np	np	nn	np	np	np	np	np	np	np	np	nn
1	np1267	22726715	<nnxnp>	{-1}	np	np	nn	np	np	nn	nn	np	nn	nn	nn	np	nn	np	np	np	np	np	nn	np	np	np	nn	nn	nn	np	nn	nn	nn	np	nn	np	np	nn	nn	np	nn	nn	nn	nn	nn	nn	nn	nn	nn
1	lm597	21918762	<lmxll>	{0-}	lm	ll	ll	lm	lm	lm	ll	ll	lm	ll	ll	ll	lm	ll	ll	lm	lm	ll	ll	lm	lm	ll	lm	ll	lm	lm	ll	lm	lm	lm	ll	ll	ll	lm	lm	ll	ll	ll	lm	ll	lm	lm	lm	lm	lm
1	lm601	22158547	<lmxll>	{0-}	lm	ll	ll	lm	lm	ll	ll	ll	lm	ll	ll	ll	lm	ll	ll	lm	lm	ll	ll	lm	lm	ll	lm	ll	lm	lm	ll	lm	lm	lm	ll	ll	ll	lm	lm	ll	ll	ll	lm	ll	lm	lm	lm	lm	lm
1	np1244	22414315	<nnxnp>	{-1}	np	np	np	np	np	np	np	nn	nn	np	np	nn	nn	np	np	np	np	np	nn	nn	np	np	nn	nn	nn	np	np	nn	nn	np	np	np	np	nn	nn	np	np	np	nn	nn	nn	nn	nn	nn	nn
1	lm613	22938464	<lmxll>	{0-}	lm	ll	ll	lm	lm	ll	ll	ll	lm	ll	ll	ll	lm	ll	ll	lm	lm	ll	ll	lm	lm	ll	lm	ll	lm	lm	ll	lm	lm	lm	ll	ll	ll	lm	lm	ll	ll	ll	lm	ll	lm	lm	lm	lm	lm
1	lm603	22439907	<lmxll>	{0-}	lm	ll	ll	lm	lm	ll	ll	ll	lm	ll	ll	ll	lm	ll	ll	lm	lm	ll	ll	lm	lm	ll	lm	ll	lm	lm	ll	lm	lm	lm	ll	ll	ll	ll	lm	ll	ll	ll	lm	ll	lm	lm	lm	lm	lm
1	hk46	22895711	<hkxhk>	{11}	kk	hk	hh	kk	kk	hh	hh	hh	hk	--	hh	hh	hk	hk	hk	kk	kk	hk	hh	kk	kk	hk	--	hh	hk	--	hh	hk	hk	kk	hh	hk	hk	hh	hk	hk	hh	hh	hk	hh	hk	hk	hk	hk	hk
1	lm602	22184175	<lmxll>	{1-}	ll	lm	lm	ll	ll	lm	lm	ll	ll	lm	lm	lm	ll	lm	lm	ll	ll	lm	lm	ll	ll	lm	ll	lm	ll	ll	lm	ll	ll	ll	lm	lm	lm	ll	ll	lm	lm	lm	ll	lm	ll	ll	ll	ll	lm
1	lm598	21918791	<lmxll>	{1-}	ll	lm	lm	ll	ll	ll	lm	ll	ll	lm	lm	lm	ll	lm	lm	ll	ll	lm	lm	ll	ll	lm	ll	lm	ll	ll	lm	ll	ll	ll	lm	lm	lm	ll	ll	lm	lm	lm	ll	lm	ll	ll	ll	ll	lm
1	np1252	22580958	<nnxnp>	{-1}	np	np	np	np	np	np	np	nn	nn	np	np	nn	nn	np	np	np	np	np	nn	nn	np	np	nn	nn	nn	np	np	nn	nn	np	np	np	np	np	nn	np	np	np	nn	nn	nn	nn	nn	nn	nn
1	np1137	19969896	<nnxnp>	{-1}	np	np	np	np	nn	np	nn	nn	np	nn	np	nn	np	np	np	nn	nn	np	np	nn	np	nn	np	np	nn	nn	np	np	nn	nn	nn	nn	nn	nn	nn	nn	nn	np	np	nn	np	np	np	nn	nn
1	hk47	22895718	<hkxhk>	{11}	kk	kk	hk	kk	kk	hk	hk	kk	hk	--	hk	hh	hk	hk	kk	kk	kk	hk	hh	kk	kk	hk	--	hh	hk	--	hk	hk	hk	kk	hk	hk	hk	hk	hk	hk	hk	hk	hk	hh	hk	hk	hk	hk	hk
1	lm612	22895687	<lmxll>	{1-}	ll	ll	ll	ll	ll	ll	ll	ll	ll	lm	ll	lm	ll	lm	ll	ll	ll	lm	lm	ll	ll	lm	lm	lm	ll	ll	ll	ll	ll	ll	ll	lm	lm	ll	ll	lm	ll	ll	ll	lm	ll	ll	ll	ll	lm
1	np576	9919834	<nnxnp>	{-1}	np	np	np	np	nn	np	np	nn	np	nn	np	nn	np	np	np	nn	nn	nn	np	nn	np	nn	np	np	nn	nn	np	nn	nn	nn	nn	nn	nn	nn	nn	nn	nn	np	np	nn	np	np	np	nn	nn
1	lm608	22633899	<lmxll>	{1-}	ll	ll	ll	ll	ll	ll	ll	ll	ll	lm	ll	lm	ll	lm	ll	ll	ll	lm	lm	ll	ll	lm	lm	lm	ll	ll	ll	ll	ll	ll	ll	lm	lm	ll	ll	lm	ll	ll	lm	lm	ll	ll	ll	ll	lm
1	np300	4541604	<nnxnp>	{-1}	np	np	np	np	nn	np	np	nn	nn	nn	np	nn	np	np	np	nn	nn	nn	np	nn	np	nn	nn	np	nn	np	np	nn	nn	np	nn	nn	nn	nn	nn	nn	np	np	np	nn	np	np	np	nn	nn
1	np298	4541565	<nnxnp>	{-1}	np	np	np	np	nn	np	np	nn	nn	nn	np	nn	np	np	np	nn	nn	nn	np	nn	np	nn	nn	np	nn	np	np	nn	nn	np	nn	nn	nn	nn	nn	nn	np	np	np	nn	np	np	np	nn	nn
1	np966	17066646	<nnxnp>	{-1}	np	np	np	np	nn	np	np	nn	nn	nn	np	nn	np	np	np	nn	nn	nn	np	nn	np	nn	nn	np	nn	np	np	nn	nn	np	nn	nn	np	nn	nn	nn	np	np	np	nn	np	np	np	nn	nn
1	np301	4541631	<nnxnp>	{-0}	nn	nn	nn	nn	np	nn	nn	nn	np	np	nn	np	nn	nn	nn	np	np	np	nn	np	nn	np	np	nn	np	nn	nn	np	np	nn	np	np	nn	np	np	np	nn	nn	nn	np	nn	nn	nn	np	nn
1	np297	4541528	<nnxnp>	{-0}	nn	nn	nn	nn	np	nn	nn	nn	np	np	nn	np	nn	nn	nn	np	np	np	nn	np	nn	np	np	nn	np	nn	nn	np	np	nn	np	np	nn	np	np	np	nn	nn	nn	np	nn	nn	nn	np	nn
2	np2967	9410118	<nnxnp>	{-1}	nn	nn	nn	np	np	np	np	nn	nn	nn	nn	nn	nn	nn	nn	np	nn	np	np	nn	nn	nn	np	np	nn	nn	np	np	np	np	np	nn	np	np	nn	np	nn	nn	nn	nn	np	np	nn	np	nn
2	np3154	15724051	<nnxnp>	{-1}	np	nn	nn	np	np	np	np	nn	nn	nn	nn	nn	nn	nn	nn	np	nn	np	np	nn	nn	nn	np	nn	nn	nn	np	np	np	np	np	nn	np	np	nn	np	nn	nn	nn	nn	np	np	np	np	nn
2	np3155	15724068	<nnxnp>	{-1}	np	nn	nn	np	np	np	np	nn	nn	nn	nn	nn	nn	nn	nn	np	nn	np	np	nn	nn	nn	np	nn	nn	nn	np	np	np	np	np	nn	np	np	nn	np	nn	nn	np	nn	np	np	np	np	nn
2	np3162	15724130	<nnxnp>	{-1}	np	nn	nn	np	np	np	np	nn	nn	np	nn	nn	nn	nn	np	np	nn	np	np	nn	nn	nn	np	nn	nn	nn	np	np	np	np	np	nn	np	np	nn	np	nn	nn	np	nn	np	np	np	np	nn
2	np3160	15724124	<nnxnp>	{-1}	np	nn	nn	np	np	np	np	nn	nn	np	nn	nn	nn	nn	np	np	nn	np	np	nn	nn	nn	np	nn	nn	nn	np	np	np	np	np	nn	np	np	nn	np	nn	nn	np	nn	np	np	np	np	nn
2	lm2024	13230133	<lmxll>	{1-}	lm	lm	lm	lm	ll	ll	lm	lm	lm	lm	lm	ll	ll	lm	lm	lm	ll	ll	ll	lm	ll	lm	ll	lm	lm	ll	ll	lm	lm	ll	ll	ll	lm	ll	lm	ll	lm	ll	lm	ll	lm	ll	ll	lm	lm
2	lm2016	13229996	<lmxll>	{1-}	lm	lm	lm	lm	lm	ll	lm	lm	lm	lm	lm	ll	ll	lm	lm	lm	ll	ll	ll	lm	ll	lm	ll	lm	lm	ll	ll	lm	lm	ll	ll	ll	lm	ll	lm	ll	lm	ll	lm	ll	lm	ll	ll	lm	lm
2	lm1990	11595694	<lmxll>	{1-}	lm	ll	lm	lm	lm	ll	lm	lm	lm	lm	lm	ll	ll	lm	lm	lm	ll	ll	ll	lm	ll	lm	ll	lm	lm	ll	ll	lm	lm	ll	ll	ll	lm	ll	lm	ll	lm	ll	lm	ll	lm	ll	ll	lm	lm
2	np2945	9229400	<nnxnp>	{-1}	nn	nn	nn	np	np	np	np	nn	nn	nn	nn	nn	nn	nn	nn	np	nn	np	np	np	nn	nn	np	np	nn	np	np	nn	np	np	np	nn	np	np	nn	nn	nn	np	nn	nn	np	np	np	np	nn
2	lm1991	11595794	<lmxll>	{1-}	lm	ll	lm	lm	lm	ll	lm	lm	lm	lm	lm	ll	ll	lm	lm	lm	ll	ll	lm	lm	ll	lm	ll	lm	lm	ll	ll	lm	lm	ll	ll	ll	lm	ll	lm	lm	lm	ll	lm	lm	lm	ll	ll	lm	lm
2	np3011	11664558	<nnxnp>	{-1}	np	nn	nn	nn	np	np	nn	nn	np	nn	np	nn	nn	nn	np	np	np	nn	np	np	nn	nn	np	np	nn	nn	np	np	np	np	np	np	nn	nn	np	np	np	nn	np	np	nn	np	nn	nn	nn
2	np3292	16914138	<nnxnp>	{-1}	np	nn	nn	nn	nn	np	nn	nn	nn	np	nn	nn	np	np	np	nn	np	nn	np	np	nn	nn	np	nn	nn	np	nn	nn	np	np	nn	nn	np	np	nn	nn	np	np	nn	nn	np	nn	np	np	nn
2	np3294	16919996	<nnxnp>	{-1}	np	nn	nn	nn	nn	np	nn	nn	nn	np	nn	nn	nn	np	np	nn	np	nn	np	np	nn	nn	np	nn	nn	np	nn	nn	np	np	nn	nn	np	np	nn	nn	np	np	nn	nn	np	nn	np	np	nn
2	np3302	17145862	<nnxnp>	{-1}	np	nn	nn	nn	nn	np	nn	nn	nn	np	nn	nn	nn	np	np	nn	np	nn	np	np	nn	nn	np	nn	nn	np	nn	nn	np	np	nn	nn	np	np	nn	nn	np	np	nn	nn	np	nn	np	np	nn
2	np3301	17145823	<nnxnp>	{-1}	np	nn	nn	nn	nn	np	nn	nn	nn	np	nn	np	nn	np	np	nn	np	nn	np	np	nn	nn	np	nn	nn	np	nn	nn	np	np	nn	nn	np	np	nn	nn	np	np	nn	nn	np	nn	np	np	nn
2	np3251	16662890	<nnxnp>	{-1}	np	nn	nn	nn	nn	np	nn	nn	nn	np	nn	np	nn	np	np	nn	np	nn	np	np	nn	nn	np	nn	np	np	np	nn	np	np	nn	nn	np	np	nn	nn	np	np	nn	nn	np	nn	np	np	nn
2	np3255	16663121	<nnxnp>	{-1}	np	nn	nn	nn	nn	np	nn	nn	nn	np	nn	nn	nn	np	np	nn	np	nn	np	np	nn	nn	np	nn	np	np	np	nn	np	np	nn	nn	np	np	nn	nn	np	np	nn	nn	np	nn	np	np	nn
2	np3230	16296525	<nnxnp>	{-1}	np	nn	nn	nn	nn	np	nn	nn	nn	np	nn	nn	np	np	np	nn	np	nn	np	np	nn	nn	np	nn	np	np	np	nn	np	np	nn	nn	np	np	nn	nn	np	nn	nn	nn	np	nn	np	np	nn
2	np3224	16296390	<nnxnp>	{-1}	np	nn	nn	nn	nn	np	nn	nn	nn	np	nn	nn	nn	np	np	nn	np	nn	np	np	nn	nn	np	nn	np	np	np	nn	np	np	nn	nn	np	np	nn	nn	np	nn	nn	nn	np	nn	np	np	nn
2	np3183	16044354	<nnxnp>	{-1}	np	nn	nn	nn	nn	np	nn	nn	nn	np	nn	nn	nn	nn	np	nn	np	nn	np	np	nn	nn	np	nn	np	np	np	nn	np	np	nn	nn	np	np	nn	nn	np	nn	nn	nn	np	nn	np	np	nn
2	np3194	16093136	<nnxnp>	{-1}	np	nn	nn	nn	nn	np	nn	nn	nn	np	nn	nn	nn	np	np	nn	np	nn	np	np	nn	nn	np	nn	np	np	np	nn	np	np	nn	nn	np	np	nn	nn	np	nn	nn	nn	np	nn	np	np	nn
2	np3236	16467392	<nnxnp>	{-1}	np	nn	nn	nn	nn	np	nn	nn	nn	np	nn	nn	nn	np	np	nn	np	nn	np	np	nn	nn	np	nn	np	np	np	nn	np	np	nn	nn	np	np	nn	nn	np	nn	nn	nn	np	nn	np	np	nn
2	np3101	15164779	<nnxnp>	{-1}	np	nn	nn	nn	nn	np	nn	nn	nn	np	nn	nn	nn	np	np	nn	np	nn	np	nn	nn	nn	np	nn	np	np	np	nn	np	np	nn	nn	np	np	nn	nn	np	nn	nn	nn	np	nn	np	np	nn
2	lm2340	18319476	<lmxll>	{0-}	lm	ll	lm	ll	ll	lm	ll	lm	lm	ll	ll	ll	lm	ll	lm	ll	ll	lm	ll	lm	lm	ll	ll	ll	lm	lm	ll	ll	lm	ll	lm	lm	ll	lm	lm	ll	ll	ll	ll	ll	ll	lm	lm	ll	lm
2	np3130	15304471	<nnxnp>	{-1}	np	nn	nn	nn	nn	np	nn	nn	nn	np	nn	nn	np	np	np	nn	np	nn	np	np	nn	nn	np	nn	np	np	np	nn	np	np	nn	nn	np	np	nn	nn	np	nn	nn	nn	np	nn	np	np	nn
2	np3088	15154959	<nnxnp>	{-1}	np	nn	nn	nn	nn	np	nn	nn	nn	np	nn	nn	nn	np	np	nn	np	nn	np	np	nn	nn	np	nn	np	np	np	nn	np	np	nn	nn	np	np	nn	nn	np	nn	nn	nn	np	nn	np	np	nn
2	lm2339	18318146	<lmxll>	{1-}	ll	lm	ll	lm	lm	ll	lm	lm	ll	lm	lm	lm	ll	lm	ll	lm	lm	ll	lm	ll	ll	lm	lm	lm	ll	ll	lm	lm	ll	lm	ll	ll	lm	ll	ll	lm	lm	lm	lm	lm	lm	ll	ll	lm	lm
2	np3211	16224402	<nnxnp>	{-1}	np	nn	nn	nn	nn	np	nn	nn	nn	np	nn	nn	nn	np	np	nn	np	nn	np	np	nn	nn	np	nn	np	np	np	nn	np	np	nn	nn	np	np	nn	nn	np	nn	nn	nn	np	nn	np	np	nn
2	lm2326	17905268	<lmxll>	{0-}	lm	ll	lm	ll	ll	lm	ll	lm	lm	ll	ll	ll	lm	ll	lm	ll	ll	lm	ll	lm	lm	ll	ll	ll	lm	lm	ll	ll	lm	ll	lm	lm	ll	lm	lm	ll	ll	ll	ll	ll	ll	lm	lm	ll	lm
2	hk125	18318121	<hkxhk>	{00}	hk	hk	kk	hk	hk	hk	hk	hk	kk	hh	hk	--	hk	hh	hk	hk	hh	kk	hh	hk	kk	hk	hh	hk	kk	hk	hk	hk	hk	hh	kk	kk	hh	hk	kk	hk	hh	hh	--	hk	hh	kk	hk	hh	hk
2	lm2338	18318033	<lmxll>	{0-}	lm	ll	lm	ll	ll	lm	ll	lm	lm	ll	ll	lm	lm	ll	lm	ll	ll	lm	ll	lm	lm	ll	ll	ll	lm	lm	ll	ll	lm	ll	lm	lm	ll	lm	lm	ll	ll	ll	ll	ll	ll	lm	lm	ll	lm
2	np3042	13536146	<nnxnp>	{-1}	np	np	np	np	np	np	nn	nn	nn	np	np	np	nn	np	np	nn	np	nn	np	np	nn	nn	np	nn	np	np	np	nn	np	np	nn	nn	np	np	nn	nn	np	nn	nn	nn	np	nn	np	np	nn
2	lm2329	18028385	<lmxll>	{1-}	ll	lm	ll	lm	lm	ll	lm	lm	ll	lm	lm	lm	ll	lm	ll	lm	lm	ll	lm	ll	ll	lm	lm	lm	ll	ll	lm	lm	ll	lm	ll	ll	lm	ll	ll	lm	lm	lm	lm	lm	lm	ll	ll	lm	lm
2	np3040	13536111	<nnxnp>	{-1}	np	nn	np	nn	nn	np	nn	nn	nn	np	nn	np	nn	np	np	nn	np	nn	np	np	nn	nn	np	nn	np	np	np	nn	np	np	nn	nn	np	np	nn	nn	np	nn	nn	nn	np	nn	np	np	nn
2	lm2336	18254119	<lmxll>	{1-}	ll	lm	ll	lm	lm	ll	lm	lm	ll	lm	lm	ll	ll	lm	ll	lm	lm	ll	lm	ll	ll	lm	lm	lm	ll	ll	lm	lm	ll	lm	ll	ll	lm	ll	ll	lm	lm	lm	lm	lm	lm	ll	ll	lm	lm
2	np3043	13536232	<nnxnp>	{-1}	np	nn	np	nn	nn	np	nn	nn	nn	np	nn	nn	nn	np	np	nn	np	nn	np	np	nn	nn	np	nn	np	np	np	nn	np	np	nn	nn	np	np	nn	nn	np	nn	nn	nn	np	nn	np	np	nn
2	lm2322	17771350	<lmxll>	{0-}	lm	ll	lm	ll	ll	lm	ll	lm	lm	ll	ll	ll	lm	ll	lm	ll	ll	lm	ll	lm	lm	ll	ll	ll	lm	lm	ll	ll	lm	ll	lm	lm	ll	lm	lm	ll	ll	ll	ll	ll	ll	lm	lm	ll	lm
2	np3135	15328769	<nnxnp>	{-0}	nn	np	np	np	np	nn	np	nn	np	nn	np	np	np	nn	nn	np	nn	np	nn	nn	np	np	nn	np	nn	nn	nn	np	nn	nn	np	np	nn	nn	np	np	nn	np	np	np	nn	np	nn	nn	np
2	lm2321	17755957	<lmxll>	{1-}	ll	lm	ll	lm	lm	ll	lm	lm	ll	lm	lm	ll	ll	lm	ll	lm	lm	ll	lm	ll	ll	lm	lm	lm	ll	ll	lm	lm	ll	lm	ll	ll	lm	ll	ll	lm	lm	lm	lm	lm	lm	ll	ll	lm	lm
2	lm2320	17755788	<lmxll>	{0-}	lm	ll	lm	ll	ll	lm	ll	lm	lm	ll	ll	lm	lm	ll	lm	ll	ll	lm	ll	lm	lm	ll	ll	ll	lm	lm	ll	ll	lm	ll	lm	lm	ll	lm	lm	ll	ll	ll	ll	ll	ll	lm	lm	ll	lm
2	hk124	17771328	<hkxhk>	{00}	hk	hk	--	hk	hk	hk	hk	hk	kk	hh	hk	--	hk	hh	--	hk	hh	kk	hh	hk	kk	hk	hh	hk	kk	--	hk	hk	hk	hh	kk	kk	hh	hk	kk	hk	hh	hh	hk	hk	hh	kk	hk	hh	hk
2	lm2228	16251691	<lmxll>	{0-}	lm	ll	lm	ll	ll	lm	lm	lm	lm	ll	ll	lm	lm	ll	lm	lm	ll	ll	ll	ll	lm	ll	ll	ll	ll	ll	ll	ll	lm	ll	lm	lm	ll	lm	lm	ll	ll	ll	ll	ll	ll	lm	lm	ll	lm
2	lm2314	17632713	<lmxll>	{0-}	lm	ll	lm	ll	ll	lm	ll	lm	lm	ll	ll	lm	lm	ll	lm	ll	ll	ll	ll	lm	lm	ll	ll	ll	lm	lm	ll	ll	lm	ll	lm	lm	ll	lm	lm	ll	ll	ll	ll	ll	ll	lm	lm	ll	lm
2	lm2315	17645399	<lmxll>	{1-}	ll	lm	ll	lm	lm	ll	lm	lm	ll	lm	lm	ll	ll	lm	ll	lm	lm	lm	lm	ll	ll	lm	lm	lm	ll	ll	lm	lm	ll	lm	ll	ll	lm	ll	ll	lm	lm	lm	lm	lm	lm	ll	ll	lm	lm
2	lm2227	16251542	<lmxll>	{0-}	lm	ll	lm	ll	ll	lm	lm	lm	lm	ll	ll	lm	lm	ll	lm	lm	ll	ll	ll	ll	lm	ll	ll	ll	lm	ll	ll	ll	lm	ll	lm	lm	ll	lm	lm	ll	ll	ll	ll	ll	ll	lm	lm	ll	lm
2	lm2297	17323162	<lmxll>	{0-}	lm	ll	lm	ll	ll	lm	ll	lm	lm	ll	ll	lm	lm	ll	lm	ll	ll	ll	ll	lm	lm	ll	ll	ll	lm	lm	ll	ll	lm	ll	lm	lm	ll	lm	lm	ll	ll	ll	ll	ll	ll	lm	lm	ll	lm
2	lm2288	17237841	<lmxll>	{0-}	lm	ll	lm	ll	ll	lm	ll	lm	lm	ll	ll	lm	lm	ll	lm	ll	ll	ll	ll	lm	lm	ll	ll	ll	lm	lm	ll	ll	lm	ll	lm	lm	ll	lm	lm	ll	ll	ll	ll	ll	ll	lm	lm	ll	lm
2	lm2198	16125282	<lmxll>	{0-}	lm	ll	lm	ll	ll	lm	ll	lm	lm	ll	ll	lm	lm	ll	lm	lm	ll	ll	ll	lm	lm	ll	ll	ll	lm	lm	ll	ll	lm	ll	lm	lm	ll	lm	lm	ll	ll	ll	ll	ll	ll	lm	lm	ll	lm
2	lm1865	8817132	<lmxll>	{1-}	lm	ll	ll	ll	ll	ll	ll	ll	ll	lm	ll	lm	ll	lm	ll	ll	ll	ll	lm	ll	ll	ll	lm	ll	ll	ll	ll	lm	lm	ll	ll	ll	ll	ll	ll	lm	ll	ll	lm	lm	lm	ll	ll	lm	lm
2	lm2294	17322923	<lmxll>	{1-}	ll	lm	ll	lm	lm	ll	lm	lm	ll	lm	lm	ll	ll	lm	ll	lm	lm	lm	lm	ll	ll	lm	lm	lm	ll	ll	lm	lm	ll	lm	ll	ll	lm	ll	ll	lm	lm	lm	lm	lm	lm	ll	ll	lm	lm
2	lm2289	17237858	<lmxll>	{1-}	ll	lm	ll	lm	lm	ll	lm	lm	ll	lm	lm	ll	ll	lm	ll	lm	lm	lm	lm	ll	ll	lm	lm	lm	ll	ll	lm	lm	ll	lm	ll	ll	lm	ll	ll	lm	lm	lm	lm	lm	lm	ll	ll	lm	lm
2	lm2199	16125388	<lmxll>	{0-}	lm	ll	lm	ll	ll	lm	ll	lm	lm	ll	ll	lm	lm	ll	lm	lm	ll	ll	ll	lm	lm	lm	ll	ll	lm	lm	ll	ll	lm	ll	lm	lm	ll	lm	lm	ll	ll	ll	ll	ll	ll	lm	lm	ll	lm
2	np3336	17368768	<nnxnp>	{-0}	nn	np	np	np	np	nn	np	nn	np	nn	np	np	nn	nn	nn	np	nn	np	nn	nn	np	np	nn	np	np	nn	np	np	nn	nn	np	np	nn	nn	np	np	nn	nn	np	np	nn	np	nn	nn	nn
2	np3332	17323051	<nnxnp>	{-0}	nn	np	np	np	np	nn	np	nn	np	nn	np	nn	nn	nn	nn	np	nn	np	nn	nn	np	np	nn	np	np	nn	np	np	nn	nn	np	np	nn	nn	np	np	nn	nn	np	np	nn	np	nn	nn	nn
2	lm2194	16092973	<lmxll>	{0-}	lm	ll	lm	ll	ll	lm	lm	lm	lm	ll	ll	lm	lm	ll	lm	lm	ll	ll	ll	lm	lm	lm	ll	ll	lm	lm	ll	ll	lm	ll	lm	lm	ll	lm	lm	ll	ll	ll	ll	ll	ll	ll	lm	ll	lm
2	np3329	17237898	<nnxnp>	{-0}	nn	np	np	np	np	nn	np	nn	np	nn	np	np	nn	nn	nn	np	nn	np	nn	nn	np	np	nn	np	np	nn	np	np	nn	nn	np	np	nn	nn	np	np	nn	nn	np	np	nn	np	nn	nn	nn
2	np3291	16914052	<nnxnp>	{-0}	nn	np	np	np	np	nn	np	nn	np	nn	np	np	np	nn	nn	np	nn	np	nn	nn	np	np	nn	np	np	nn	np	np	nn	nn	np	np	nn	nn	np	np	nn	nn	np	np	nn	np	nn	nn	nn
2	lm2082	14215468	<lmxll>	{0-}	lm	ll	lm	ll	ll	lm	lm	lm	lm	ll	ll	lm	lm	ll	lm	lm	ll	ll	ll	lm	lm	lm	ll	ll	lm	lm	ll	ll	ll	ll	lm	lm	ll	lm	lm	ll	ll	ll	ll	ll	ll	lm	lm	ll	lm
2	np3303	17145867	<nnxnp>	{-0}	nn	np	np	np	np	nn	np	nn	np	nn	np	nn	np	nn	nn	np	nn	np	nn	nn	np	np	nn	np	np	nn	np	np	nn	nn	np	np	nn	nn	np	np	nn	nn	np	np	nn	np	nn	nn	nn
2	lm2103	15157490	<lmxll>	{0-}	lm	ll	lm	ll	ll	lm	lm	lm	lm	ll	ll	lm	lm	ll	lm	lm	ll	ll	ll	lm	lm	lm	ll	ll	lm	lm	ll	ll	lm	ll	lm	lm	ll	lm	lm	ll	ll	ll	ll	ll	ll	ll	lm	ll	lm
2	lm2169	16019344	<lmxll>	{0-}	lm	ll	lm	ll	ll	lm	ll	lm	lm	ll	ll	lm	lm	ll	lm	lm	ll	ll	ll	lm	lm	lm	ll	ll	lm	lm	ll	ll	lm	ll	lm	lm	ll	lm	lm	ll	ll	ll	ll	ll	ll	lm	lm	ll	lm
2	lm2203	16140686	<lmxll>	{0-}	lm	ll	lm	ll	ll	lm	lm	lm	lm	ll	ll	lm	lm	ll	lm	lm	ll	ll	ll	lm	lm	lm	ll	ll	lm	lm	ll	ll	lm	ll	lm	lm	ll	lm	lm	ll	ll	ll	ll	ll	ll	lm	lm	ll	lm
2	lm2200	16140657	<lmxll>	{0-}	lm	ll	lm	ll	ll	lm	lm	lm	lm	ll	ll	lm	lm	ll	lm	lm	ll	ll	ll	lm	lm	lm	ll	ll	lm	lm	lm	ll	lm	ll	lm	lm	ll	lm	lm	ll	ll	ll	ll	ll	ll	lm	lm	ll	lm
2	lm2187	16041151	<lmxll>	{0-}	lm	ll	lm	ll	ll	lm	lm	lm	lm	ll	ll	lm	lm	ll	lm	lm	ll	ll	ll	lm	lm	lm	ll	ll	lm	lm	ll	ll	lm	ll	lm	lm	ll	lm	lm	ll	ll	ll	ll	ll	ll	lm	lm	ll	lm
2	lm2095	14639595	<lmxll>	{0-}	lm	ll	lm	ll	ll	lm	lm	lm	lm	ll	ll	lm	lm	ll	lm	lm	ll	ll	ll	lm	lm	lm	ll	ll	lm	ll	ll	ll	lm	ll	lm	lm	ll	lm	lm	ll	ll	ll	ll	ll	ll	lm	lm	ll	lm
2	lm2036	13273610	<lmxll>	{0-}	lm	ll	lm	ll	ll	lm	lm	lm	lm	ll	ll	lm	lm	ll	lm	lm	ll	ll	ll	lm	lm	lm	ll	ll	lm	lm	ll	ll	lm	ll	lm	lm	ll	lm	lm	ll	ll	ll	ll	ll	ll	lm	lm	ll	lm
2	lm2059	13780316	<lmxll>	{0-}	lm	ll	lm	ll	ll	lm	lm	lm	lm	ll	ll	lm	lm	ll	lm	lm	ll	ll	ll	lm	lm	lm	ll	ll	lm	lm	lm	ll	lm	ll	lm	lm	ll	lm	lm	ll	ll	ll	ll	ll	ll	lm	lm	ll	lm
2	lm2087	14564606	<lmxll>	{0-}	lm	ll	lm	ll	ll	lm	lm	lm	lm	ll	ll	lm	lm	ll	lm	lm	ll	ll	ll	lm	lm	lm	ll	ll	lm	lm	ll	ll	lm	ll	lm	lm	ll	lm	lm	ll	ll	ll	ll	ll	ll	lm	lm	ll	lm
2	hk123	16483191	<hkxhk>	{00}	hk	hk	kk	hk	hk	hk	kk	hk	kk	hh	hk	kk	kk	hh	hk	kk	hh	hk	hh	hk	kk	kk	hh	hk	hk	hk	hh	hk	hk	hh	kk	kk	hh	hk	kk	hk	hh	hk	hk	hk	hh	kk	hk	hh	hk
2	lm2014	13063963	<lmxll>	{0-}	lm	ll	lm	ll	ll	lm	lm	lm	lm	ll	ll	lm	lm	ll	lm	lm	ll	ll	ll	lm	lm	lm	ll	ll	lm	lm	ll	ll	lm	ll	lm	lm	ll	lm	lm	ll	ll	ll	ll	lm	ll	lm	lm	ll	lm
2	lm2049	13467174	<lmxll>	{0-}	lm	ll	lm	ll	ll	lm	lm	lm	lm	ll	ll	lm	lm	ll	lm	lm	ll	ll	ll	lm	lm	lm	ll	ll	lm	lm	ll	ll	lm	ll	lm	lm	ll	lm	lm	ll	ll	ll	ll	lm	ll	lm	lm	ll	lm
2	lm2033	13273399	<lmxll>	{0-}	lm	ll	lm	ll	ll	lm	lm	lm	lm	ll	ll	lm	lm	ll	lm	lm	ll	ll	ll	lm	lm	lm	ll	ll	lm	lm	ll	ll	lm	ll	lm	lm	ll	lm	lm	ll	ll	ll	ll	ll	ll	lm	lm	ll	lm
2	lm2056	13656317	<lmxll>	{0-}	lm	ll	lm	ll	ll	lm	lm	lm	lm	ll	ll	lm	lm	ll	lm	lm	ll	ll	ll	lm	lm	lm	ll	ll	lm	lm	ll	ll	lm	ll	lm	lm	ll	lm	lm	ll	ll	ll	ll	lm	ll	lm	lm	ll	lm
2	lm2004	12745125	<lmxll>	{0-}	lm	ll	lm	ll	ll	lm	lm	lm	lm	ll	ll	lm	lm	ll	lm	lm	ll	ll	ll	lm	lm	lm	ll	ll	lm	lm	ll	ll	lm	ll	lm	lm	ll	lm	lm	ll	ll	ll	ll	lm	ll	lm	lm	ll	lm
2	lm1977	10849957	<lmxll>	{0-}	lm	ll	lm	ll	ll	lm	lm	lm	lm	ll	ll	lm	lm	ll	lm	lm	ll	ll	ll	lm	lm	lm	ll	ll	lm	lm	ll	ll	lm	ll	lm	lm	ll	lm	lm	ll	ll	ll	ll	lm	ll	lm	lm	ll	lm
2	lm1963	10682502	<lmxll>	{0-}	lm	ll	lm	ll	ll	lm	lm	lm	lm	ll	ll	lm	lm	lm	lm	lm	ll	ll	ll	lm	lm	lm	ll	ll	lm	lm	ll	ll	lm	ll	lm	lm	ll	lm	lm	ll	ll	ll	ll	lm	ll	lm	lm	ll	lm
2	lm1968	10689342	<lmxll>	{0-}	lm	ll	lm	ll	ll	lm	lm	lm	lm	ll	ll	lm	lm	ll	lm	lm	ll	ll	ll	lm	lm	lm	ll	ll	lm	lm	ll	ll	lm	ll	lm	lm	ll	lm	lm	ll	ll	ll	ll	lm	ll	lm	lm	ll	lm
2	lm1962	10677596	<lmxll>	{0-}	lm	ll	lm	ll	ll	lm	lm	lm	lm	ll	ll	lm	lm	lm	lm	lm	ll	ll	ll	lm	lm	lm	ll	ll	lm	lm	ll	ll	lm	ll	lm	lm	ll	lm	lm	ll	ll	ll	ll	lm	ll	lm	lm	ll	lm
2	hk105	9049132	<hkxhk>	{10}	hh	kk	--	kk	kk	hh	hk	hk	hk	hk	kk	hh	hk	hk	hh	hk	hk	hk	kk	hh	hk	hk	hk	kk	hh	--	hk	kk	hh	hk	--	hk	hk	hh	hk	kk	hk	kk	kk	hk	kk	hh	hh	hk	hk
2	hk119	13976685	<hkxhk>	{00}	hk	hk	hk	hk	hk	hk	kk	hk	kk	hh	hk	kk	kk	hh	hk	kk	hh	hk	hh	hk	kk	kk	hh	hk	hk	hk	hh	hk	hk	hh	kk	kk	hh	hk	kk	hk	hh	hk	hk	hk	hh	kk	hk	hh	hk
2	lm2133	15336715	<lmxll>	{1-}	ll	lm	ll	lm	lm	ll	ll	lm	ll	lm	lm	ll	ll	lm	ll	ll	lm	lm	lm	ll	ll	ll	lm	lm	ll	ll	lm	lm	ll	lm	ll	ll	lm	ll	ll	ll	lm	lm	lm	lm	lm	ll	ll	lm	lm
2	lm2077	14080835	<lmxll>	{1-}	ll	lm	ll	lm	lm	ll	ll	lm	ll	lm	lm	ll	ll	lm	ll	ll	lm	lm	lm	ll	ll	ll	lm	lm	ll	ll	lm	lm	ll	lm	ll	ll	lm	ll	ll	lm	lm	lm	lm	lm	lm	ll	ll	lm	lm
2	lm2235	16467237	<lmxll>	{1-}	ll	lm	ll	lm	lm	ll	ll	lm	ll	lm	lm	ll	ll	lm	ll	ll	lm	lm	lm	ll	ll	ll	lm	lm	ll	ll	lm	lm	ll	lm	ll	ll	lm	ll	ll	lm	lm	lm	lm	ll	lm	ll	ll	lm	lm
2	lm2115	15186046	<lmxll>	{1-}	ll	lm	ll	lm	lm	ll	ll	lm	ll	lm	lm	ll	ll	lm	ll	ll	lm	lm	lm	ll	ll	ll	lm	lm	ll	ll	lm	lm	ll	lm	lm	ll	lm	ll	ll	lm	lm	lm	lm	lm	lm	ll	ll	lm	lm
2	lm2071	13993575	<lmxll>	{1-}	ll	lm	ll	lm	lm	ll	ll	lm	ll	lm	lm	ll	ll	lm	ll	ll	lm	lm	lm	ll	ll	ll	lm	lm	ll	ll	lm	lm	ll	lm	ll	ll	lm	ll	ll	lm	lm	lm	lm	lm	lm	ll	ll	lm	lm
2	lm2074	14079024	<lmxll>	{1-}	ll	lm	ll	lm	lm	ll	ll	lm	ll	lm	lm	ll	ll	lm	ll	ll	lm	lm	lm	ll	ll	ll	lm	lm	ll	ll	lm	lm	ll	lm	ll	ll	lm	ll	ll	lm	lm	lm	lm	lm	lm	ll	ll	lm	lm
2	lm2079	14081048	<lmxll>	{1-}	ll	lm	ll	lm	lm	ll	ll	lm	ll	lm	lm	ll	ll	lm	ll	ll	lm	lm	lm	ll	ll	ll	lm	lm	ll	ll	lm	lm	ll	lm	ll	ll	lm	ll	ll	lm	lm	lm	lm	lm	lm	ll	ll	lm	lm
2	lm2111	15164592	<lmxll>	{1-}	ll	lm	ll	ll	lm	ll	ll	lm	ll	lm	lm	ll	ll	lm	ll	ll	lm	lm	lm	ll	ll	ll	lm	lm	ll	ll	lm	lm	ll	lm	ll	ll	lm	ll	ll	ll	lm	lm	lm	lm	lm	ll	ll	lm	lm
2	lm2243	16467360	<lmxll>	{1-}	ll	lm	ll	lm	lm	ll	ll	lm	ll	lm	lm	ll	ll	lm	ll	ll	lm	lm	lm	ll	ll	ll	lm	lm	ll	ll	lm	lm	ll	lm	ll	ll	lm	ll	ll	lm	lm	lm	lm	ll	lm	ll	ll	lm	lm
2	lm2173	16019423	<lmxll>	{1-}	ll	lm	ll	lm	lm	ll	ll	lm	ll	lm	lm	ll	ll	lm	ll	ll	lm	lm	lm	ll	ll	ll	lm	lm	ll	ll	lm	lm	ll	lm	ll	ll	lm	ll	ll	lm	lm	lm	lm	ll	lm	ll	ll	lm	lm
2	lm1847	8667613	<lmxll>	{0-}	lm	ll	lm	ll	ll	lm	lm	lm	lm	ll	ll	lm	lm	ll	lm	lm	ll	ll	ll	lm	lm	lm	ll	ll	lm	lm	ll	ll	lm	ll	lm	lm	ll	lm	lm	ll	ll	ll	ll	lm	ll	lm	lm	ll	lm
2	lm1883	9063894	<lmxll>	{0-}	lm	ll	lm	ll	ll	lm	lm	lm	lm	ll	ll	lm	lm	ll	lm	lm	ll	ll	ll	lm	lm	lm	ll	ll	lm	lm	ll	ll	lm	ll	lm	lm	ll	lm	lm	ll	ll	ll	ll	lm	ll	lm	lm	ll	lm
2	lm2225	16224420	<lmxll>	{1-}	ll	lm	ll	lm	lm	ll	ll	lm	ll	lm	lm	lm	ll	lm	ll	ll	lm	lm	lm	ll	ll	ll	lm	lm	ll	ll	lm	lm	ll	lm	ll	ll	lm	ll	ll	lm	lm	lm	lm	ll	lm	ll	ll	lm	lm
2	lm2236	16467246	<lmxll>	{1-}	ll	lm	ll	lm	lm	ll	ll	lm	ll	lm	lm	lm	ll	lm	ll	ll	lm	lm	lm	ll	ll	ll	lm	lm	ll	ll	lm	lm	ll	lm	ll	ll	lm	ll	ll	lm	lm	lm	lm	ll	lm	ll	ll	lm	lm
2	lm2223	16224384	<lmxll>	{1-}	ll	lm	ll	lm	lm	ll	ll	lm	ll	lm	lm	ll	ll	lm	ll	ll	lm	lm	lm	ll	ll	ll	lm	lm	ll	ll	lm	lm	ll	lm	ll	ll	lm	ll	ll	lm	lm	lm	lm	ll	lm	ll	ll	lm	lm
2	lm2043	13371755	<lmxll>	{1-}	ll	lm	ll	lm	lm	ll	ll	lm	ll	lm	lm	ll	ll	lm	ll	ll	lm	lm	lm	ll	ll	ll	lm	lm	ll	ll	lm	lm	ll	lm	ll	ll	lm	ll	ll	lm	lm	lm	ll	ll	lm	ll	ll	lm	lm
2	lm2124	15231404	<lmxll>	{1-}	ll	lm	ll	lm	lm	ll	ll	lm	ll	lm	lm	lm	ll	lm	ll	ll	lm	lm	lm	ll	ll	ll	lm	lm	ll	ll	lm	lm	ll	lm	ll	ll	lm	ll	ll	lm	lm	lm	lm	ll	lm	ll	ll	lm	lm
2	lm1961	10677492	<lmxll>	{1-}	ll	lm	ll	lm	lm	ll	ll	lm	ll	lm	lm	ll	ll	lm	ll	ll	lm	lm	lm	ll	ll	ll	lm	lm	ll	ll	lm	lm	ll	lm	ll	ll	lm	ll	ll	lm	lm	lm	lm	ll	lm	ll	ll	lm	lm
2	lm1973	10701385	<lmxll>	{1-}	ll	lm	ll	lm	lm	ll	ll	lm	ll	lm	lm	ll	ll	lm	ll	ll	lm	lm	lm	ll	ll	ll	lm	lm	ll	ll	lm	lm	ll	lm	ll	ll	lm	ll	ll	lm	lm	lm	lm	ll	lm	ll	ll	lm	lm
2	lm1842	8503454	<lmxll>	{0-}	lm	ll	lm	ll	ll	lm	lm	lm	lm	lm	ll	lm	lm	ll	lm	lm	ll	ll	ll	lm	lm	lm	ll	ll	lm	lm	ll	ll	lm	ll	lm	lm	ll	lm	lm	ll	ll	ll	ll	lm	ll	lm	lm	ll	lm
2	hk118	13536219	<hkxhk>	{10}	hh	hk	hh	hk	hk	hh	hk	hh	hk	hk	hk	hh	hk	hk	hh	hk	hh	kk	hk	hh	hk	hk	hk	kk	hh	hh	hh	kk	hh	hh	hk	hk	hk	hh	hk	kk	hh	hk	kk	kk	hk	hk	hh	hk	hk
2	hk109	13535986	<hkxhk>	{10}	hh	hk	hh	hk	hk	hh	hk	hh	hk	hk	hk	hh	hk	hk	hh	hk	hh	kk	hk	hh	hk	hk	hk	kk	hh	hh	hh	kk	hh	hh	hk	hk	hk	hh	hk	kk	hh	hk	kk	kk	hk	hk	hh	hk	hk
2	hk113	13536081	<hkxhk>	{10}	hh	hk	hh	hk	hk	hh	hk	hh	hk	hk	hk	hh	hk	hk	hh	hk	hh	kk	hk	hh	hk	hk	hk	kk	hh	hh	hh	kk	hh	hh	hk	hk	hk	hh	hk	kk	hh	hk	kk	kk	hk	hk	hh	hk	hk
2	hk117	13536187	<hkxhk>	{10}	hh	hk	hh	hk	hk	hh	hk	hh	hk	hk	hk	hh	hk	hk	hh	hk	hh	kk	hk	hh	hk	hk	hk	kk	hh	hh	hh	kk	hh	hh	hk	hk	hk	hh	hk	kk	hh	hk	kk	kk	hk	hk	hh	hk	hk
2	hk112	13536063	<hkxhk>	{10}	hh	hk	hh	hk	hk	hh	hk	hh	hk	hk	hk	hh	hk	hk	hh	hk	hh	kk	hk	hh	hk	hk	--	kk	hh	hh	hh	kk	hh	hh	hk	hk	hk	hh	hk	kk	hh	hk	kk	kk	hk	hk	hh	hk	hk
2	hk114	13536145	<hkxhk>	{10}	hh	hk	hh	hk	hk	hh	hk	hh	hk	hk	hk	hh	hk	hk	hh	hk	hh	kk	hk	hh	hk	hk	hk	kk	hh	hh	hh	kk	hh	hh	hk	hk	hk	hh	hk	kk	hh	hk	kk	kk	hk	hk	hh	hk	--
2	hk115	13536174	<hkxhk>	{10}	hh	hk	hh	hk	hk	hh	hk	hh	hk	hk	hk	hh	hk	hk	hh	hk	hh	kk	hk	hh	hk	hk	hk	kk	hh	hh	hh	kk	hh	hh	hk	hk	hk	hh	hk	kk	hh	hk	--	kk	hk	hk	hh	hk	hk
2	hk108	13535974	<hkxhk>	{10}	hh	hk	hh	hk	hk	hh	hk	hh	hk	hk	hk	hh	hk	hk	hh	hk	hh	kk	hk	hh	hk	hk	hk	kk	hh	hh	hh	kk	hh	hh	hk	hk	hk	hh	hk	kk	hh	hk	kk	kk	hk	hk	hh	hk	hk
2	hk110	13536050	<hkxhk>	{10}	hh	hk	hh	hk	hk	hh	hk	hh	hk	hk	hk	hh	hk	hk	hh	hk	hh	kk	hk	hh	hk	hk	hk	kk	hh	hh	hh	kk	hh	hh	hk	--	hk	hh	hk	kk	hh	hk	kk	kk	hk	hk	hh	hk	--
2	hk111	13536051	<hkxhk>	{10}	hh	hk	hh	hk	hk	hh	hk	hh	hk	hk	hk	hh	hk	hk	hh	hk	hh	kk	hk	hh	hk	hk	hk	kk	hh	hh	hh	kk	hh	hh	hk	hk	hk	hh	hk	kk	hh	hk	kk	kk	hk	hk	hh	hk	--
2	np3250	16662888	<nnxnp>	{-0}	nn	np	np	np	np	nn	np	nn	np	nn	np	nn	np	nn	nn	np	nn	np	nn	nn	np	np	nn	np	nn	nn	nn	np	nn	nn	np	np	nn	nn	np	np	nn	nn	np	nn	nn	np	nn	nn	nn
2	np3253	16663062	<nnxnp>	{-0}	nn	np	np	np	np	nn	np	nn	np	nn	np	nn	np	nn	nn	np	nn	np	nn	nn	np	np	nn	np	nn	nn	nn	np	nn	nn	np	np	nn	nn	np	np	nn	nn	np	nn	nn	np	nn	nn	nn
2	hk120	13976718	<hkxhk>	{10}	hh	hk	hh	hk	hk	hh	hk	hh	hk	hk	hk	hh	hk	hk	hh	hk	hh	kk	hk	hh	hk	hk	hk	kk	hh	--	hh	kk	hh	hh	hk	hk	hk	hh	hk	kk	hh	hk	kk	kk	hk	hk	hh	hk	hk
2	np3258	16674965	<nnxnp>	{-0}	nn	np	np	np	np	nn	np	nn	np	nn	np	nn	np	nn	nn	np	nn	np	nn	nn	np	np	nn	np	nn	nn	nn	np	nn	nn	np	np	nn	nn	np	np	nn	nn	np	np	nn	np	nn	nn	nn
2	np3260	16675136	<nnxnp>	{-0}	nn	np	np	np	np	nn	np	nn	np	nn	np	np	np	nn	nn	np	nn	np	nn	nn	np	np	nn	np	nn	nn	nn	np	nn	nn	np	np	nn	nn	np	np	nn	nn	np	np	nn	np	nn	nn	nn
2	np3234	16467254	<nnxnp>	{-0}	nn	np	np	np	np	nn	np	nn	np	nn	np	nn	np	nn	nn	np	nn	np	nn	nn	np	np	nn	np	nn	nn	nn	np	nn	nn	np	np	nn	nn	np	np	nn	np	np	np	nn	np	nn	nn	nn
2	np3149	15389413	<nnxnp>	{-0}	nn	np	np	np	np	nn	np	nn	np	nn	np	nn	np	nn	nn	np	nn	np	nn	nn	np	np	nn	np	nn	nn	nn	np	nn	nn	np	np	nn	nn	np	np	nn	nn	np	np	nn	np	nn	nn	nn
2	lm1939	9558005	<lmxll>	{1-}	ll	lm	ll	lm	lm	ll	ll	lm	ll	lm	lm	ll	ll	lm	ll	ll	lm	lm	lm	ll	ll	ll	lm	lm	ll	ll	lm	lm	ll	lm	ll	ll	lm	ll	ll	lm	lm	lm	lm	ll	lm	ll	ll	lm	lm
2	np3201	16184903	<nnxnp>	{-0}	nn	nn	nn	np	np	nn	np	nn	np	nn	np	np	np	nn	nn	np	nn	np	nn	nn	np	np	nn	np	nn	nn	nn	np	nn	nn	np	np	nn	nn	np	np	nn	np	np	np	nn	np	nn	nn	nn
2	np3205	16185132	<nnxnp>	{-0}	nn	np	np	np	np	nn	np	nn	np	nn	np	np	np	nn	nn	np	nn	np	nn	nn	np	np	nn	np	nn	nn	nn	np	nn	nn	np	np	nn	nn	np	np	nn	np	np	np	nn	np	nn	nn	nn
2	np3134	15312726	<nnxnp>	{-1}	nn	np	np	np	np	np	nn	nn	np	nn	np	np	np	nn	np	np	np	nn	np	np	np	np	np	np	nn	np	np	np	np	np	np	nn	nn	np	np	nn	np	nn	np	np	nn	nn	nn	np	nn
2	np3082	15154722	<nnxnp>	{-0}	nn	np	np	np	np	nn	np	nn	np	nn	np	np	np	nn	nn	np	nn	np	nn	nn	np	np	nn	np	nn	nn	nn	np	nn	nn	np	np	nn	nn	np	np	nn	np	np	np	nn	np	nn	nn	nn
2	hk116	13536178	<hkxhk>	{10}	hh	hk	hh	hk	hk	hh	hk	hh	hk	hk	hk	hk	hk	hk	hh	hk	hh	kk	hk	hh	hk	hk	hk	kk	hh	hh	hh	kk	hh	hh	hk	hk	hk	hh	hk	kk	hh	hk	--	kk	hk	hk	hh	hk	hk
2	hk122	16467314	<hkxhk>	{00}	hk	hk	kk	hk	hk	hk	kk	hk	kk	hh	hk	hk	kk	--	hk	kk	hh	hk	hh	hk	kk	kk	hh	hk	hk	hk	hh	hk	hk	hh	kk	kk	hh	hk	kk	hk	hh	hk	hk	--	hh	kk	hk	hh	hk
2	np3200	16148300	<nnxnp>	{-0}	nn	np	np	np	np	nn	np	nn	np	nn	np	nn	np	nn	nn	np	nn	np	nn	nn	np	np	nn	np	nn	nn	nn	np	nn	nn	np	np	nn	nn	np	np	nn	np	nn	np	nn	np	nn	nn	nn
2	np3081	15154710	<nnxnp>	{-0}	nn	np	np	np	np	nn	np	nn	np	nn	np	nn	np	nn	nn	np	nn	np	nn	nn	np	np	nn	np	nn	nn	nn	np	nn	nn	np	np	nn	nn	np	np	nn	np	np	np	nn	np	nn	nn	nn
2	np3123	15302370	<nnxnp>	{-0}	nn	np	np	np	np	nn	np	nn	np	nn	np	nn	np	nn	nn	np	nn	np	nn	nn	np	np	nn	np	nn	nn	nn	np	nn	nn	np	np	nn	nn	np	np	nn	np	np	nn	nn	np	nn	nn	nn
2	lm2052	13535982	<lmxll>	{0-}	lm	lm	lm	lm	lm	lm	lm	lm	lm	ll	lm	lm	lm	ll	lm	lm	lm	ll	ll	lm	lm	lm	ll	ll	lm	lm	lm	ll	lm	lm	lm	lm	ll	lm	lm	ll	lm	lm	ll	lm	ll	lm	lm	ll	lm
2	np3186	16092977	<nnxnp>	{-0}	nn	np	np	nn	np	nn	np	nn	np	nn	np	nn	np	nn	nn	np	nn	np	nn	nn	np	np	nn	np	nn	nn	nn	np	nn	nn	np	np	nn	nn	np	np	nn	np	np	nn	nn	np	nn	nn	nn
2	hk121	15154945	<hkxhk>	{00}	hk	hk	kk	hk	hk	hk	kk	hk	kk	hh	hk	hk	kk	hh	hk	kk	hh	hk	hh	hk	kk	kk	hh	hk	hk	hk	hh	hk	hk	hh	kk	kk	hh	hk	kk	hk	hh	hk	hk	hk	hh	kk	hk	hh	hk
2	lm2060	13780381	<lmxll>	{1-}	ll	ll	ll	ll	ll	ll	ll	ll	ll	lm	ll	lm	ll	lm	ll	ll	ll	lm	lm	ll	ll	ll	lm	lm	ll	ll	ll	lm	ll	ll	ll	ll	lm	ll	ll	lm	ll	ll	lm	lm	lm	ll	ll	lm	lm
2	np3062	14151513	<nnxnp>	{-0}	nn	np	np	np	np	nn	np	nn	np	nn	np	nn	np	nn	nn	np	nn	np	nn	nn	np	np	nn	np	nn	nn	nn	np	nn	nn	np	np	nn	nn	np	np	nn	np	np	np	nn	np	nn	nn	nn
2	lm2058	13780218	<lmxll>	{1-}	ll	ll	ll	ll	ll	ll	ll	ll	ll	lm	ll	ll	ll	lm	ll	ll	ll	lm	lm	ll	ll	ll	lm	lm	ll	ll	ll	lm	ll	ll	ll	ll	lm	ll	ll	lm	ll	ll	lm	lm	lm	ll	ll	lm	lm
2	np3083	15154773	<nnxnp>	{-0}	nn	np	nn	np	np	nn	np	nn	np	nn	np	nn	np	nn	nn	np	nn	np	nn	nn	np	np	nn	np	nn	nn	nn	np	nn	nn	np	np	nn	nn	np	np	nn	np	np	np	nn	np	nn	nn	nn
2	lm2029	13238615	<lmxll>	{1-}	ll	ll	ll	ll	ll	ll	ll	ll	ll	lm	ll	ll	ll	lm	ll	ll	ll	lm	lm	ll	ll	ll	lm	lm	ll	ll	ll	lm	ll	ll	ll	ll	lm	ll	ll	lm	ll	ll	lm	ll	lm	ll	ll	lm	lm
2	np3189	16093024	<nnxnp>	{-0}	nn	np	np	np	np	nn	np	nn	np	nn	np	nn	np	nn	nn	np	nn	np	nn	nn	np	np	nn	np	nn	nn	nn	np	nn	nn	np	np	nn	nn	np	np	nn	np	np	np	nn	np	nn	nn	nn
2	np3185	16092970	<nnxnp>	{-0}	nn	np	np	np	np	nn	nn	nn	np	nn	np	nn	np	nn	nn	np	nn	np	nn	nn	np	np	nn	np	nn	nn	nn	np	nn	nn	np	np	nn	nn	np	np	nn	np	np	np	nn	np	nn	nn	nn
2	np3188	16093019	<nnxnp>	{-0}	nn	np	np	np	np	nn	nn	nn	np	nn	np	nn	np	nn	nn	np	nn	np	nn	nn	np	np	nn	np	nn	nn	nn	np	nn	nn	np	np	nn	nn	np	np	nn	np	np	np	nn	np	nn	nn	nn
2	np3041	13536142	<nnxnp>	{-0}	nn	np	nn	np	np	nn	np	nn	np	nn	np	nn	np	nn	nn	np	nn	np	nn	nn	np	np	nn	np	nn	nn	nn	np	nn	nn	np	np	nn	nn	np	np	nn	np	np	np	nn	np	nn	nn	nn
2	np2999	10623446	<nnxnp>	{-1}	nn	nn	np	nn	np	np	nn	nn	np	nn	nn	nn	nn	nn	np	np	np	nn	np	np	nn	np	np	nn	nn	nn	np	np	nn	np	nn	nn	nn	nn	np	np	np	nn	np	np	nn	nn	nn	nn	nn
2	np3039	13536088	<nnxnp>	{-0}	nn	np	nn	np	np	nn	np	nn	np	nn	np	np	np	nn	nn	np	nn	np	nn	nn	np	np	nn	np	nn	nn	nn	np	nn	nn	np	np	nn	nn	np	np	nn	np	np	np	nn	np	nn	nn	nn
2	lm1999	12092671	<lmxll>	{0-}	lm	lm	lm	lm	lm	lm	lm	lm	lm	ll	lm	lm	lm	ll	lm	lm	lm	ll	ll	lm	lm	lm	ll	ll	lm	lm	ll	ll	lm	lm	lm	lm	ll	lm	lm	ll	lm	lm	ll	lm	ll	lm	lm	ll	lm
2	np3013	11754751	<nnxnp>	{-1}	np	nn	nn	np	np	np	nn	nn	np	nn	np	nn	np	np	np	np	nn	np	nn	nn	nn	nn	np	np	np	nn	nn	np	np	nn	np	np	np	nn	nn	nn	np	np	nn	np	nn	np	np	nn	nn
2	np3187	16093012	<nnxnp>	{-0}	nn	np	np	np	np	nn	np	nn	np	nn	np	nn	np	nn	nn	np	nn	np	nn	nn	np	np	nn	np	nn	nn	nn	np	nn	nn	np	np	nn	nn	np	np	nn	np	np	np	nn	nn	nn	nn	nn
2	lm1979	10901464	<lmxll>	{0-}	lm	lm	lm	lm	lm	lm	lm	lm	lm	ll	lm	lm	lm	ll	lm	lm	lm	ll	ll	lm	lm	lm	ll	ll	lm	lm	lm	ll	lm	lm	lm	lm	ll	lm	lm	ll	lm	lm	ll	lm	ll	lm	lm	ll	lm
2	np3197	16125461	<nnxnp>	{-0}	nn	np	np	np	np	nn	np	nn	np	nn	np	nn	np	nn	nn	np	nn	np	nn	nn	np	np	nn	np	nn	nn	nn	np	nn	nn	np	np	nn	nn	np	np	nn	np	np	np	nn	nn	nn	nn	nn
2	lm1712	5344776	<lmxll>	{1-}	ll	ll	ll	ll	ll	ll	ll	ll	ll	lm	ll	ll	ll	lm	ll	ll	ll	lm	lm	ll	ll	ll	lm	lm	ll	ll	ll	lm	ll	ll	ll	ll	lm	ll	ll	lm	ll	ll	lm	ll	lm	ll	ll	lm	lm
2	lm1960	10491733	<lmxll>	{0-}	lm	lm	lm	lm	lm	lm	lm	lm	lm	ll	lm	lm	lm	ll	lm	lm	lm	ll	ll	lm	lm	lm	ll	ll	lm	lm	lm	ll	lm	lm	lm	lm	ll	lm	lm	ll	lm	lm	ll	lm	ll	lm	lm	ll	lm
2	lm1985	10950508	<lmxll>	{1-}	ll	ll	ll	ll	ll	ll	ll	ll	ll	lm	ll	ll	ll	lm	ll	ll	ll	lm	lm	ll	ll	ll	lm	lm	ll	ll	ll	lm	ll	ll	ll	ll	lm	ll	ll	lm	ll	ll	lm	ll	lm	ll	ll	lm	lm
2	lm1884	9128601	<lmxll>	{0-}	lm	lm	lm	lm	lm	lm	lm	lm	lm	ll	lm	lm	lm	ll	lm	lm	lm	ll	ll	lm	lm	lm	ll	ll	lm	lm	lm	ll	lm	lm	lm	lm	ll	lm	lm	ll	lm	lm	ll	lm	ll	lm	lm	ll	lm
2	lm1971	10701308	<lmxll>	{1-}	ll	ll	ll	ll	ll	ll	ll	ll	ll	lm	ll	ll	ll	lm	ll	ll	ll	lm	lm	ll	ll	ll	lm	lm	ll	ll	ll	lm	ll	ll	ll	ll	lm	ll	ll	lm	ll	ll	lm	ll	lm	ll	ll	lm	lm
2	np2940	9210947	<nnxnp>	{-1}	np	nn	np	nn	nn	np	nn	nn	nn	np	nn	np	nn	np	np	nn	nn	nn	nn	np	nn	nn	np	nn	np	np	nn	nn	np	nn	nn	nn	np	np	nn	nn	nn	nn	nn	nn	nn	np	np	np	nn
2	np2908	8817072	<nnxnp>	{-1}	np	nn	np	nn	nn	np	nn	nn	nn	np	nn	nn	nn	np	np	nn	nn	nn	nn	np	nn	nn	np	nn	np	np	np	nn	np	np	nn	nn	np	np	nn	nn	np	nn	nn	nn	nn	np	np	np	nn
2	np2937	9181538	<nnxnp>	{-1}	np	nn	np	nn	nn	np	nn	nn	nn	np	nn	nn	nn	np	np	nn	np	nn	nn	np	nn	nn	np	nn	np	np	np	nn	np	np	nn	nn	np	np	nn	nn	np	nn	nn	nn	nn	np	np	np	nn
2	lm1849	8761372	<lmxll>	{0-}	lm	lm	lm	lm	lm	lm	lm	lm	lm	ll	lm	lm	lm	ll	lm	lm	lm	ll	ll	lm	lm	lm	ll	ll	lm	lm	lm	ll	lm	lm	lm	lm	ll	lm	lm	ll	lm	lm	ll	lm	ll	lm	lm	ll	lm
2	np2994	10491820	<nnxnp>	{-0}	nn	np	nn	np	np	nn	np	nn	np	nn	np	nn	np	nn	nn	np	nn	np	nn	nn	np	np	nn	np	nn	nn	nn	np	nn	nn	np	np	nn	nn	np	np	nn	np	np	np	np	nn	nn	nn	nn
2	lm1938	9557983	<lmxll>	{1-}	ll	ll	ll	ll	ll	ll	ll	ll	ll	lm	ll	ll	ll	lm	ll	ll	ll	lm	lm	ll	ll	ll	lm	lm	ll	ll	ll	lm	ll	ll	ll	ll	lm	ll	ll	lm	ll	ll	lm	ll	lm	ll	ll	lm	lm
2	lm1945	9978107	<lmxll>	{1-}	ll	ll	ll	ll	ll	ll	ll	ll	ll	lm	ll	ll	ll	lm	ll	ll	ll	lm	lm	ll	ll	ll	lm	lm	ll	ll	ll	lm	ll	ll	ll	ll	lm	ll	ll	lm	ll	ll	ll	ll	lm	ll	ll	lm	lm
2	hk106	9049144	<hkxhk>	{10}	hh	kk	--	kk	kk	hh	--	hk	hk	hk	kk	hh	hk	hk	hh	hk	hk	hk	kk	hh	hk	hk	hk	kk	hh	--	hk	kk	hh	hk	--	hk	hk	hh	hk	kk	hk	kk	kk	hk	kk	hh	hh	hk	hk
2	lm1889	9211034	<lmxll>	{1-}	ll	ll	ll	ll	ll	ll	ll	ll	ll	lm	ll	ll	ll	lm	ll	ll	ll	lm	lm	ll	ll	ll	lm	lm	ll	ll	ll	lm	ll	ll	ll	ll	lm	ll	ll	lm	ll	ll	lm	ll	lm	ll	ll	lm	lm
2	np2977	9710542	<nnxnp>	{-1}	nn	nn	np	nn	nn	np	nn	nn	nn	np	nn	nn	nn	np	np	nn	np	nn	nn	np	nn	nn	nn	nn	np	np	np	nn	np	np	nn	nn	np	np	nn	nn	np	nn	nn	nn	nn	np	np	np	nn
2	np2978	9710554	<nnxnp>	{-1}	np	nn	np	nn	nn	np	nn	nn	nn	np	nn	nn	nn	np	np	nn	np	nn	nn	np	nn	nn	nn	nn	np	np	np	nn	np	np	nn	nn	np	np	nn	nn	np	nn	nn	nn	nn	np	np	np	nn
2	np2916	9063920	<nnxnp>	{-0}	nn	np	nn	np	np	nn	np	nn	np	nn	np	np	np	nn	nn	np	nn	np	np	nn	np	np	nn	np	nn	nn	nn	np	nn	nn	np	np	nn	nn	np	np	nn	np	np	np	np	nn	nn	nn	nn
2	np2917	9063930	<nnxnp>	{-0}	nn	np	nn	np	np	nn	np	nn	np	nn	np	nn	np	nn	nn	np	nn	np	np	nn	np	np	nn	np	nn	nn	nn	np	nn	nn	np	np	nn	nn	np	np	nn	np	np	np	np	nn	nn	nn	nn
2	np2914	9063846	<nnxnp>	{-0}	nn	np	nn	np	np	nn	np	nn	np	nn	np	np	np	nn	nn	np	nn	np	np	nn	np	np	nn	np	nn	nn	nn	np	nn	nn	np	np	nn	nn	np	np	nn	np	np	np	np	nn	nn	nn	np
2	np3370	18533845	<nnxnp>	{-0}	np	np	nn	np	nn	nn	np	nn	nn	np	np	np	np	np	nn	nn	nn	np	nn	nn	np	nn	nn	np	np	np	nn	nn	np	nn	np	np	np	np	nn	nn	nn	np	nn	nn	np	np	np	np	nn
2	np2900	8667572	<nnxnp>	{-1}	np	nn	np	nn	nn	np	nn	nn	nn	np	nn	nn	nn	np	np	nn	np	np	nn	np	nn	nn	np	nn	np	np	np	nn	np	np	nn	nn	np	np	nn	nn	np	nn	nn	nn	nn	np	np	np	nn
2	np2728	6414603	<nnxnp>	{-0}	np	np	nn	np	nn	nn	np	nn	nn	np	np	nn	np	np	nn	nn	nn	np	nn	nn	np	nn	nn	np	np	np	nn	nn	np	nn	np	np	np	np	nn	nn	nn	np	nn	nn	np	np	np	np	nn
2	hk107	9063911	<hkxhk>	{00}	hk	kk	hk	kk	kk	hk	kk	kk	kk	hh	kk	--	--	hh	hk	kk	hk	hk	hk	hk	kk	kk	hh	hk	hk	hk	hk	hk	hk	hk	kk	kk	hh	hk	kk	--	hk	kk	hk	kk	hk	hk	hk	hh	--
2	np2883	8442163	<nnxnp>	{-0}	nn	np	nn	np	np	nn	np	np	np	nn	np	nn	np	nn	nn	np	np	np	np	nn	np	np	nn	np	nn	nn	np	np	nn	np	np	np	nn	nn	np	np	np	np	np	np	np	nn	nn	nn	nn
2	np2905	8667765	<nnxnp>	{-0}	nn	np	nn	np	np	nn	np	nn	np	nn	np	nn	np	nn	nn	np	nn	nn	np	nn	np	np	nn	np	nn	nn	nn	np	nn	nn	np	np	nn	nn	np	np	nn	np	np	np	np	nn	nn	nn	nn
2	np2963	9355212	<nnxnp>	{-0}	nn	np	nn	np	np	nn	np	np	np	nn	np	nn	np	nn	nn	np	nn	nn	np	nn	np	np	nn	np	nn	nn	np	np	nn	np	np	np	nn	nn	np	np	np	np	np	np	np	nn	nn	nn	nn
2	np3249	16615618	<nnxnp>	{-1}	nn	nn	nn	np	np	np	nn	nn	np	nn	np	nn	np	np	np	np	nn	np	nn	nn	nn	nn	nn	np	np	nn	nn	np	np	nn	nn	nn	np	nn	nn	nn	np	np	nn	np	nn	np	np	nn	nn
2	lm1811	7676743	<lmxll>	{1-}	ll	ll	ll	ll	ll	ll	ll	ll	ll	lm	ll	ll	ll	lm	ll	ll	ll	lm	lm	ll	ll	ll	lm	lm	ll	ll	ll	lm	ll	ll	ll	ll	lm	ll	ll	lm	ll	ll	lm	ll	lm	ll	ll	lm	lm
2	np3006	11595616	<nnxnp>	{-0}	np	np	nn	np	nn	nn	np	nn	nn	np	np	nn	np	np	nn	nn	nn	np	nn	nn	np	nn	np	np	np	np	nn	nn	np	nn	np	np	np	np	nn	nn	nn	np	nn	nn	nn	np	np	np	nn
2	np2880	8435815	<nnxnp>	{-1}	np	nn	np	nn	nn	np	nn	nn	nn	np	nn	nn	nn	np	np	nn	np	np	nn	np	nn	nn	np	nn	np	np	np	nn	np	np	nn	np	np	np	nn	nn	np	nn	nn	nn	nn	np	np	nn	nn
2	np2875	8435754	<nnxnp>	{-1}	np	nn	np	nn	nn	np	nn	nn	nn	np	np	np	nn	np	np	nn	np	np	nn	np	nn	nn	np	nn	np	np	np	nn	np	np	nn	np	np	np	nn	nn	np	nn	nn	nn	nn	np	np	nn	nn
2	np3244	16615447	<nnxnp>	{-1}	nn	nn	nn	np	np	np	nn	nn	np	nn	np	np	np	np	np	np	nn	np	nn	nn	nn	nn	nn	np	np	nn	nn	np	np	nn	nn	nn	np	nn	nn	nn	np	np	nn	np	nn	np	np	nn	nn
2	np3256	16669809	<nnxnp>	{-1}	np	np	np	np	np	np	nn	nn	np	nn	np	nn	np	nn	nn	np	np	nn	nn	np	np	nn	np	np	nn	np	nn	np	np	np	nn	nn	nn	np	nn	nn	np	nn	nn	np	nn	nn	np	np	nn
2	np2869	8127356	<nnxnp>	{-1}	np	nn	np	nn	nn	np	nn	nn	nn	np	np	nn	nn	np	np	nn	np	np	nn	np	nn	nn	np	nn	np	np	np	nn	np	np	nn	np	np	np	nn	nn	np	nn	nn	nn	nn	np	np	nn	nn
2	np2873	8435587	<nnxnp>	{-0}	nn	np	nn	np	np	nn	np	nn	np	nn	nn	nn	np	nn	nn	np	nn	nn	np	nn	np	np	nn	np	nn	nn	nn	np	nn	nn	np	nn	nn	nn	np	np	nn	np	np	np	np	nn	nn	np	nn
2	hk103	7897036	<hkxhk>	{10}	hh	hk	hh	hk	hk	hh	hk	hh	hk	hh	hh	hh	hk	hk	hh	hk	hh	hk	kk	hh	hk	hk	hk	hk	hh	--	hh	kk	hh	hh	hk	hh	hk	hh	hk	kk	hh	hk	kk	hk	kk	hh	hh	kk	--
2	hk104	7897037	<hkxhk>	{10}	hh	hk	hh	hk	hk	hh	hk	hh	hk	hh	hh	hh	hk	hk	hh	hk	hh	hk	kk	hh	hk	hk	hk	hk	hh	--	hh	kk	hh	hh	hk	hh	hk	hh	hk	kk	hh	hk	kk	hk	kk	hh	hh	kk	--
2	lm1824	8190510	<lmxll>	{1-}	ll	ll	ll	ll	ll	ll	ll	ll	ll	ll	ll	ll	ll	lm	ll	ll	ll	lm	lm	ll	ll	ll	lm	lm	ll	ll	ll	lm	ll	ll	ll	ll	lm	ll	ll	lm	ll	ll	lm	ll	lm	ll	ll	lm	lm
2	np2837	7643429	<nnxnp>	{-1}	np	nn	np	np	nn	np	nn	nn	nn	np	np	np	nn	np	np	nn	np	np	nn	np	nn	nn	np	nn	np	np	np	nn	np	np	nn	np	np	np	nn	nn	np	nn	nn	nn	nn	np	np	nn	nn
2	lm1843	8503594	<lmxll>	{0-}	lm	lm	lm	lm	lm	lm	lm	lm	lm	lm	lm	lm	lm	ll	lm	lm	lm	ll	ll	lm	lm	lm	ll	ll	lm	lm	lm	ll	lm	lm	lm	lm	ll	lm	lm	ll	lm	lm	ll	lm	ll	lm	lm	ll	lm
2	hk102	7676871	<hkxhk>	{01}	--	hk	kk	--	hk	kk	hk	kk	hk	hk	kk	hk	hk	hk	kk	hk	kk	hk	--	kk	hk	hk	hk	hk	kk	kk	kk	hh	kk	--	hk	kk	hk	kk	hk	hh	kk	hk	hh	hk	hh	kk	hk	hh	hk
2	lm1805	7625825	<lmxll>	{0-}	lm	lm	lm	lm	lm	lm	lm	lm	lm	lm	lm	lm	lm	ll	lm	lm	lm	ll	ll	lm	lm	lm	ll	ll	lm	lm	lm	ll	lm	lm	lm	lm	ll	lm	lm	ll	lm	lm	ll	lm	ll	lm	lm	ll	ll
2	lm1799	7583773	<lmxll>	{0-}	lm	lm	lm	lm	lm	lm	lm	lm	lm	lm	lm	lm	lm	ll	lm	lm	lm	ll	ll	lm	lm	lm	ll	ll	lm	lm	lm	ll	lm	lm	lm	lm	ll	lm	lm	ll	lm	lm	ll	lm	ll	lm	lm	ll	lm
2	lm1808	7626004	<lmxll>	{0-}	lm	lm	lm	lm	lm	lm	lm	lm	lm	lm	lm	lm	lm	ll	lm	lm	lm	ll	ll	lm	lm	lm	ll	ll	lm	lm	lm	ll	lm	lm	lm	lm	ll	lm	lm	ll	lm	lm	ll	lm	ll	ll	lm	ll	lm
2	lm1793	7518178	<lmxll>	{0-}	lm	lm	lm	lm	lm	lm	lm	lm	lm	lm	lm	lm	lm	ll	lm	lm	lm	ll	ll	lm	lm	lm	ll	lm	lm	lm	lm	ll	lm	lm	lm	lm	ll	lm	lm	ll	lm	lm	ll	lm	ll	lm	lm	ll	lm
2	lm1796	7518355	<lmxll>	{1-}	ll	ll	ll	ll	ll	ll	ll	ll	ll	ll	ll	ll	ll	lm	ll	ll	ll	lm	lm	ll	ll	ll	lm	lm	ll	ll	ll	lm	ll	ll	ll	ll	lm	ll	ll	lm	ll	ll	lm	ll	lm	ll	ll	lm	lm
2	np2868	7969243	<nnxnp>	{-0}	nn	np	nn	np	np	nn	np	nn	np	nn	nn	nn	np	nn	nn	np	nn	nn	np	nn	np	np	nn	np	nn	nn	nn	np	nn	nn	np	nn	nn	nn	np	np	nn	np	np	np	np	nn	nn	np	nn
2	lm1823	7987652	<lmxll>	{1-}	ll	ll	ll	ll	ll	ll	ll	ll	ll	ll	ll	ll	ll	lm	ll	ll	ll	lm	lm	ll	ll	ll	lm	lm	ll	ll	ll	lm	ll	lm	ll	ll	lm	ll	ll	lm	ll	ll	lm	ll	lm	ll	ll	lm	lm
2	lm1788	7376385	<lmxll>	{1-}	ll	ll	ll	ll	ll	ll	ll	ll	ll	ll	ll	ll	ll	lm	ll	ll	ll	lm	lm	ll	ll	ll	lm	ll	ll	ll	ll	lm	ll	ll	ll	ll	lm	ll	ll	lm	ll	ll	lm	ll	lm	ll	ll	lm	lm
2	lm1787	7308667	<lmxll>	{1-}	ll	ll	ll	ll	ll	ll	ll	ll	ll	ll	ll	ll	ll	lm	ll	ll	ll	lm	lm	ll	ll	ll	lm	ll	ll	ll	ll	lm	ll	lm	ll	ll	lm	ll	ll	lm	ll	ll	lm	ll	lm	ll	ll	lm	lm
2	np2855	7676777	<nnxnp>	{-1}	np	nn	np	np	nn	np	nn	nn	nn	np	np	np	nn	np	np	nn	np	np	nn	np	nn	nn	np	np	np	np	np	nn	np	np	nn	np	np	np	nn	nn	np	nn	nn	nn	nn	np	np	nn	nn
2	np2256	148770	<nnxnp>	{-0}	nn	nn	nn	nn	nn	nn	np	np	nn	nn	nn	nn	nn	np	np	nn	nn	np	np	np	nn	np	nn	nn	np	nn	nn	nn	nn	nn	np	np	np	nn	np	np	nn	np	np	nn	np	np	nn	nn	nn
2	np2864	7897034	<nnxnp>	{-1}	np	nn	np	nn	nn	np	nn	nn	nn	np	np	nn	nn	np	np	nn	np	np	nn	np	nn	nn	np	np	np	np	np	nn	np	np	nn	np	np	np	nn	nn	np	nn	nn	nn	nn	np	np	nn	nn
2	np2852	7676736	<nnxnp>	{-1}	np	nn	np	np	nn	np	nn	nn	nn	np	np	nn	nn	np	np	nn	np	np	nn	np	nn	nn	np	np	np	np	np	nn	np	np	nn	np	np	np	nn	nn	np	nn	nn	nn	nn	np	np	nn	nn
2	np2821	7429408	<nnxnp>	{-1}	np	nn	np	np	nn	np	nn	nn	nn	np	np	nn	nn	np	np	nn	np	np	nn	np	nn	nn	np	np	np	np	np	nn	np	np	nn	np	np	np	nn	nn	np	nn	nn	nn	nn	np	np	nn	nn
2	np2826	7552465	<nnxnp>	{-1}	np	nn	np	np	nn	np	nn	nn	nn	np	np	np	nn	np	np	nn	np	np	nn	np	nn	nn	np	np	np	np	np	nn	np	np	nn	np	np	np	nn	nn	np	nn	nn	nn	nn	np	np	nn	nn
2	np2863	7889847	<nnxnp>	{-0}	nn	np	nn	np	np	nn	np	nn	np	nn	nn	nn	np	nn	nn	np	nn	nn	np	nn	np	np	nn	nn	nn	nn	nn	np	nn	nn	np	nn	nn	nn	np	np	nn	np	np	np	np	nn	nn	np	nn
2	np2251	148687	<nnxnp>	{-1}	np	np	np	np	np	np	nn	nn	np	np	np	np	np	nn	nn	np	np	nn	nn	nn	np	nn	np	np	nn	np	np	np	np	np	nn	nn	nn	np	nn	nn	np	nn	nn	np	nn	nn	np	np	nn
2	np2252	148706	<nnxnp>	{-1}	np	np	np	np	np	np	nn	nn	np	np	np	nn	np	nn	nn	np	np	nn	nn	nn	np	nn	np	np	nn	np	np	np	np	np	nn	nn	nn	np	nn	nn	np	nn	nn	np	nn	nn	np	np	nn
2	np2824	7489884	<nnxnp>	{-0}	nn	np	nn	nn	np	nn	np	nn	np	nn	nn	nn	np	nn	nn	np	nn	nn	np	nn	np	np	nn	nn	nn	nn	nn	np	nn	nn	np	nn	nn	nn	np	np	nn	np	np	np	np	nn	nn	np	nn
2	lm1783	6921539	<lmxll>	{0-}	lm	ll	lm	lm	ll	lm	lm	ll	lm	lm	ll	lm	lm	ll	lm	lm	ll	ll	ll	lm	lm	lm	ll	lm	lm	lm	ll	ll	lm	ll	lm	lm	ll	lm	lm	ll	lm	ll	ll	lm	ll	lm	lm	lm	lm
2	np2829	7585580	<nnxnp>	{-0}	nn	np	nn	nn	np	nn	np	nn	np	nn	nn	nn	np	nn	nn	np	nn	nn	np	nn	np	np	nn	nn	nn	nn	nn	np	nn	nn	np	nn	nn	nn	np	np	nn	np	np	np	np	nn	nn	np	np
2	lm1776	6809853	<lmxll>	{1-}	ll	lm	ll	ll	lm	ll	ll	lm	ll	ll	lm	ll	ll	lm	ll	ll	lm	lm	lm	ll	ll	ll	lm	ll	ll	ll	lm	lm	ll	lm	ll	ll	lm	ll	ll	lm	ll	lm	lm	ll	lm	ll	ll	ll	lm
2	lm1772	6806474	<lmxll>	{0-}	lm	ll	lm	lm	ll	lm	lm	ll	lm	lm	ll	lm	lm	ll	lm	lm	ll	ll	ll	lm	lm	lm	ll	lm	lm	lm	ll	ll	lm	ll	lm	lm	ll	lm	lm	ll	lm	ll	ll	lm	ll	lm	lm	lm	lm
2	lm1773	6806477	<lmxll>	{1-}	ll	lm	ll	ll	lm	ll	ll	lm	ll	ll	lm	ll	ll	lm	ll	ll	lm	lm	lm	ll	ll	ll	lm	ll	ll	ll	lm	lm	ll	lm	ll	ll	lm	ll	ll	lm	ll	lm	lm	ll	lm	ll	ll	ll	lm
2	lm1766	6686803	<lmxll>	{1-}	ll	lm	lm	ll	lm	ll	ll	lm	ll	ll	lm	ll	ll	lm	ll	ll	lm	lm	lm	ll	ll	ll	lm	ll	ll	ll	lm	lm	ll	lm	ll	ll	lm	ll	ll	lm	ll	lm	lm	ll	lm	ll	ll	ll	lm
2	lm1741	6030650	<lmxll>	{1-}	ll	lm	lm	ll	lm	ll	ll	lm	ll	ll	lm	ll	ll	lm	ll	ll	lm	lm	lm	ll	ll	ll	lm	ll	ll	ll	lm	lm	ll	lm	ll	ll	lm	ll	ll	lm	ll	lm	lm	ll	lm	ll	ll	ll	lm
2	hk101	6806515	<hkxhk>	{01}	kk	hh	kk	kk	hh	kk	hk	hh	hk	hk	hk	hk	hk	hk	kk	hk	hk	hk	hh	kk	hk	--	hk	kk	kk	--	hk	hh	kk	hk	hk	kk	hk	--	hk	hh	kk	hh	hh	hk	hh	kk	kk	hk	hk
2	lm1774	6806530	<lmxll>	{1-}	ll	lm	ll	ll	lm	ll	ll	lm	ll	ll	lm	lm	ll	lm	ll	ll	lm	lm	lm	ll	ll	ll	lm	ll	ll	ll	lm	lm	ll	lm	ll	ll	lm	ll	ll	lm	ll	lm	lm	ll	lm	ll	ll	ll	lm
2	lm1724	5711408	<lmxll>	{1-}	ll	lm	lm	ll	lm	ll	ll	lm	ll	ll	lm	lm	ll	lm	ll	ll	lm	lm	lm	ll	ll	ll	lm	ll	ll	ll	lm	lm	ll	lm	ll	ll	lm	ll	ll	lm	ll	lm	lm	ll	lm	ll	ll	ll	lm
2	np2759	6941350	<nnxnp>	{-1}	np	nn	np	np	nn	np	nn	nn	nn	nn	np	np	nn	np	np	nn	np	np	nn	np	nn	nn	np	np	np	np	np	nn	np	np	nn	np	np	np	nn	nn	np	nn	nn	nn	nn	np	np	nn	nn
2	lm1729	5900160	<lmxll>	{1-}	ll	ll	ll	ll	ll	ll	ll	ll	ll	ll	ll	lm	ll	lm	ll	ll	ll	lm	lm	ll	ll	ll	lm	ll	ll	ll	ll	lm	ll	ll	ll	ll	lm	ll	ll	lm	ll	ll	lm	ll	lm	ll	ll	ll	lm
2	np2782	7165756	<nnxnp>	{-1}	nn	nn	np	np	nn	np	nn	nn	nn	nn	np	np	nn	np	np	nn	np	np	nn	np	nn	nn	np	np	np	np	np	nn	np	np	nn	np	np	np	nn	nn	np	nn	nn	nn	nn	np	np	nn	nn
2	np2783	7165783	<nnxnp>	{-1}	nn	nn	np	np	nn	np	nn	nn	nn	nn	np	nn	nn	np	np	nn	np	np	nn	np	nn	nn	np	np	np	np	np	nn	np	np	nn	np	np	np	nn	nn	np	nn	nn	nn	nn	np	np	nn	nn
2	np2757	6809732	<nnxnp>	{-1}	np	nn	np	np	nn	np	nn	nn	nn	nn	np	nn	nn	np	np	nn	np	np	nn	np	nn	nn	np	np	np	np	np	nn	np	np	nn	np	np	np	nn	nn	np	nn	nn	nn	nn	np	np	nn	nn
2	lm1465	41334	<lmxll>	{1-}	ll	ll	ll	ll	ll	ll	ll	ll	ll	ll	ll	lm	ll	lm	ll	ll	ll	lm	lm	ll	ll	ll	lm	ll	ll	ll	ll	lm	ll	ll	ll	ll	lm	ll	ll	ll	ll	ll	lm	ll	lm	ll	ll	ll	lm
2	np2736	6722517	<nnxnp>	{-1}	np	nn	np	np	nn	np	nn	nn	nn	nn	np	nn	nn	np	np	nn	np	np	nn	np	nn	nn	np	np	np	np	np	nn	np	np	nn	np	np	np	nn	nn	np	nn	nn	nn	nn	np	np	nn	nn
2	lm1746	6280277	<lmxll>	{1-}	ll	ll	ll	ll	ll	ll	ll	ll	ll	ll	ll	ll	ll	lm	ll	ll	ll	lm	lm	ll	ll	ll	lm	ll	ll	ll	ll	lm	ll	ll	ll	ll	lm	ll	ll	lm	ll	ll	lm	ll	lm	ll	ll	ll	lm
2	lm1718	5641059	<lmxll>	{1-}	ll	ll	ll	ll	ll	ll	ll	ll	ll	ll	ll	ll	ll	lm	ll	ll	ll	lm	lm	ll	ll	ll	lm	ll	ll	ll	ll	lm	ll	ll	ll	ll	lm	ll	ll	lm	ll	ll	lm	ll	lm	ll	ll	ll	lm
2	np2822	7429457	<nnxnp>	{-0}	nn	np	nn	nn	np	nn	np	nn	np	np	nn	nn	np	nn	nn	np	nn	nn	np	nn	np	np	nn	nn	nn	nn	nn	np	nn	nn	np	nn	nn	nn	np	np	nn	np	np	np	np	nn	nn	np	nn
2	lm1714	5489344	<lmxll>	{1-}	ll	ll	ll	ll	ll	ll	ll	ll	ll	ll	ll	ll	ll	lm	ll	ll	ll	lm	lm	ll	ll	ll	lm	ll	ll	ll	ll	lm	ll	ll	ll	ll	lm	ll	ll	ll	ll	ll	lm	ll	lm	ll	ll	ll	lm
2	np2756	6806329	<nnxnp>	{-0}	nn	np	nn	nn	np	nn	np	nn	np	np	nn	nn	np	nn	nn	np	nn	nn	np	nn	np	np	nn	nn	nn	nn	nn	np	nn	nn	np	nn	nn	nn	np	np	nn	np	np	np	np	nn	nn	np	nn
2	hk100	6247278	<hkxhk>	{00}	--	kk	hk	hk	kk	hk	kk	kk	kk	kk	hk	--	kk	--	hk	kk	hk	hh	hk	hk	kk	kk	hh	hk	hk	hk	hk	hk	hk	hk	kk	hk	hh	hk	kk	hk	hk	kk	hk	--	hk	hk	--	kk	hk
2	np2763	6943328	<nnxnp>	{-0}	nn	np	nn	nn	np	nn	np	nn	np	np	nn	np	np	nn	nn	np	nn	nn	np	nn	np	np	nn	nn	nn	nn	nn	np	nn	nn	np	nn	nn	nn	np	np	nn	np	np	np	np	nn	nn	np	nn
2	lm1756	6414799	<lmxll>	{0-}	lm	lm	lm	lm	ll	lm	lm	lm	ll	ll	lm	lm	lm	ll	lm	lm	lm	ll	ll	lm	lm	ll	ll	lm	lm	lm	lm	ll	lm	lm	lm	lm	ll	lm	lm	ll	lm	lm	ll	lm	ll	lm	ll	lm	lm
2	lm1740	6030584	<lmxll>	{0-}	lm	ll	ll	lm	ll	lm	lm	ll	lm	lm	ll	lm	lm	ll	lm	lm	ll	ll	ll	lm	lm	lm	ll	lm	lm	lm	ll	ll	lm	ll	lm	lm	ll	lm	lm	ll	lm	ll	ll	lm	ll	lm	lm	lm	lm
2	hk99	5887971	<hkxhk>	{00}	--	kk	hk	hk	kk	hk	kk	kk	kk	kk	hk	hk	kk	--	hk	kk	hk	--	hk	hk	kk	kk	hh	hk	hk	hk	hk	hk	hk	hk	kk	hk	hh	--	kk	hk	hk	kk	hk	kk	--	hk	--	kk	hk
2	lm1825	8190520	<lmxll>	{0-}	ll	lm	lm	lm	lm	ll	ll	lm	ll	lm	lm	lm	lm	ll	ll	ll	lm	ll	ll	lm	lm	lm	ll	ll	ll	lm	lm	ll	lm	lm	ll	lm	ll	ll	lm	ll	lm	lm	ll	lm	ll	ll	lm	ll	lm
2	np2687	6129217	<nnxnp>	{-1}	np	nn	np	np	nn	np	nn	nn	nn	nn	np	nn	nn	np	np	nn	np	np	nn	np	nn	nn	np	np	np	np	np	nn	np	np	nn	np	np	np	nn	nn	np	nn	nn	nn	nn	np	nn	nn	nn
2	lm1719	5664232	<lmxll>	{0-}	lm	ll	ll	lm	ll	lm	lm	ll	lm	lm	ll	lm	lm	ll	lm	lm	ll	ll	ll	lm	lm	lm	ll	lm	lm	lm	ll	ll	lm	ll	lm	lm	ll	lm	lm	ll	lm	ll	ll	lm	ll	lm	lm	lm	lm
2	np3216	16226851	<nnxnp>	{-0}	nn	nn	np	nn	nn	nn	np	np	nn	nn	nn	nn	nn	np	np	nn	nn	np	np	nn	nn	np	nn	nn	np	nn	nn	nn	nn	nn	np	np	np	nn	np	np	nn	np	np	nn	np	np	nn	nn	nn
2	np2737	6722530	<nnxnp>	{-0}	nn	np	nn	nn	np	nn	np	nn	np	np	nn	nn	np	nn	nn	np	nn	nn	np	nn	np	np	nn	nn	nn	nn	nn	np	nn	nn	np	nn	nn	nn	np	np	nn	np	np	np	np	nn	nn	np	nn
2	lm1821	7968990	<lmxll>	{0-}	ll	lm	lm	lm	lm	ll	ll	lm	ll	lm	lm	lm	lm	ll	ll	ll	lm	ll	ll	ll	lm	lm	ll	ll	ll	lm	lm	ll	lm	lm	ll	lm	ll	ll	lm	ll	lm	lm	ll	lm	ll	ll	lm	ll	lm
2	np2689	6129328	<nnxnp>	{-1}	nn	nn	np	np	nn	np	nn	nn	nn	nn	np	np	nn	np	np	nn	np	np	nn	np	nn	nn	np	np	np	np	np	nn	np	np	nn	np	np	np	nn	nn	np	nn	nn	nn	nn	np	nn	nn	nn
2	np3215	16226753	<nnxnp>	{-0}	nn	nn	np	nn	nn	nn	np	np	nn	nn	nn	nn	nn	np	np	nn	nn	np	np	nn	nn	np	nn	nn	np	nn	nn	nn	nn	nn	np	np	np	nn	np	np	nn	np	np	nn	np	np	nn	nn	nn
2	np2648	6019695	<nnxnp>	{-1}	nn	nn	np	np	nn	np	nn	nn	nn	nn	np	nn	nn	np	np	nn	np	np	nn	np	nn	nn	np	np	np	np	np	nn	np	np	nn	np	np	np	nn	nn	np	nn	nn	nn	nn	np	nn	nn	nn
2	lm1720	5682974	<lmxll>	{0-}	lm	ll	ll	lm	ll	lm	lm	ll	lm	lm	ll	lm	lm	ll	lm	lm	ll	ll	ll	lm	lm	lm	ll	lm	lm	lm	ll	ll	lm	ll	lm	lm	ll	lm	lm	lm	lm	ll	ll	lm	ll	lm	lm	lm	lm
2	np2715	6305095	<nnxnp>	{-0}	np	np	nn	nn	np	nn	np	nn	np	np	nn	nn	np	nn	nn	np	nn	nn	np	nn	np	np	nn	nn	nn	nn	nn	np	nn	nn	np	nn	nn	nn	np	np	nn	np	np	np	np	nn	nn	np	nn
2	np2719	6344147	<nnxnp>	{-0}	np	np	nn	nn	np	nn	np	nn	np	np	nn	nn	np	nn	nn	np	nn	nn	np	nn	np	np	nn	nn	nn	nn	nn	np	nn	nn	np	nn	nn	nn	np	np	nn	np	np	np	np	nn	np	np	nn
2	np2831	7625848	<nnxnp>	{-0}	np	np	nn	np	np	nn	np	nn	nn	np	np	nn	np	np	nn	np	nn	np	nn	nn	nn	nn	np	nn	np	np	np	np	np	nn	nn	np	nn	np	nn	nn	nn	np	nn	nn	nn	np	np	np	nn
2	np2830	7625800	<nnxnp>	{-0}	np	np	nn	np	np	nn	np	nn	nn	np	np	nn	np	np	nn	np	nn	np	nn	nn	nn	nn	np	nn	np	np	np	np	np	nn	nn	np	np	np	nn	nn	nn	np	nn	nn	nn	np	np	np	nn
2	lm1704	4452853	<lmxll>	{1-}	ll	ll	ll	ll	ll	ll	ll	ll	ll	ll	ll	ll	ll	lm	ll	ll	ll	lm	lm	ll	ll	ll	lm	ll	ll	ll	ll	ll	ll	ll	ll	lm	ll	ll	ll	ll	ll	ll	lm	ll	lm	ll	ll	ll	lm
2	hk98	5429234	<hkxhk>	{01}	hh	hh	hk	kk	hh	kk	hh	hh	hk	hk	hk	kk	hk	hk	kk	hk	hk	hk	hh	kk	hk	hk	hk	--	kk	kk	hk	hh	kk	hk	hk	hk	hk	kk	hk	hk	kk	hh	hh	hk	hh	kk	hk	hk	hk
2	np2652	6019879	<nnxnp>	{-0}	np	np	nn	nn	np	nn	np	nn	np	np	nn	nn	np	nn	nn	np	nn	nn	np	nn	np	np	nn	nn	nn	nn	nn	np	nn	nn	np	nn	nn	nn	np	np	nn	np	np	np	np	nn	np	np	nn
2	np2649	6019738	<nnxnp>	{-0}	np	np	nn	nn	np	nn	np	nn	np	np	nn	np	np	nn	nn	np	nn	nn	np	nn	np	np	nn	nn	nn	nn	nn	np	nn	nn	np	nn	nn	nn	np	np	nn	np	np	np	np	nn	np	np	nn
2	np2560	4738053	<nnxnp>	{-1}	nn	nn	np	np	nn	np	nn	nn	nn	nn	np	nn	nn	np	np	nn	np	np	nn	np	nn	nn	np	np	np	np	np	nn	np	np	nn	np	np	np	nn	nn	np	nn	nn	nn	nn	np	nn	nn	nn
2	np2580	5173456	<nnxnp>	{-1}	nn	nn	np	np	nn	np	nn	nn	nn	nn	np	nn	nn	np	np	nn	np	np	nn	np	nn	nn	np	np	np	np	np	nn	np	np	nn	np	np	np	nn	nn	np	nn	nn	nn	nn	np	nn	nn	nn
2	lm1830	8288464	<lmxll>	{0-}	ll	lm	ll	lm	lm	ll	ll	lm	ll	lm	lm	lm	ll	ll	ll	ll	lm	ll	ll	ll	lm	lm	ll	ll	ll	ll	lm	ll	lm	lm	ll	lm	ll	ll	lm	ll	lm	lm	ll	lm	ll	ll	lm	ll	lm
2	lm1584	2585578	<lmxll>	{1-}	ll	ll	ll	ll	ll	ll	ll	ll	ll	ll	ll	ll	ll	lm	ll	ll	ll	lm	lm	ll	ll	ll	lm	ll	ll	ll	ll	ll	ll	ll	ll	lm	ll	ll	ll	ll	ll	ll	lm	ll	lm	ll	ll	ll	lm
2	np2600	5290851	<nnxnp>	{-0}	np	np	nn	nn	np	nn	np	nn	np	np	nn	np	np	nn	nn	np	nn	nn	np	nn	np	np	nn	nn	nn	nn	nn	np	nn	nn	np	nn	nn	nn	np	np	nn	np	np	np	np	nn	np	np	nn
2	lm1466	85596	<lmxll>	{0-}	ll	ll	ll	lm	ll	lm	ll	ll	lm	lm	ll	lm	lm	ll	lm	lm	ll	ll	ll	lm	lm	lm	ll	lm	lm	lm	ll	ll	lm	ll	lm	lm	ll	lm	lm	lm	lm	ll	ll	lm	ll	lm	lm	lm	lm
2	np2643	5909263	<nnxnp>	{-0}	np	np	nn	nn	np	nn	np	nn	np	np	nn	nn	np	nn	nn	np	nn	nn	np	nn	np	np	nn	nn	nn	nn	nn	np	nn	nn	np	nn	nn	nn	np	np	nn	np	np	np	np	nn	np	np	nn
2	np2624	5640955	<nnxnp>	{-0}	np	np	nn	nn	np	nn	np	nn	np	np	nn	nn	np	nn	nn	np	nn	nn	np	nn	np	np	nn	nn	nn	nn	nn	np	nn	nn	np	nn	nn	nn	np	np	nn	np	np	np	np	nn	np	np	nn
2	np2605	5344775	<nnxnp>	{-0}	np	np	nn	nn	np	nn	np	nn	np	np	nn	nn	np	nn	nn	nn	nn	nn	np	nn	np	np	nn	nn	nn	nn	nn	np	nn	nn	np	nn	nn	nn	np	np	nn	np	np	np	np	nn	np	np	nn
2	lm1495	539918	<lmxll>	{1-}	ll	ll	ll	ll	ll	ll	ll	ll	ll	ll	ll	ll	ll	lm	ll	ll	ll	lm	lm	ll	ll	ll	lm	ll	ll	ll	ll	ll	ll	ll	ll	lm	ll	ll	lm	ll	ll	ll	lm	ll	lm	ll	ll	ll	ll
2	np2556	4718575	<nnxnp>	{-1}	nn	nn	np	np	nn	np	nn	nn	nn	nn	np	nn	nn	np	np	nn	np	np	nn	np	nn	nn	np	np	np	np	np	nn	np	np	nn	np	np	np	nn	nn	np	nn	nn	nn	nn	np	nn	nn	nn
2	lm1650	3531166	<lmxll>	{1-}	ll	ll	ll	ll	ll	ll	ll	ll	ll	ll	ll	ll	ll	lm	ll	ll	ll	lm	lm	ll	ll	ll	lm	ll	ll	ll	ll	ll	ll	ll	ll	lm	ll	ll	ll	ll	ll	ll	lm	ll	lm	ll	ll	ll	ll
2	np2537	4369670	<nnxnp>	{-1}	nn	nn	np	np	nn	np	nn	nn	nn	nn	np	nn	np	np	np	nn	np	np	nn	np	nn	nn	np	np	np	np	np	nn	np	np	nn	np	np	np	nn	nn	np	nn	nn	nn	nn	np	nn	nn	nn
2	lm1526	1021805	<lmxll>	{1-}	ll	ll	ll	ll	ll	ll	ll	ll	ll	ll	ll	ll	ll	lm	ll	ll	ll	lm	lm	ll	ll	ll	lm	ll	ll	ll	ll	ll	ll	ll	ll	lm	ll	ll	lm	ll	ll	ll	lm	ll	lm	ll	ll	ll	ll
2	np2565	4886538	<nnxnp>	{-0}	np	np	nn	nn	np	nn	np	nn	np	np	nn	np	np	nn	nn	np	nn	nn	np	nn	np	np	nn	nn	nn	nn	nn	np	nn	nn	np	nn	nn	nn	np	np	nn	np	np	np	np	nn	np	np	nn
2	np2249	85503	<nnxnp>	{-0}	np	np	nn	nn	np	nn	np	nn	np	np	nn	nn	np	nn	nn	np	nn	nn	np	nn	np	np	nn	nn	nn	nn	nn	np	nn	nn	np	nn	nn	nn	np	np	nn	np	np	np	np	nn	np	np	nn
2	lm1713	5429119	<lmxll>	{0-}	ll	ll	ll	lm	ll	lm	ll	ll	lm	lm	ll	lm	lm	ll	lm	lm	ll	ll	ll	lm	lm	lm	ll	lm	lm	lm	ll	ll	lm	ll	lm	ll	ll	lm	lm	lm	lm	ll	ll	lm	ll	lm	lm	lm	lm
2	np2598	5290757	<nnxnp>	{-0}	np	np	nn	nn	np	nn	nn	nn	np	np	nn	nn	np	nn	nn	np	nn	nn	np	nn	np	np	nn	nn	nn	nn	nn	np	nn	nn	np	nn	nn	nn	np	np	nn	np	np	np	np	nn	np	np	nn
2	np2528	4136688	<nnxnp>	{-1}	nn	nn	np	np	nn	np	nn	nn	nn	nn	np	np	nn	np	np	nn	np	np	nn	np	nn	nn	np	np	np	np	np	nn	np	np	nn	np	np	np	nn	nn	np	nn	nn	nn	nn	np	nn	nn	nn
2	np2527	4136685	<nnxnp>	{-1}	nn	nn	np	np	nn	np	nn	nn	nn	nn	np	nn	nn	np	np	nn	np	np	nn	np	nn	nn	np	np	np	np	np	nn	np	np	nn	np	np	np	nn	nn	np	nn	nn	nn	nn	np	nn	nn	nn
2	np2536	4252145	<nnxnp>	{-1}	nn	nn	np	np	nn	np	nn	nn	nn	nn	np	nn	nn	np	np	nn	np	np	nn	np	nn	nn	np	np	np	np	np	nn	np	np	nn	np	np	np	nn	nn	np	nn	nn	nn	nn	np	nn	nn	nn
2	hk96	4204937	<hkxhk>	{01}	hk	hk	kk	kk	hk	kk	hk	kk	hk	hk	kk	kk	hk	hk	kk	hk	kk	hk	hh	kk	hk	hk	hk	kk	kk	--	kk	hk	kk	kk	hk	hk	kk	kk	hk	hk	kk	hk	hh	hk	hh	kk	hk	hk	hk
2	np2607	5344878	<nnxnp>	{-0}	np	np	nn	nn	np	nn	np	nn	np	np	nn	nn	np	nn	nn	nn	nn	nn	np	nn	np	np	nn	nn	nn	nn	nn	np	nn	nn	np	nn	nn	nn	np	np	nn	np	np	np	np	nn	np	np	nn
2	lm1822	7969098	<lmxll>	{1-}	lm	ll	lm	ll	ll	lm	lm	ll	lm	ll	ll	ll	lm	lm	lm	lm	ll	lm	lm	lm	ll	ll	lm	lm	lm	lm	ll	lm	ll	ll	lm	ll	lm	lm	ll	lm	ll	ll	lm	ll	lm	lm	ll	lm	lm
2	np2540	4369831	<nnxnp>	{-0}	np	np	nn	nn	np	nn	np	nn	np	np	nn	nn	np	nn	nn	np	nn	nn	np	nn	np	np	nn	nn	nn	nn	nn	np	nn	nn	np	nn	nn	nn	np	np	nn	np	np	np	np	nn	np	np	nn
2	hk94	4204860	<hkxhk>	{01}	hk	hk	kk	kk	hk	kk	hk	kk	hk	hk	kk	kk	hk	hk	kk	hk	kk	hk	hh	kk	hk	hk	hk	kk	kk	--	kk	hk	kk	kk	hk	hk	kk	kk	hk	hk	kk	hk	hh	hk	hh	kk	hk	hk	hk
2	lm1818	7889849	<lmxll>	{1-}	lm	ll	lm	ll	ll	lm	lm	ll	lm	ll	ll	ll	lm	lm	lm	lm	ll	lm	lm	lm	ll	ll	lm	lm	lm	lm	ll	lm	ll	ll	lm	ll	lm	lm	ll	lm	ll	ll	lm	ll	lm	lm	ll	lm	ll
2	hk97	4503473	<hkxhk>	{10}	hk	hk	hh	hh	hk	hh	hk	hh	hk	hk	hh	hk	hk	hk	hh	hk	hh	hk	kk	hh	hk	hk	hk	hh	hh	hh	hh	hk	hh	hh	hk	hk	hh	hh	hk	hk	hh	hk	kk	hk	kk	hh	hk	hk	hk
2	hk95	4204899	<hkxhk>	{01}	hk	hk	kk	kk	hk	kk	hk	kk	hk	hk	kk	--	hk	hk	kk	hk	kk	hk	hh	kk	hk	hk	hk	kk	kk	--	kk	hk	kk	kk	hk	hk	kk	kk	hk	hk	kk	hk	hh	hk	hh	kk	hk	hk	hk
2	np2530	4136793	<nnxnp>	{-1}	nn	nn	np	np	nn	np	nn	nn	nn	nn	np	nn	nn	np	np	nn	np	np	nn	np	nn	nn	np	np	np	np	np	nn	np	np	nn	np	np	np	nn	nn	nn	nn	nn	nn	nn	np	nn	nn	nn
2	np2562	4752975	<nnxnp>	{-0}	np	np	np	nn	np	nn	np	nn	np	np	nn	nn	np	nn	nn	np	np	nn	np	np	np	np	nn	nn	nn	nn	np	np	nn	np	np	nn	nn	nn	np	np	nn	np	np	np	np	nn	np	np	nn
2	np2529	4136718	<nnxnp>	{-0}	np	np	nn	nn	np	nn	np	nn	np	np	nn	nn	np	nn	nn	np	nn	nn	np	nn	np	np	nn	nn	nn	nn	nn	np	nn	nn	np	nn	nn	nn	np	np	nn	np	np	np	np	nn	np	np	nn
2	np2494	3722750	<nnxnp>	{-1}	nn	nn	np	np	nn	np	nn	nn	nn	nn	np	np	nn	np	np	nn	np	np	nn	np	nn	nn	np	np	np	np	np	nn	np	np	nn	np	np	np	nn	nn	nn	nn	nn	nn	nn	np	nn	nn	nn
2	np2506	3820182	<nnxnp>	{-1}	np	nn	np	np	nn	np	nn	np	nn	nn	np	nn	nn	np	np	nn	np	np	nn	np	nn	nn	np	np	np	np	np	nn	np	np	nn	np	np	np	nn	nn	nn	nn	nn	nn	nn	np	nn	nn	nn
2	lm1548	1531292	<lmxll>	{0-}	lm	lm	lm	lm	lm	lm	lm	lm	lm	lm	lm	lm	lm	ll	lm	lm	lm	ll	ll	lm	lm	lm	ll	lm	lm	lm	lm	lm	lm	lm	lm	ll	ll	lm	lm	ll	lm	lm	ll	lm	ll	lm	lm	lm	lm
2	np2481	3672836	<nnxnp>	{-1}	np	nn	np	np	nn	np	nn	nn	nn	nn	np	nn	nn	np	np	nn	np	np	nn	np	nn	nn	np	np	np	np	np	nn	np	np	nn	np	np	np	nn	nn	nn	nn	nn	nn	nn	np	nn	nn	nn
2	np2429	2989060	<nnxnp>	{-1}	nn	nn	np	np	nn	np	nn	nn	nn	nn	np	nn	nn	np	np	nn	np	np	nn	np	nn	nn	np	np	np	np	np	nn	np	np	nn	np	np	np	nn	nn	nn	nn	nn	nn	nn	np	nn	nn	nn
2	np2432	3048318	<nnxnp>	{-1}	nn	nn	np	np	nn	np	nn	nn	nn	nn	np	nn	nn	np	np	nn	np	np	nn	np	nn	nn	np	np	np	np	np	nn	np	np	nn	np	np	np	nn	nn	nn	nn	nn	nn	nn	np	nn	nn	nn
2	np3033	13230127	<nnxnp>	{-1}	np	np	nn	np	np	np	nn	np	np	np	np	np	np	nn	nn	nn	np	np	nn	np	np	np	np	nn	np	np	np	np	np	np	np	nn	nn	nn	nn	nn	np	nn	nn	nn	np	np	np	np	nn
2	hk91	3902265	<hkxhk>	{10}	hk	hk	hh	hh	hk	hh	hk	hh	hk	hk	hh	hk	hk	hk	hh	hk	hh	hk	kk	hh	hk	hk	hk	hh	hh	--	hh	hk	hh	hh	hk	hk	hh	hh	hk	hk	hk	hk	kk	hk	kk	hh	hk	hk	hk
2	hk93	4204810	<hkxhk>	{01}	hh	hh	hk	kk	hh	kk	hh	hh	hk	hk	kk	kk	hk	hk	kk	hk	hk	hk	hh	hk	hk	hk	hk	kk	kk	--	hk	hk	kk	hk	hk	hk	kk	hk	hk	hk	kk	hk	hh	hk	hh	kk	hk	hk	hk
2	lm1547	1531279	<lmxll>	{0-}	lm	lm	lm	lm	lm	lm	lm	lm	lm	ll	lm	lm	lm	ll	lm	lm	lm	ll	ll	lm	lm	lm	ll	lm	lm	lm	lm	lm	lm	lm	lm	ll	ll	lm	lm	ll	lm	lm	ll	lm	ll	lm	lm	lm	lm
2	np2539	4369821	<nnxnp>	{-0}	np	np	nn	nn	np	nn	np	nn	np	np	nn	nn	np	nn	nn	np	nn	nn	np	nn	np	np	nn	nn	nn	nn	nn	np	nn	nn	np	nn	nn	nn	np	np	nn	np	np	np	np	nn	np	np	nn
2	lm1837	8394788	<lmxll>	{1-}	lm	ll	lm	ll	ll	lm	lm	lm	lm	ll	ll	ll	lm	lm	lm	lm	ll	lm	lm	lm	ll	ll	lm	lm	lm	lm	ll	lm	ll	ll	lm	ll	lm	lm	ll	lm	ll	ll	lm	ll	lm	lm	ll	lm	lm
2	lm1841	8435714	<lmxll>	{1-}	lm	ll	lm	ll	ll	lm	lm	lm	lm	ll	ll	ll	lm	lm	lm	lm	ll	lm	lm	lm	ll	ll	lm	lm	lm	lm	ll	lm	ll	ll	lm	ll	lm	lm	ll	lm	ll	ll	lm	ll	lm	lm	ll	lm	lm
2	np2492	3705994	<nnxnp>	{-1}	nn	nn	np	np	np	np	nn	nn	nn	nn	np	nn	nn	np	np	nn	np	np	nn	np	nn	nn	np	np	np	np	np	nn	np	np	nn	np	np	np	nn	nn	nn	nn	nn	nn	nn	np	nn	nn	nn
2	lm1509	852494	<lmxll>	{0-}	lm	lm	lm	lm	lm	lm	lm	lm	lm	lm	lm	lm	lm	ll	lm	lm	lm	ll	ll	lm	lm	lm	ll	lm	lm	lm	lm	lm	lm	lm	lm	ll	lm	lm	ll	lm	lm	lm	ll	lm	ll	lm	lm	lm	lm
2	np2433	3091505	<nnxnp>	{-0}	np	np	nn	nn	np	nn	np	nn	np	np	nn	nn	np	nn	nn	np	nn	nn	np	nn	np	np	nn	nn	nn	nn	nn	np	nn	nn	np	nn	nn	nn	np	np	np	np	np	np	np	nn	np	np	nn
2	hk90	3662315	<hkxhk>	{10}	hk	hk	hh	hh	hk	hh	hk	hh	hk	hk	hh	hh	hk	hk	hh	hk	hh	hk	kk	hh	hk	hk	hk	hh	hh	hh	hh	hk	hh	hh	hk	hk	hh	hh	hk	hk	hk	hk	kk	--	kk	hh	hk	hk	hk
2	hk86	3201683	<hkxhk>	{10}	hk	hk	hh	hh	hk	hh	hk	hh	hk	hk	hh	hk	hk	hk	hh	hk	hh	hk	kk	hh	hk	hk	hk	hh	hh	--	hh	hk	hh	hh	hk	hk	hh	hh	hk	hk	hk	hk	kk	hk	kk	hh	hk	hk	hk
2	hk81	1527942	<hkxhk>	{01}	hk	hk	kk	kk	kk	kk	hk	kk	--	--	kk	--	hk	hk	--	hk	kk	hk	hh	kk	kk	hk	hk	kk	kk	--	kk	hk	kk	--	hk	hk	kk	kk	hk	hk	hk	hk	hk	hk	hh	kk	hk	hk	hk
2	lm1668	3820129	<lmxll>	{1-}	ll	lm	lm	ll	ll	ll	lm	lm	ll	ll	ll	ll	ll	lm	ll	ll	lm	lm	lm	lm	ll	ll	lm	ll	ll	ll	lm	ll	ll	lm	ll	lm	ll	ll	ll	ll	ll	ll	lm	ll	lm	ll	ll	ll	lm
2	lm1670	3820253	<lmxll>	{1-}	ll	lm	lm	ll	lm	ll	lm	lm	ll	ll	ll	ll	ll	lm	ll	ll	lm	lm	lm	lm	ll	ll	lm	ll	ll	ll	lm	ll	ll	lm	ll	lm	ll	ll	ll	ll	ll	ll	lm	ll	lm	ll	ll	ll	lm
2	np2501	3812503	<nnxnp>	{-1}	np	np	np	np	np	np	np	np	nn	nn	np	nn	nn	np	np	nn	np	np	nn	np	nn	nn	np	np	np	np	np	nn	np	np	nn	np	np	np	nn	nn	nn	nn	nn	nn	nn	np	nn	nn	nn
2	np2477	3488302	<nnxnp>	{-1}	np	np	np	np	np	np	np	np	nn	nn	np	nn	nn	np	np	nn	np	np	nn	np	nn	nn	np	np	np	np	np	nn	np	np	nn	np	np	np	nn	nn	nn	nn	nn	nn	nn	np	nn	nn	nn
2	np3032	13230118	<nnxnp>	{-1}	np	np	nn	np	np	np	nn	nn	np	np	np	np	np	nn	nn	nn	np	np	nn	np	np	np	np	nn	np	np	np	np	np	np	nn	nn	nn	nn	nn	nn	np	nn	nn	nn	np	nn	np	np	nn
2	lm1710	4844773	<lmxll>	{0-}	ll	ll	ll	lm	ll	lm	ll	ll	lm	lm	lm	lm	lm	ll	lm	lm	ll	ll	ll	ll	lm	lm	ll	lm	lm	lm	ll	lm	lm	ll	lm	ll	lm	lm	lm	lm	lm	ll	ll	lm	ll	lm	lm	lm	lm
2	np2401	2585647	<nnxnp>	{-1}	nn	nn	np	np	np	np	nn	nn	nn	nn	np	nn	nn	np	np	nn	np	np	nn	np	nn	nn	np	np	np	np	np	nn	np	np	nn	np	np	np	nn	nn	nn	nn	nn	nn	nn	np	nn	nn	nn
2	lm1563	1960813	<lmxll>	{1-}	lm	lm	lm	ll	lm	ll	lm	lm	ll	ll	ll	ll	ll	lm	ll	ll	lm	lm	lm	lm	ll	ll	lm	ll	ll	ll	lm	ll	ll	lm	ll	lm	ll	lm	ll	ll	ll	ll	lm	ll	lm	ll	ll	ll	lm
2	lm1620	3290291	<lmxll>	{1-}	lm	lm	lm	ll	lm	ll	lm	lm	ll	ll	ll	ll	ll	lm	ll	ll	lm	lm	lm	lm	ll	ll	lm	ll	ll	ll	lm	ll	ll	lm	ll	lm	ll	lm	ll	ll	ll	ll	lm	ll	lm	ll	ll	ll	lm
2	np2467	3472098	<nnxnp>	{-0}	np	np	nn	nn	np	nn	np	nn	np	np	nn	nn	np	nn	nn	np	nn	nn	np	nn	np	np	nn	nn	nn	nn	nn	np	nn	nn	np	nn	nn	nn	np	np	np	np	np	np	np	nn	np	np	nn
2	np2431	3005076	<nnxnp>	{-0}	np	np	nn	nn	np	nn	np	nn	np	np	nn	nn	np	nn	nn	np	nn	nn	np	nn	np	np	nn	nn	nn	nn	nn	np	nn	nn	np	nn	nn	nn	np	np	np	np	np	np	np	nn	np	np	nn
2	np2460	3292588	<nnxnp>	{-0}	np	np	nn	nn	np	nn	np	nn	np	np	nn	np	np	nn	nn	np	nn	nn	np	nn	np	np	nn	nn	nn	nn	nn	np	nn	nn	np	nn	nn	nn	np	np	np	np	np	np	np	nn	np	np	nn
2	np2464	3396582	<nnxnp>	{-0}	np	np	np	np	np	nn	np	np	nn	np	np	nn	nn	np	nn	np	nn	np	nn	nn	np	nn	np	nn	np	np	nn	np	np	nn	nn	np	np	np	nn	nn	nn	nn	nn	nn	nn	np	np	np	np
2	hk82	2114315	<hkxhk>	{11}	hk	hk	--	--	kk	hk	hk	hk	hh	hh	hk	hh	hk	kk	hk	hh	kk	kk	hk	kk	hk	hh	kk	hk	hk	--	kk	hh	hk	kk	hh	kk	--	kk	hh	hh	hh	hh	hk	hh	hk	hk	hh	hh	hk
2	lm1617	3284563	<lmxll>	{1-}	lm	lm	lm	ll	lm	ll	lm	lm	ll	ll	ll	ll	ll	lm	ll	ll	lm	lm	lm	lm	ll	ll	lm	ll	ll	ll	lm	ll	ll	lm	ll	lm	ll	lm	ll	ll	ll	ll	lm	ll	lm	ll	ll	ll	lm
2	np2373	1881382	<nnxnp>	{-1}	nn	nn	np	np	np	np	nn	nn	nn	nn	np	nn	nn	np	np	nn	np	np	nn	np	np	nn	np	np	np	np	np	nn	np	np	nn	np	np	np	nn	nn	nn	nn	nn	nn	nn	np	nn	nn	nn
2	lm1588	2735370	<lmxll>	{1-}	lm	lm	lm	ll	lm	ll	lm	lm	ll	ll	ll	ll	lm	lm	ll	ll	lm	lm	lm	lm	ll	ll	lm	ll	ll	ll	lm	ll	ll	lm	ll	lm	ll	lm	ll	ll	ll	ll	lm	ll	lm	ll	ll	ll	lm
2	lm1556	1910825	<lmxll>	{1-}	lm	lm	lm	ll	lm	ll	lm	lm	ll	ll	ll	ll	lm	lm	ll	ll	lm	lm	lm	lm	ll	ll	lm	ll	ll	lm	lm	ll	ll	lm	ll	lm	ll	lm	ll	ll	ll	ll	lm	ll	lm	ll	ll	ll	lm
2	lm1544	1431863	<lmxll>	{1-}	lm	ll	lm	ll	lm	ll	lm	lm	ll	ll	ll	ll	lm	lm	ll	ll	lm	lm	lm	lm	ll	ll	lm	ll	ll	lm	lm	ll	ll	lm	ll	lm	ll	lm	ll	ll	ll	ll	lm	ll	lm	ll	ll	ll	lm
2	lm1559	1944048	<lmxll>	{1-}	lm	lm	lm	ll	lm	ll	lm	lm	ll	ll	ll	lm	lm	lm	ll	ll	lm	lm	lm	lm	ll	ll	lm	ll	ll	lm	lm	ll	ll	lm	ll	lm	ll	lm	ll	ll	ll	ll	lm	ll	lm	ll	ll	ll	lm
2	hk92	3950876	<hkxhk>	{01}	--	hh	hk	kk	hh	kk	hh	hh	hk	hk	kk	--	hk	hk	kk	hk	hk	--	hh	hk	hk	hk	hk	kk	kk	--	hk	hk	kk	hk	hk	hk	kk	hk	hk	kk	hk	hk	hh	hk	hh	kk	--	hk	hk
2	lm1573	2302294	<lmxll>	{1-}	lm	lm	lm	ll	lm	ll	lm	lm	ll	ll	ll	lm	lm	lm	ll	ll	lm	lm	lm	lm	ll	ll	lm	ll	ll	ll	lm	ll	ll	lm	ll	lm	ll	lm	ll	ll	ll	ll	lm	ll	lm	ll	ll	ll	lm
2	lm1492	374659	<lmxll>	{1-}	lm	ll	lm	ll	lm	ll	lm	lm	ll	ll	ll	lm	lm	lm	ll	ll	lm	lm	lm	lm	ll	ll	lm	ll	ll	lm	lm	ll	ll	lm	ll	lm	ll	lm	lm	ll	ll	ll	lm	ll	lm	ll	ll	ll	ll
2	lm1473	201116	<lmxll>	{1-}	lm	ll	lm	ll	lm	ll	lm	lm	ll	ll	ll	ll	lm	lm	ll	ll	lm	lm	lm	lm	ll	ll	lm	ll	ll	lm	lm	ll	ll	lm	ll	lm	ll	lm	lm	ll	ll	ll	lm	ll	lm	ll	ll	ll	lm
2	np2430	3000768	<nnxnp>	{-0}	np	np	nn	nn	np	nn	np	nn	np	np	nn	nn	np	nn	nn	np	nn	nn	np	nn	np	np	nn	nn	nn	nn	nn	np	nn	nn	np	nn	nn	nn	np	np	np	np	np	np	np	nn	np	np	nn
2	np3025	12745314	<nnxnp>	{-1}	np	np	nn	np	np	np	nn	nn	np	np	np	np	np	nn	nn	nn	np	nn	nn	np	np	np	np	nn	np	np	np	np	np	np	nn	nn	nn	nn	nn	nn	np	nn	nn	nn	np	nn	np	np	nn
2	np2425	2979870	<nnxnp>	{-0}	np	np	nn	nn	np	nn	np	nn	np	np	nn	np	np	nn	nn	np	nn	nn	np	nn	np	np	nn	nn	nn	nn	nn	np	nn	nn	np	nn	nn	nn	np	np	np	np	np	np	np	nn	np	np	nn
2	hk89	3472101	<hkxhk>	{01}	hh	hh	hk	kk	hh	kk	hh	hk	hk	hk	kk	hk	hk	hk	kk	hk	hk	hk	hh	hk	hk	hk	hk	kk	kk	kk	hk	hk	kk	hk	hk	hk	kk	hk	hk	hk	hk	hk	hh	hk	hh	kk	hk	hk	hk
2	hk84	3182540	<hkxhk>	{10}	kk	kk	hk	hh	kk	hh	kk	hk	hk	hk	hh	hh	kk	hk	hh	hk	hk	hk	kk	hk	hk	hk	hk	hh	hh	hh	hk	hk	hh	hk	hk	hk	hh	hk	hk	--	hk	hk	kk	hk	kk	hh	hk	hk	hk
2	hk85	3182556	<hkxhk>	{10}	kk	kk	hk	hh	kk	hh	kk	hk	hk	hk	hh	hh	kk	hk	hh	hk	hk	hk	kk	hk	hk	hk	hk	hh	hh	hh	hk	hk	hh	hk	hk	hk	hh	hk	hk	--	hk	hk	kk	hk	kk	hh	hk	hk	hk
2	hk83	3182434	<hkxhk>	{10}	kk	kk	hk	hh	kk	hh	kk	hk	hk	hk	hh	hh	kk	hk	hh	hk	hk	hk	kk	hk	hk	hk	hk	hh	hh	hh	hk	hk	hh	hk	hk	hk	hh	hk	hk	hk	hk	hk	kk	hk	kk	hh	hk	hk	hk
2	np2402	2585722	<nnxnp>	{-0}	np	np	nn	nn	nn	nn	np	nn	np	np	nn	nn	np	nn	nn	np	nn	nn	np	nn	np	np	nn	nn	nn	nn	nn	np	nn	nn	np	nn	nn	nn	np	np	np	np	np	np	np	nn	np	np	nn
2	np2932	9128565	<nnxnp>	{-1}	np	np	np	np	nn	np	nn	nn	nn	np	nn	nn	nn	np	np	nn	np	nn	nn	nn	np	np	nn	np	np	nn	np	nn	nn	nn	nn	nn	nn	np	nn	nn	np	nn	nn	nn	np	nn	nn	np	nn
2	hk87	3250991	<hkxhk>	{01}	hh	hh	hk	kk	hh	kk	hh	hk	hk	hk	kk	kk	hh	hk	kk	hk	hk	hk	hh	hk	hk	hk	hk	kk	kk	--	hk	hk	kk	hk	hk	hk	kk	hk	hk	hk	hk	hk	hh	hk	hh	kk	hk	hk	hk
2	np3028	12745338	<nnxnp>	{-1}	np	np	nn	np	np	np	nn	nn	np	np	np	np	np	nn	nn	nn	np	nn	nn	np	np	np	np	nn	np	np	np	np	np	np	nn	nn	nn	nn	nn	nn	np	nn	nn	nn	np	nn	np	np	nn
2	hk88	3250998	<hkxhk>	{01}	hh	hh	hk	kk	hh	kk	hh	hk	hk	hk	kk	hk	hh	hk	kk	hk	hk	hk	hh	hk	hk	hk	hk	kk	kk	--	hk	hk	kk	hk	hk	hk	kk	hk	hk	hk	hk	hk	hh	hk	hh	kk	hk	hk	hk
2	np2369	1621549	<nnxnp>	{-1}	nn	nn	np	np	np	np	nn	nn	nn	nn	np	np	nn	np	np	nn	np	np	nn	np	np	nn	np	np	np	np	np	nn	np	np	nn	np	np	np	nn	nn	nn	nn	nn	nn	nn	np	nn	nn	nn
2	np2466	3396697	<nnxnp>	{-0}	np	np	np	np	np	nn	np	np	nn	np	np	nn	nn	np	nn	np	nn	np	nn	nn	np	nn	np	np	np	np	nn	np	np	nn	nn	np	np	np	nn	nn	nn	nn	nn	nn	nn	np	np	np	np
2	np3016	12745134	<nnxnp>	{-1}	np	np	nn	np	np	np	nn	nn	np	np	np	np	np	nn	nn	nn	np	nn	nn	np	np	np	np	nn	np	np	np	np	np	np	nn	nn	nn	nn	nn	nn	np	nn	nn	nn	nn	nn	np	np	nn
2	np2382	2146316	<nnxnp>	{-0}	np	np	nn	nn	nn	nn	np	nn	np	np	nn	np	np	nn	nn	np	nn	nn	np	nn	nn	np	nn	nn	nn	nn	nn	np	nn	nn	np	nn	nn	nn	np	np	np	np	np	np	np	nn	np	np	nn
2	np2374	1881579	<nnxnp>	{-0}	np	np	nn	nn	nn	nn	np	nn	np	np	nn	nn	np	nn	nn	np	nn	nn	np	nn	nn	np	nn	nn	nn	nn	nn	np	nn	nn	np	nn	nn	nn	np	np	np	np	np	np	np	nn	np	np	nn
2	np2371	1621672	<nnxnp>	{-1}	nn	nn	np	np	np	np	nn	nn	nn	nn	np	np	nn	np	np	nn	np	np	nn	np	np	nn	np	np	np	np	np	nn	np	np	nn	np	np	np	nn	nn	nn	nn	np	nn	nn	np	nn	nn	nn
2	lm1709	4711903	<lmxll>	{0-}	ll	ll	ll	lm	ll	lm	ll	ll	lm	lm	lm	lm	lm	ll	lm	lm	ll	ll	ll	ll	lm	lm	ll	lm	lm	lm	ll	lm	lm	ll	lm	ll	lm	ll	lm	lm	lm	ll	ll	lm	ll	lm	lm	lm	lm
2	np2344	1233664	<nnxnp>	{-1}	nn	nn	np	np	np	np	nn	nn	nn	nn	np	nn	nn	np	np	nn	np	np	nn	np	np	nn	np	np	np	np	np	nn	np	np	nn	np	np	np	nn	nn	nn	nn	np	nn	nn	np	nn	nn	nn
2	np2365	1505058	<nnxnp>	{-1}	nn	nn	np	np	np	np	nn	nn	nn	nn	np	nn	nn	np	np	nn	np	np	nn	np	np	nn	np	np	np	np	np	nn	np	np	nn	np	np	np	nn	nn	nn	nn	np	nn	nn	np	nn	nn	nn
2	lm2276	16615418	<lmxll>	{0-}	lm	lm	lm	lm	ll	lm	lm	lm	lm	ll	lm	lm	lm	ll	lm	lm	lm	ll	lm	lm	lm	ll	ll	lm	lm	lm	lm	lm	lm	lm	lm	lm	lm	lm	lm	ll	lm	lm	lm	ll	lm	ll	ll	ll	lm
2	np2308	1068916	<nnxnp>	{-1}	nn	nn	np	np	np	np	nn	nn	nn	nn	np	nn	nn	np	np	nn	np	np	nn	nn	np	nn	np	np	np	np	np	nn	np	np	nn	np	np	np	nn	nn	nn	nn	np	nn	nn	np	nn	nn	nn
2	lm1695	4089427	<lmxll>	{0-}	ll	ll	ll	lm	ll	lm	ll	ll	lm	lm	lm	lm	lm	ll	lm	lm	ll	ll	ll	ll	lm	lm	ll	lm	lm	lm	ll	lm	lm	ll	lm	ll	lm	ll	lm	lm	lm	lm	ll	lm	ll	lm	lm	lm	lm
2	lm1674	3942895	<lmxll>	{0-}	ll	ll	ll	lm	ll	lm	ll	ll	lm	lm	lm	lm	ll	ll	lm	lm	ll	ll	ll	ll	lm	lm	ll	lm	lm	lm	ll	lm	lm	ll	lm	ll	lm	ll	lm	lm	lm	lm	ll	lm	ll	lm	lm	lm	lm
2	np2451	3238427	<nnxnp>	{-0}	np	np	np	nn	np	nn	np	np	np	np	nn	np	np	nn	nn	np	np	nn	np	np	np	np	nn	nn	nn	nn	np	np	nn	np	np	nn	nn	np	np	np	np	np	np	np	np	nn	np	np	nn
2	lm1672	3896810	<lmxll>	{0-}	ll	ll	ll	lm	ll	lm	ll	ll	lm	lm	lm	lm	lm	ll	lm	lm	ll	ll	ll	ll	lm	lm	ll	lm	lm	lm	ll	lm	lm	ll	lm	ll	lm	ll	lm	lm	lm	lm	ll	lm	ll	lm	lm	lm	lm
2	lm1667	3808393	<lmxll>	{0-}	ll	ll	ll	lm	ll	lm	ll	lm	lm	lm	lm	lm	lm	ll	lm	lm	ll	ll	ll	ll	lm	lm	ll	lm	lm	lm	ll	lm	lm	ll	lm	ll	lm	ll	lm	lm	lm	lm	ll	lm	ll	lm	lm	lm	lm
2	np2347	1345954	<nnxnp>	{-0}	np	np	nn	nn	nn	nn	np	nn	np	np	nn	nn	np	nn	nn	np	nn	nn	np	nn	nn	np	nn	nn	nn	nn	nn	np	nn	nn	np	nn	nn	nn	np	np	np	np	nn	np	np	nn	np	np	nn
2	lm1691	4026726	<lmxll>	{0-}	ll	ll	ll	lm	ll	lm	ll	ll	lm	lm	lm	lm	lm	ll	lm	lm	ll	ll	ll	ll	lm	lm	ll	lm	lm	ll	ll	lm	lm	ll	lm	ll	lm	ll	lm	lm	lm	lm	ll	lm	ll	ll	lm	lm	lm
2	lm1692	4026798	<lmxll>	{0-}	ll	ll	ll	lm	ll	lm	ll	ll	lm	lm	lm	lm	lm	ll	lm	lm	ll	ll	ll	ll	lm	lm	ll	lm	lm	ll	ll	lm	lm	ll	lm	ll	lm	ll	lm	lm	lm	lm	ll	lm	ll	ll	lm	lm	lm
2	np2358	1355973	<nnxnp>	{-0}	np	np	nn	nn	nn	nn	np	nn	np	np	nn	nn	np	nn	nn	np	nn	nn	np	nn	nn	np	nn	nn	nn	nn	nn	np	nn	nn	np	nn	nn	nn	np	np	np	np	nn	np	np	nn	np	np	nn
2	np2345	1345891	<nnxnp>	{-0}	np	np	nn	nn	nn	nn	np	nn	np	np	nn	np	np	nn	nn	np	nn	nn	np	nn	nn	np	nn	nn	nn	nn	nn	np	nn	nn	np	nn	nn	nn	np	np	np	np	nn	np	np	nn	np	np	nn
2	np2304	1062902	<nnxnp>	{-0}	np	np	nn	nn	nn	nn	np	nn	np	np	nn	np	np	nn	nn	np	nn	nn	np	np	nn	np	nn	nn	nn	nn	nn	np	nn	nn	np	nn	nn	nn	np	np	np	np	nn	np	np	nn	np	np	nn
2	lm1619	3290245	<lmxll>	{0-}	ll	ll	ll	lm	ll	lm	ll	lm	lm	lm	lm	lm	lm	ll	lm	lm	ll	ll	ll	ll	lm	lm	ll	lm	lm	lm	ll	lm	lm	ll	lm	ll	lm	ll	lm	lm	lm	lm	ll	lm	ll	lm	lm	lm	lm
2	lm2278	16615490	<lmxll>	{0-}	ll	lm	lm	lm	ll	lm	lm	lm	lm	ll	lm	lm	lm	ll	lm	lm	lm	ll	lm	lm	ll	ll	ll	lm	lm	lm	lm	ll	ll	lm	lm	lm	lm	lm	lm	ll	lm	lm	lm	ll	lm	ll	ll	ll	lm
2	np2305	1068763	<nnxnp>	{-0}	np	np	nn	nn	nn	nn	np	nn	np	np	nn	nn	np	nn	nn	np	nn	nn	np	np	nn	np	nn	nn	nn	nn	nn	np	nn	nn	np	nn	nn	nn	np	np	np	np	nn	np	np	nn	np	np	nn
2	lm1636	3488251	<lmxll>	{0-}	ll	ll	ll	lm	ll	lm	ll	lm	lm	lm	lm	lm	lm	ll	lm	lm	ll	ll	ll	ll	lm	lm	ll	ll	lm	lm	ll	lm	lm	ll	lm	ll	lm	ll	lm	lm	lm	lm	ll	lm	ll	lm	lm	lm	lm
2	np2334	1075078	<nnxnp>	{-0}	np	np	nn	nn	nn	nn	np	nn	np	np	nn	nn	nn	nn	nn	np	nn	nn	np	np	nn	np	nn	nn	nn	nn	nn	np	nn	nn	np	nn	nn	nn	np	np	np	np	nn	np	np	nn	np	np	nn
2	np2324	1074968	<nnxnp>	{-0}	np	np	nn	nn	nn	nn	np	nn	np	np	nn	np	nn	nn	nn	np	nn	nn	np	np	nn	np	nn	nn	nn	nn	nn	np	nn	nn	np	nn	nn	nn	np	np	np	np	nn	np	np	nn	np	np	nn
2	lm1590	2804077	<lmxll>	{0-}	ll	ll	ll	lm	ll	lm	ll	lm	lm	lm	lm	lm	lm	ll	lm	lm	ll	ll	ll	ll	lm	lm	ll	lm	lm	lm	ll	lm	lm	ll	lm	ll	lm	ll	lm	lm	lm	lm	ll	lm	ll	lm	lm	lm	lm
2	lm1580	2405077	<lmxll>	{0-}	ll	ll	ll	lm	ll	lm	ll	lm	lm	lm	lm	lm	lm	ll	lm	lm	ll	ll	ll	ll	lm	lm	ll	lm	lm	ll	ll	lm	lm	ll	lm	ll	lm	ll	lm	lm	lm	lm	ll	lm	ll	lm	lm	lm	lm
2	np2956	9309862	<nnxnp>	{-1}	nn	nn	np	nn	nn	np	nn	nn	np	nn	nn	np	np	nn	np	nn	np	nn	np	np	nn	np	np	nn	nn	np	np	nn	nn	np	np	nn	nn	nn	np	np	np	nn	np	np	np	nn	nn	nn	nn
2	np2279	841498	<nnxnp>	{-0}	np	np	nn	nn	nn	nn	np	nn	np	np	nn	nn	np	nn	nn	np	nn	nn	np	np	nn	np	nn	nn	nn	nn	nn	np	nn	nn	np	nn	nn	nn	np	np	np	np	nn	np	np	nn	np	np	nn
2	lm1587	2735300	<lmxll>	{0-}	ll	ll	ll	lm	ll	lm	ll	lm	lm	lm	lm	lm	ll	ll	lm	lm	ll	ll	ll	ll	lm	lm	ll	lm	lm	lm	ll	lm	lm	ll	lm	ll	lm	ll	lm	lm	lm	lm	ll	lm	ll	lm	lm	lm	lm
2	lm1608	3154393	<lmxll>	{0-}	ll	ll	ll	lm	ll	lm	ll	lm	lm	lm	lm	lm	ll	ll	lm	lm	ll	ll	ll	ll	lm	lm	ll	lm	lm	lm	ll	lm	lm	ll	lm	ll	lm	ll	lm	lm	lm	lm	ll	lm	ll	lm	lm	lm	lm
2	np2280	852544	<nnxnp>	{-0}	np	np	nn	nn	nn	nn	np	nn	np	np	nn	np	np	nn	nn	np	nn	nn	np	np	nn	np	nn	nn	nn	nn	nn	np	nn	nn	np	nn	nn	nn	np	np	np	np	nn	np	np	nn	np	np	nn
2	hk80	970049	<hkxhk>	{11}	hh	hh	hk	hk	hk	hk	hh	hh	hh	hh	hk	hh	hh	kk	hk	hh	hk	kk	hk	hh	hk	hh	kk	hk	hk	--	hk	hh	hk	hk	hh	kk	hk	hk	hk	hh	hh	hh	kk	hh	hk	hk	hh	hh	--
2	lm1564	2101123	<lmxll>	{0-}	ll	ll	ll	lm	ll	lm	ll	lm	lm	lm	lm	lm	ll	ll	lm	lm	ll	ll	ll	ll	lm	lm	ll	lm	lm	ll	ll	lm	lm	ll	lm	ll	lm	ll	lm	lm	lm	lm	ll	lm	ll	lm	lm	lm	lm
2	lm2279	16615504	<lmxll>	{0-}	ll	lm	lm	lm	ll	lm	lm	lm	lm	ll	lm	lm	lm	ll	lm	lm	lm	ll	lm	lm	ll	ll	ll	lm	lm	lm	lm	ll	ll	lm	lm	lm	lm	lm	lm	ll	lm	lm	lm	ll	lm	ll	ll	ll	lm
2	lm1583	2486554	<lmxll>	{0-}	ll	ll	ll	lm	ll	lm	ll	lm	lm	lm	lm	lm	ll	ll	ll	lm	ll	ll	ll	ll	lm	lm	ll	lm	lm	lm	ll	lm	lm	ll	lm	ll	lm	ll	lm	lm	lm	lm	ll	lm	ll	lm	lm	lm	lm
2	np2281	852628	<nnxnp>	{-1}	nn	nn	np	np	np	np	nn	nn	nn	nn	np	nn	nn	np	np	nn	np	np	nn	nn	np	nn	np	np	np	np	np	nn	np	np	nn	np	np	np	nn	nn	nn	nn	np	nn	nn	np	nn	nn	nn
2	np2272	719965	<nnxnp>	{-0}	np	np	nn	nn	nn	nn	np	nn	np	np	nn	nn	np	nn	nn	np	nn	nn	np	np	nn	np	nn	nn	nn	nn	nn	np	nn	nn	np	nn	nn	nn	np	np	np	np	nn	np	np	nn	np	np	nn
2	hk79	960700	<hkxhk>	{01}	hh	hk	hk	kk	hk	kk	hh	hk	hk	hk	kk	hk	hh	hk	kk	hk	hk	hk	hh	hh	kk	hk	--	kk	kk	--	hk	hk	kk	--	hk	hk	kk	hk	hh	hk	hk	hk	hk	hk	hh	kk	hk	hk	kk
2	np2257	201021	<nnxnp>	{-0}	np	np	nn	nn	nn	nn	np	nn	np	np	nn	nn	np	nn	nn	np	nn	np	np	np	nn	np	nn	nn	nn	nn	nn	np	nn	nn	np	nn	nn	nn	np	np	np	np	nn	np	np	nn	np	np	nn
2	lm1560	1945438	<lmxll>	{0-}	ll	ll	ll	lm	ll	lm	ll	lm	lm	lm	lm	lm	ll	ll	lm	lm	ll	ll	ll	ll	lm	ll	ll	lm	lm	ll	ll	lm	lm	ll	lm	ll	lm	ll	lm	lm	lm	lm	ll	lm	ll	lm	lm	lm	lm
2	lm1571	2302203	<lmxll>	{0-}	ll	ll	ll	lm	ll	lm	ll	lm	lm	lm	lm	lm	ll	ll	ll	lm	ll	ll	ll	ll	lm	lm	ll	lm	lm	ll	ll	lm	lm	ll	lm	ll	lm	ll	lm	lm	lm	lm	ll	lm	ll	lm	lm	lm	lm
2	np2261	205974	<nnxnp>	{-0}	np	np	nn	nn	nn	nn	np	nn	np	np	nn	nn	nn	nn	nn	np	nn	np	np	np	nn	np	nn	nn	nn	nn	nn	np	nn	nn	np	nn	nn	nn	np	np	np	np	nn	np	np	nn	np	np	nn
2	lm1562	1960661	<lmxll>	{0-}	ll	ll	ll	lm	ll	lm	ll	lm	lm	lm	lm	lm	ll	ll	lm	lm	ll	ll	ll	ll	lm	lm	ll	lm	lm	ll	ll	lm	lm	ll	lm	ll	lm	ll	lm	lm	lm	lm	ll	lm	ll	lm	lm	lm	lm
2	lm2281	16615544	<lmxll>	{0-}	lm	lm	lm	lm	ll	lm	lm	lm	lm	ll	lm	lm	lm	ll	lm	lm	lm	ll	lm	lm	ll	ll	ll	lm	lm	lm	lm	lm	lm	lm	lm	lm	lm	lm	lm	ll	lm	lm	lm	ll	lm	ll	ll	ll	lm
2	lm1542	1346246	<lmxll>	{0-}	ll	lm	ll	lm	ll	lm	ll	lm	lm	lm	lm	lm	ll	ll	lm	lm	ll	ll	ll	ll	lm	lm	ll	lm	lm	ll	ll	lm	lm	ll	lm	ll	lm	ll	lm	lm	lm	lm	ll	lm	ll	lm	lm	lm	lm
2	hk78	366470	<hkxhk>	{00}	hk	kk	hh	hk	hh	hk	hk	hk	kk	kk	hk	kk	hk	hh	hk	kk	hh	hk	hk	hk	hk	kk	hh	hk	hk	hh	hh	kk	hk	hh	kk	hh	hk	hh	hk	kk	kk	kk	hh	kk	hk	hk	kk	kk	kk
2	lm1555	1785393	<lmxll>	{0-}	ll	lm	ll	lm	ll	lm	ll	lm	lm	lm	lm	lm	ll	ll	lm	lm	ll	ll	ll	ll	lm	lm	ll	lm	lm	ll	ll	lm	lm	ll	lm	ll	lm	ll	lm	lm	lm	lm	ll	lm	ll	lm	lm	lm	lm
2	np2262	205986	<nnxnp>	{-1}	nn	nn	np	np	np	np	nn	nn	nn	nn	np	nn	nn	np	np	nn	np	np	nn	nn	np	nn	np	np	np	np	np	nn	np	np	nn	np	np	np	nn	nn	nn	nn	np	nn	nn	np	nn	nn	nn
2	hk77	205775	<hkxhk>	{01}	--	hk	hk	kk	hk	kk	hh	hk	hk	hk	kk	--	hh	hk	kk	hk	hk	--	hh	hh	kk	hk	hk	kk	kk	hk	hk	hk	kk	hk	hk	hk	kk	hk	hh	hk	hk	hk	hk	hk	hh	--	hk	hk	kk
2	lm1534	1053797	<lmxll>	{0-}	ll	lm	ll	lm	ll	lm	ll	lm	lm	lm	lm	lm	ll	ll	lm	lm	ll	ll	ll	ll	lm	lm	ll	lm	lm	ll	ll	lm	lm	ll	lm	ll	lm	ll	lm	lm	lm	lm	ll	lm	ll	lm	lm	lm	lm
2	np2927	9128458	<nnxnp>	{-0}	nn	nn	nn	nn	np	nn	np	nn	np	nn	np	nn	np	nn	nn	np	nn	np	np	np	nn	nn	np	nn	nn	np	nn	np	np	np	np	np	np	nn	np	np	nn	np	np	np	nn	np	np	nn	nn
2	np2258	201063	<nnxnp>	{-1}	nn	nn	np	np	np	np	nn	nn	nn	nn	np	nn	nn	np	np	nn	np	nn	nn	nn	np	nn	np	np	np	np	np	nn	np	np	nn	np	np	np	nn	nn	nn	nn	np	nn	nn	np	nn	nn	nn
2	lm1533	1053729	<lmxll>	{0-}	ll	lm	ll	lm	ll	lm	ll	lm	lm	lm	lm	lm	ll	ll	lm	lm	ll	ll	ll	ll	lm	lm	ll	lm	lm	ll	ll	lm	lm	ll	lm	ll	lm	ll	lm	lm	lm	lm	ll	lm	ll	lm	lm	lm	lm
2	hk76	201105	<hkxhk>	{01}	hh	hk	hk	kk	hk	kk	hh	hk	hk	hk	kk	hk	hh	hk	kk	hk	hk	hh	--	hh	kk	hk	hk	--	kk	hk	hk	hk	kk	hk	hk	hk	kk	--	hh	hk	hk	hk	hk	hk	hh	--	kk	hk	kk
2	lm1474	201275	<lmxll>	{0-}	ll	lm	ll	lm	ll	lm	ll	lm	lm	lm	lm	lm	ll	ll	lm	lm	ll	ll	ll	ll	lm	lm	ll	lm	lm	ll	ll	lm	lm	ll	lm	ll	lm	ll	ll	lm	lm	lm	ll	lm	ll	lm	lm	lm	lm
2	np2268	542258	<nnxnp>	{-1}	nn	nn	np	np	np	np	nn	np	nn	nn	np	nn	np	np	np	nn	np	nn	nn	nn	np	nn	np	np	np	np	np	nn	np	np	nn	np	np	np	nn	nn	nn	nn	np	nn	nn	np	nn	nn	nn
2	lm1497	720103	<lmxll>	{0-}	ll	lm	ll	lm	ll	lm	ll	lm	lm	lm	lm	lm	ll	ll	lm	lm	ll	ll	ll	ll	lm	lm	ll	lm	lm	ll	ll	lm	lm	ll	lm	ll	lm	ll	ll	lm	lm	lm	ll	lm	ll	lm	lm	lm	lm
2	np3004	11020957	<nnxnp>	{-0}	nn	nn	np	np	nn	nn	np	nn	nn	nn	nn	nn	nn	np	np	np	nn	nn	np	nn	nn	nn	nn	np	nn	nn	nn	nn	nn	nn	np	np	np	nn	np	np	nn	np	np	np	nn	np	nn	nn	nn
2	lm1472	201051	<lmxll>	{0-}	ll	lm	ll	lm	ll	lm	ll	lm	lm	lm	lm	lm	ll	ll	lm	lm	ll	ll	ll	ll	lm	lm	ll	lm	lm	ll	ll	lm	lm	ll	lm	ll	lm	ll	ll	lm	lm	lm	ll	lm	ll	ll	lm	lm	lm
2	np2295	882471	<nnxnp>	{-0}	np	np	nn	nn	np	nn	np	np	np	np	nn	np	np	nn	nn	np	np	nn	np	np	nn	np	nn	nn	nn	nn	np	np	nn	np	np	nn	nn	np	np	np	np	np	nn	np	np	nn	np	np	nn
2	np2606	5344783	<nnxnp>	{-1}	np	np	np	np	np	np	nn	nn	np	np	np	nn	nn	np	np	nn	np	nn	nn	nn	np	nn	np	np	np	nn	np	nn	np	np	nn	nn	nn	np	nn	nn	np	nn	nn	nn	np	nn	nn	np	nn
2	np2602	5344669	<nnxnp>	{-1}	np	np	np	np	nn	np	nn	nn	np	np	np	np	nn	np	np	nn	np	nn	nn	nn	np	nn	np	np	np	nn	np	nn	np	np	nn	nn	np	np	nn	nn	np	nn	nn	nn	np	nn	nn	nn	nn
2	np3005	11020966	<nnxnp>	{-0}	nn	nn	np	np	nn	nn	np	nn	np	nn	nn	nn	np	np	np	np	nn	nn	np	np	nn	nn	nn	np	np	nn	nn	nn	nn	nn	np	np	np	nn	np	nn	nn	np	nn	np	nn	np	nn	nn	nn
2	np2608	5344917	<nnxnp>	{-1}	np	np	np	np	nn	np	nn	nn	np	np	np	nn	nn	np	np	nn	np	nn	nn	nn	np	nn	np	np	np	nn	np	nn	np	np	nn	nn	nn	np	nn	nn	np	nn	nn	nn	np	nn	nn	nn	nn
2	np3000	10623491	<nnxnp>	{-0}	nn	nn	nn	np	np	nn	np	nn	nn	np	np	nn	np	nn	nn	np	nn	np	np	np	nn	np	nn	nn	nn	np	nn	np	np	np	np	np	nn	nn	np	np	nn	np	np	np	nn	np	np	np	nn
2	np2998	10623414	<nnxnp>	{-0}	nn	nn	nn	np	np	nn	np	nn	nn	np	np	nn	np	nn	nn	np	nn	np	np	np	nn	np	nn	nn	nn	np	nn	np	np	np	np	np	nn	nn	np	np	nn	np	np	np	nn	np	np	np	nn
2	np2899	8667548	<nnxnp>	{-1}	nn	np	np	nn	nn	np	np	nn	np	nn	nn	np	nn	np	np	nn	np	nn	nn	nn	np	nn	np	np	np	nn	np	nn	np	nn	nn	nn	np	np	nn	nn	np	np	nn	nn	nn	np	nn	nn	nn
2	np2902	8667702	<nnxnp>	{-1}	nn	np	np	nn	nn	np	np	nn	np	nn	nn	nn	nn	np	np	nn	np	nn	nn	nn	np	nn	np	np	np	nn	np	nn	np	nn	nn	nn	np	np	nn	nn	np	np	nn	nn	nn	np	nn	nn	nn
2	np2901	8667676	<nnxnp>	{-1}	nn	np	np	nn	nn	np	np	nn	np	nn	nn	np	nn	np	np	nn	np	nn	nn	nn	np	nn	np	np	np	nn	np	nn	np	nn	nn	nn	np	np	nn	nn	np	np	nn	nn	nn	np	nn	nn	nn
3	lm3100	14990286	<lmxll>	{0-}	ll	ll	ll	ll	ll	lm	ll	lm	ll	ll	ll	ll	ll	lm	ll	lm	ll	ll	lm	lm	lm	lm	lm	lm	lm	ll	ll	ll	ll	ll	ll	ll	lm	ll	lm	ll	ll	lm	ll	ll	lm	lm	ll	lm	lm
3	lm3140	15604715	<lmxll>	{0-}	ll	ll	ll	ll	ll	lm	ll	lm	ll	ll	lm	lm	lm	ll	lm	ll	lm	ll	ll	lm	lm	lm	lm	lm	lm	ll	ll	ll	ll	ll	lm	lm	lm	ll	lm	ll	lm	ll	ll	ll	ll	lm	ll	lm	lm
3	lm3139	15604705	<lmxll>	{0-}	ll	ll	ll	ll	ll	lm	ll	ll	ll	ll	lm	lm	lm	ll	lm	ll	lm	ll	ll	lm	lm	lm	lm	lm	lm	ll	ll	ll	ll	ll	lm	lm	lm	ll	lm	ll	lm	ll	ll	ll	ll	lm	ll	lm	lm
3	lm2843	8805456	<lmxll>	{1-}	lm	lm	ll	ll	lm	ll	lm	lm	lm	lm	ll	ll	ll	lm	ll	lm	ll	lm	lm	ll	ll	ll	ll	ll	ll	lm	lm	lm	lm	lm	ll	ll	ll	lm	ll	lm	ll	lm	lm	lm	lm	ll	lm	ll	lm
3	lm2905	10124347	<lmxll>	{1-}	lm	lm	ll	ll	lm	ll	lm	lm	lm	lm	ll	ll	ll	lm	ll	lm	ll	lm	lm	ll	ll	ll	ll	ll	ll	lm	lm	lm	lm	lm	ll	ll	ll	lm	ll	lm	ll	lm	lm	lm	lm	ll	lm	ll	lm
3	lm3047	14603146	<lmxll>	{0-}	ll	lm	lm	lm	ll	lm	ll	lm	ll	ll	lm	lm	lm	ll	lm	ll	lm	ll	ll	lm	lm	lm	lm	lm	lm	lm	ll	ll	ll	ll	lm	lm	lm	ll	lm	ll	lm	ll	ll	ll	ll	lm	ll	lm	ll
3	lm2962	12085850	<lmxll>	{1-}	lm	ll	ll	ll	ll	lm	ll	lm	ll	ll	ll	lm	ll	ll	ll	lm	ll	ll	lm	ll	ll	lm	lm	ll	ll	lm	lm	lm	lm	ll	lm	lm	ll	ll	ll	lm	ll	lm	lm	lm	lm	ll	ll	ll	lm
3	lm2901	10124190	<lmxll>	{1-}	lm	ll	ll	ll	ll	lm	ll	lm	ll	ll	ll	lm	ll	lm	ll	lm	ll	ll	lm	ll	ll	lm	lm	ll	ll	lm	lm	lm	lm	ll	ll	lm	ll	ll	ll	ll	ll	lm	ll	lm	lm	ll	ll	ll	lm
3	lm2906	10124357	<lmxll>	{1-}	lm	ll	ll	ll	ll	lm	ll	lm	ll	ll	ll	lm	ll	lm	ll	lm	ll	ll	lm	ll	ll	lm	lm	ll	ll	lm	lm	lm	lm	ll	ll	lm	ll	ll	ll	ll	ll	lm	lm	lm	lm	ll	ll	ll	lm
3	lm3150	16319352	<lmxll>	{0-}	ll	lm	lm	lm	ll	lm	ll	ll	lm	ll	lm	lm	lm	ll	lm	ll	lm	ll	ll	lm	lm	lm	lm	lm	lm	lm	ll	ll	lm	ll	lm	lm	lm	ll	lm	ll	lm	ll	ll	ll	ll	lm	ll	lm	lm
3	lm3033	14586612	<lmxll>	{1-}	lm	ll	ll	ll	ll	lm	ll	lm	ll	ll	ll	lm	ll	lm	ll	lm	ll	ll	lm	ll	ll	lm	lm	ll	ll	lm	lm	lm	lm	ll	lm	lm	ll	ll	ll	ll	ll	lm	lm	lm	lm	ll	ll	ll	lm
3	lm2801	7899978	<lmxll>	{1-}	lm	ll	ll	ll	ll	lm	ll	lm	ll	ll	ll	lm	ll	lm	ll	lm	ll	ll	lm	ll	ll	lm	lm	ll	ll	lm	lm	lm	lm	ll	lm	lm	ll	ll	ll	ll	ll	lm	lm	lm	lm	ll	ll	ll	lm
3	np4199	14586569	<nnxnp>	{-0}	nn	nn	nn	nn	np	nn	nn	nn	np	np	nn	nn	nn	nn	nn	np	np	np	nn	np	nn	np	np	nn	np	nn	nn	np	np	nn	np	np	nn	np	np	np	nn	nn	nn	np	nn	nn	nn	np	nn
3	lm2800	7899977	<lmxll>	{1-}	lm	ll	ll	ll	ll	lm	ll	lm	ll	ll	ll	lm	ll	lm	ll	lm	ll	ll	lm	ll	ll	lm	lm	ll	ll	lm	lm	lm	lm	ll	lm	lm	ll	ll	ll	ll	ll	lm	lm	lm	lm	ll	ll	ll	lm
3	np4173	13732144	<nnxnp>	{-0}	nn	nn	nn	nn	np	nn	nn	nn	np	np	nn	nn	nn	nn	nn	np	np	np	nn	np	nn	np	np	nn	np	nn	nn	np	np	nn	np	np	nn	np	np	np	nn	nn	nn	np	nn	nn	nn	np	nn
3	lm2799	7899975	<lmxll>	{1-}	lm	ll	ll	ll	ll	lm	ll	lm	ll	ll	ll	lm	ll	lm	ll	lm	ll	ll	lm	ll	ll	lm	lm	ll	ll	lm	lm	lm	lm	ll	lm	lm	ll	ll	ll	ll	ll	lm	lm	lm	lm	ll	lm	ll	lm
3	np4184	13732256	<nnxnp>	{-0}	nn	nn	nn	nn	np	nn	nn	nn	np	np	nn	nn	nn	nn	nn	np	np	np	nn	np	nn	np	np	nn	np	nn	nn	np	np	nn	np	np	nn	np	np	np	nn	nn	nn	np	nn	nn	nn	np	nn
3	lm2811	7899996	<lmxll>	{1-}	lm	ll	ll	ll	ll	lm	ll	lm	ll	ll	ll	lm	ll	lm	ll	lm	ll	ll	lm	ll	ll	lm	lm	ll	ll	lm	lm	lm	lm	ll	lm	lm	ll	ll	ll	ll	ll	lm	lm	lm	lm	ll	lm	ll	lm
3	lm2805	7899984	<lmxll>	{1-}	lm	ll	ll	ll	ll	lm	ll	lm	ll	ll	ll	lm	ll	lm	ll	lm	ll	ll	lm	ll	ll	lm	lm	ll	ll	lm	lm	lm	lm	ll	lm	lm	ll	ll	ll	ll	ll	lm	lm	lm	lm	ll	lm	ll	lm
3	lm3044	14594055	<lmxll>	{0-}	ll	lm	lm	ll	lm	lm	ll	ll	lm	ll	lm	lm	lm	ll	lm	ll	lm	ll	ll	lm	lm	lm	lm	lm	lm	lm	ll	ll	lm	ll	ll	lm	lm	ll	ll	ll	lm	ll	ll	ll	ll	lm	ll	lm	lm
3	lm2685	6252482	<lmxll>	{0-}	ll	ll	ll	ll	lm	ll	ll	ll	ll	lm	ll	lm	ll	ll	ll	ll	ll	ll	ll	ll	lm	lm	lm	lm	ll	ll	lm	lm	lm	lm	lm	lm	ll	ll	ll	lm	ll	ll	lm	lm	lm	ll	ll	lm	lm
3	np4185	13732292	<nnxnp>	{-1}	np	np	np	np	nn	np	np	nn	nn	nn	np	nn	np	np	np	nn	nn	nn	np	nn	np	nn	nn	np	nn	np	np	nn	nn	np	nn	nn	np	nn	nn	nn	np	np	np	nn	np	np	np	nn	nn
3	np4188	13732310	<nnxnp>	{-1}	np	np	np	np	nn	np	np	nn	nn	nn	np	nn	np	np	np	nn	nn	nn	np	nn	np	nn	nn	np	nn	np	np	nn	nn	np	nn	nn	np	nn	nn	nn	np	np	np	nn	np	np	np	nn	nn
3	lm3154	16319529	<lmxll>	{1-}	ll	ll	ll	ll	ll	ll	ll	lm	ll	lm	ll	ll	ll	lm	ll	ll	ll	lm	lm	ll	lm	ll	ll	ll	ll	ll	ll	lm	ll	lm	ll	ll	ll	lm	ll	lm	ll	ll	lm	lm	lm	ll	lm	ll	lm
3	np4187	13732308	<nnxnp>	{-1}	np	np	np	np	nn	np	np	nn	nn	nn	np	np	np	np	np	nn	nn	nn	np	nn	np	nn	nn	np	nn	np	np	nn	nn	np	nn	nn	np	nn	nn	nn	np	np	np	nn	np	np	np	nn	nn
3	lm2937	11809856	<lmxll>	{0-}	lm	ll	ll	ll	lm	lm	ll	lm	ll	lm	ll	lm	ll	ll	ll	ll	ll	lm	ll	lm	ll	ll	lm	lm	lm	ll	lm	lm	ll	ll	lm	ll	lm	lm	lm	ll	ll	ll	lm	lm	lm	lm	lm	ll	lm
3	lm2939	11810066	<lmxll>	{0-}	lm	ll	ll	ll	lm	lm	ll	lm	ll	lm	ll	lm	ll	ll	ll	ll	ll	lm	ll	lm	ll	ll	lm	lm	lm	ll	lm	lm	ll	ll	lm	ll	lm	lm	lm	ll	ll	ll	lm	lm	lm	lm	ll	ll	lm
3	lm3151	16319355	<lmxll>	{1-}	ll	ll	ll	ll	ll	ll	ll	ll	ll	lm	ll	ll	ll	lm	ll	ll	ll	lm	lm	ll	lm	ll	ll	ll	ll	ll	ll	lm	ll	lm	ll	ll	ll	ll	ll	lm	ll	ll	lm	lm	lm	ll	lm	ll	lm
3	lm3153	16319384	<lmxll>	{1-}	ll	ll	ll	ll	ll	ll	ll	ll	ll	lm	ll	ll	ll	lm	ll	ll	ll	lm	lm	ll	lm	ll	ll	ll	ll	ll	ll	lm	ll	ll	ll	ll	ll	ll	ll	lm	ll	ll	lm	lm	lm	ll	lm	ll	lm
3	lm2967	12085941	<lmxll>	{1-}	lm	lm	lm	lm	lm	lm	lm	lm	lm	ll	lm	lm	lm	ll	ll	lm	lm	ll	lm	lm	ll	lm	lm	ll	lm	lm	lm	lm	lm	ll	lm	lm	ll	lm	ll	lm	lm	lm	lm	lm	lm	lm	ll	ll	lm
3	lm2839	8611534	<lmxll>	{0-}	lm	lm	lm	lm	lm	ll	ll	ll	ll	lm	lm	ll	lm	ll	ll	ll	lm	ll	ll	lm	lm	ll	lm	ll	ll	ll	lm	lm	lm	lm	lm	ll	ll	ll	ll	lm	ll	ll	lm	ll	lm	ll	ll	lm	lm
3	lm2833	8611340	<lmxll>	{0-}	lm	lm	lm	lm	lm	ll	ll	ll	ll	lm	lm	ll	lm	ll	ll	ll	lm	ll	ll	lm	lm	ll	lm	ll	ll	ll	lm	lm	lm	lm	lm	ll	ll	ll	ll	lm	ll	ll	lm	ll	lm	ll	ll	lm	lm
3	lm3313	18949097	<lmxll>	{0-}	ll	ll	ll	ll	ll	ll	ll	ll	ll	lm	ll	ll	ll	lm	ll	ll	ll	lm	ll	ll	lm	ll	ll	lm	ll	ll	ll	ll	ll	lm	ll	ll	lm	ll	lm	ll	ll	ll	ll	lm	ll	ll	lm	lm	ll
3	lm3318	19287137	<lmxll>	{0-}	lm	ll	ll	ll	lm	lm	ll	lm	ll	ll	ll	lm	ll	ll	ll	ll	ll	lm	ll	lm	ll	ll	lm	lm	lm	ll	lm	lm	ll	ll	lm	lm	lm	lm	lm	ll	ll	ll	lm	lm	lm	lm	lm	ll	lm
3	lm2836	8611412	<lmxll>	{0-}	lm	ll	lm	lm	lm	ll	ll	ll	ll	lm	lm	ll	lm	ll	ll	ll	lm	ll	ll	lm	lm	ll	lm	ll	ll	ll	lm	lm	lm	lm	lm	ll	ll	ll	ll	lm	ll	ll	lm	ll	lm	ll	ll	lm	lm
3	np4060	10789212	<nnxnp>	{-1}	np	np	np	np	nn	np	np	np	np	nn	np	np	np	np	np	np	np	np	np	nn	np	nn	nn	np	nn	np	np	np	nn	np	nn	nn	np	nn	nn	np	np	np	np	nn	np	np	np	nn	nn
3	lm3141	15743302	<lmxll>	{1-}	lm	ll	ll	ll	ll	ll	ll	ll	ll	lm	ll	ll	ll	lm	ll	lm	ll	lm	lm	ll	ll	ll	ll	ll	ll	lm	ll	lm	lm	ll	lm	ll	ll	ll	ll	ll	ll	ll	lm	lm	lm	ll	lm	ll	lm
3	np4069	10789385	<nnxnp>	{-1}	np	np	np	np	nn	np	nn	np	np	nn	np	np	np	np	np	np	np	np	np	nn	np	nn	nn	np	nn	np	np	np	nn	np	nn	nn	np	nn	nn	np	np	np	np	nn	np	np	np	nn	nn
3	lm3049	14603183	<lmxll>	{0-}	lm	ll	ll	ll	lm	lm	ll	lm	ll	ll	ll	lm	ll	ll	ll	ll	ll	lm	ll	lm	ll	ll	lm	lm	lm	ll	lm	lm	ll	ll	lm	lm	lm	lm	lm	ll	ll	ll	lm	lm	lm	lm	lm	lm	lm
3	lm2938	11810007	<lmxll>	{0-}	ll	ll	lm	ll	lm	ll	ll	ll	ll	lm	lm	ll	lm	ll	ll	ll	ll	ll	ll	ll	lm	lm	lm	ll	ll	ll	lm	lm	lm	lm	lm	ll	ll	ll	ll	lm	ll	ll	lm	ll	lm	ll	ll	lm	lm
3	np4062	10789247	<nnxnp>	{-1}	np	np	np	np	nn	np	nn	nn	np	nn	np	nn	np	np	np	nn	nn	np	np	nn	np	nn	nn	np	nn	np	np	np	nn	nn	nn	nn	np	nn	nn	np	nn	np	np	nn	np	np	np	nn	nn
3	lm2543	1838776	<lmxll>	{0-}	ll	ll	ll	ll	ll	lm	ll	lm	ll	lm	ll	ll	lm	lm	ll	ll	ll	lm	ll	lm	lm	ll	ll	ll	ll	ll	ll	ll	ll	lm	ll	ll	lm	ll	lm	ll	lm	ll	lm	lm	ll	ll	lm	ll	ll
3	lm2421	31933	<lmxll>	{0-}	lm	lm	ll	lm	lm	ll	lm	ll	ll	lm	ll	lm	ll	ll	lm	lm	ll	ll	ll	ll	ll	lm	lm	lm	ll	ll	lm	lm	ll	lm	lm	lm	lm	ll	ll	lm	lm	ll	ll	lm	lm	ll	ll	lm	lm
3	lm2418	26310	<lmxll>	{0-}	lm	lm	ll	lm	lm	ll	lm	ll	ll	lm	ll	lm	ll	ll	lm	lm	ll	ll	ll	ll	ll	lm	lm	lm	ll	ll	lm	lm	ll	lm	lm	lm	lm	ll	ll	lm	lm	ll	ll	lm	lm	ll	ll	lm	lm
3	lm2542	1838757	<lmxll>	{0-}	ll	ll	ll	ll	ll	lm	ll	lm	ll	lm	ll	ll	lm	lm	ll	ll	ll	lm	ll	lm	lm	ll	ll	ll	ll	ll	ll	ll	ll	lm	ll	ll	lm	ll	lm	ll	lm	ll	lm	lm	ll	ll	lm	ll	ll
3	lm2437	71000	<lmxll>	{1-}	ll	ll	lm	ll	ll	lm	ll	lm	ll	ll	lm	ll	lm	lm	ll	ll	lm	lm	lm	lm	lm	ll	ll	ll	lm	lm	ll	ll	lm	ll	ll	ll	ll	lm	lm	ll	ll	lm	lm	ll	ll	lm	lm	ll	lm
3	lm2537	1838539	<lmxll>	{0-}	ll	ll	ll	ll	ll	lm	ll	lm	ll	lm	ll	ll	lm	lm	ll	ll	ll	lm	ll	lm	ll	ll	ll	ll	ll	ll	ll	ll	ll	lm	ll	ll	lm	ll	lm	ll	lm	ll	lm	lm	ll	ll	lm	ll	ll
3	lm2419	26429	<lmxll>	{1-}	ll	ll	lm	ll	ll	lm	ll	lm	lm	ll	lm	ll	lm	lm	ll	ll	lm	lm	lm	lm	lm	ll	ll	ll	lm	lm	ll	ll	lm	ll	ll	ll	ll	lm	lm	ll	ll	lm	lm	ll	ll	lm	lm	ll	lm
3	lm3048	14603157	<lmxll>	{1-}	ll	lm	lm	lm	ll	ll	lm	lm	lm	lm	lm	ll	lm	lm	lm	lm	lm	ll	lm	ll	lm	lm	ll	ll	ll	lm	ll	ll	lm	lm	ll	ll	ll	ll	ll	lm	lm	lm	ll	ll	ll	ll	ll	ll	ll
3	lm2480	363854	<lmxll>	{1-}	ll	ll	lm	ll	ll	lm	ll	lm	lm	ll	lm	ll	lm	lm	ll	ll	lm	lm	lm	lm	lm	ll	ll	ll	lm	lm	ll	ll	lm	ll	ll	ll	ll	lm	lm	ll	ll	lm	lm	ll	ll	lm	lm	ll	lm
3	hk132	363812	<hkxhk>	{01}	kk	kk	hk	hk	hk	hh	kk	hh	hk	hk	hk	hk	hk	--	kk	hk	hk	hh	hk	hh	hk	hk	kk	kk	hh	--	hk	hk	hk	kk	kk	hk	hk	hk	hk	kk	hk	hk	hk	kk	hk	hk	hh	kk	hk
3	lm3293	18565292	<lmxll>	{0-}	ll	ll	ll	ll	lm	lm	lm	lm	ll	lm	ll	lm	ll	lm	lm	ll	ll	lm	lm	lm	lm	ll	lm	ll	lm	ll	ll	lm	lm	ll	ll	lm	ll	lm	ll	lm	ll	ll	lm	lm	ll	ll	lm	lm	lm
3	lm2487	941030	<lmxll>	{1-}	ll	ll	lm	ll	ll	lm	ll	lm	lm	ll	lm	ll	lm	lm	ll	ll	lm	lm	lm	lm	lm	ll	ll	ll	lm	lm	ll	ll	lm	ll	ll	ll	ll	lm	lm	ll	ll	lm	lm	ll	ll	lm	lm	ll	lm
3	lm2498	1310610	<lmxll>	{1-}	ll	ll	lm	ll	ll	lm	ll	lm	lm	ll	lm	ll	lm	lm	lm	ll	lm	lm	lm	lm	lm	ll	ll	ll	lm	lm	ll	ll	lm	ll	ll	ll	ll	lm	lm	ll	ll	lm	lm	ll	ll	lm	lm	ll	lm
3	np3431	31948	<nnxnp>	{-0}	nn	nn	nn	np	np	np	nn	nn	nn	np	nn	nn	nn	np	nn	np	nn	np	nn	np	nn	np	nn	nn	np	np	np	np	nn	nn	nn	np	np	nn	nn	nn	np	nn	nn	nn	np	nn	np	nn	nn
3	lm2488	1230633	<lmxll>	{1-}	ll	ll	lm	ll	ll	lm	ll	lm	lm	ll	lm	ll	lm	lm	lm	ll	lm	lm	lm	lm	lm	ll	ll	ll	lm	lm	ll	ll	lm	ll	ll	ll	ll	lm	lm	ll	ll	lm	lm	ll	ll	lm	lm	ll	lm
3	lm2505	1318220	<lmxll>	{1-}	ll	ll	lm	ll	ll	lm	ll	lm	lm	ll	lm	ll	lm	lm	lm	ll	lm	lm	lm	lm	lm	ll	ll	ll	lm	lm	ll	ll	lm	ll	ll	ll	ll	lm	lm	ll	ll	lm	lm	ll	ll	lm	lm	ll	ll
3	np3446	610763	<nnxnp>	{-0}	nn	nn	nn	np	np	np	nn	nn	nn	np	nn	nn	nn	np	nn	np	np	np	nn	np	nn	np	nn	nn	np	np	np	np	nn	nn	nn	np	np	nn	nn	nn	np	nn	nn	nn	np	nn	np	nn	nn
3	lm2527	1782398	<lmxll>	{1-}	ll	ll	lm	ll	ll	lm	ll	lm	lm	ll	lm	ll	lm	lm	lm	ll	lm	lm	lm	lm	lm	ll	ll	ll	lm	lm	ll	ll	lm	ll	ll	ll	ll	lm	lm	ll	ll	lm	lm	ll	ll	lm	lm	ll	lm
3	lm2540	1838697	<lmxll>	{1-}	lm	lm	lm	lm	lm	lm	lm	lm	lm	ll	lm	lm	lm	ll	lm	lm	lm	ll	lm	lm	ll	lm	lm	lm	lm	lm	lm	lm	lm	lm	lm	ll	ll	lm	ll	lm	lm	lm	ll	ll	lm	lm	ll	lm	lm
3	lm2485	940959	<lmxll>	{0-}	lm	lm	ll	lm	lm	ll	lm	ll	ll	lm	ll	lm	ll	ll	ll	lm	ll	ll	ll	ll	ll	lm	lm	lm	ll	ll	lm	lm	ll	lm	lm	lm	lm	ll	ll	lm	lm	ll	ll	lm	lm	ll	ll	lm	lm
3	lm3230	17411661	<lmxll>	{1-}	ll	lm	lm	lm	ll	ll	lm	lm	lm	lm	lm	ll	lm	lm	lm	lm	lm	ll	lm	ll	lm	lm	ll	ll	ll	lm	lm	ll	lm	lm	ll	ll	ll	lm	ll	lm	lm	lm	lm	ll	ll	lm	ll	ll	lm
3	np3430	26463	<nnxnp>	{-1}	np	np	np	nn	nn	nn	np	nn	np	nn	np	nn	np	nn	np	nn	np	nn	np	nn	np	nn	np	np	nn	nn	nn	nn	np	np	np	nn	nn	np	np	np	nn	np	np	np	nn	np	nn	np	nn
3	lm2880	9711978	<lmxll>	{1-}	lm	lm	lm	lm	lm	ll	ll	lm	lm	ll	ll	lm	lm	ll	lm	lm	ll	lm	lm	lm	ll	lm	ll	lm	ll	ll	ll	ll	ll	ll	ll	lm	lm	ll	lm	ll	lm	ll	ll	lm	ll	ll	lm	ll	lm
3	np3432	32103	<nnxnp>	{-1}	np	np	np	nn	nn	nn	np	nn	np	nn	np	np	np	nn	np	nn	np	nn	np	nn	np	nn	np	np	nn	nn	nn	nn	np	np	np	nn	nn	np	np	np	nn	np	np	np	nn	np	nn	np	nn
3	lm2525	1516773	<lmxll>	{0-}	lm	lm	ll	lm	lm	ll	lm	ll	ll	lm	ll	lm	ll	ll	ll	lm	ll	ll	ll	ll	ll	lm	lm	lm	ll	ll	lm	lm	ll	lm	lm	lm	lm	ll	ll	lm	lm	ll	ll	lm	lm	ll	ll	lm	ll
3	lm2521	1457452	<lmxll>	{0-}	lm	lm	ll	lm	lm	ll	lm	ll	ll	lm	ll	lm	ll	ll	ll	lm	ll	ll	ll	ll	ll	lm	lm	lm	ll	ll	lm	lm	ll	lm	lm	lm	lm	ll	ll	lm	lm	ll	ll	lm	lm	ll	ll	lm	lm
3	np3447	714274	<nnxnp>	{-1}	np	np	np	nn	nn	nn	np	nn	np	nn	np	np	np	nn	np	nn	nn	nn	np	nn	np	nn	np	np	nn	nn	nn	nn	np	np	np	nn	nn	np	np	np	nn	np	np	np	nn	np	nn	np	nn
3	np3458	849693	<nnxnp>	{-1}	np	np	np	nn	nn	nn	np	nn	np	nn	np	np	np	nn	np	nn	nn	nn	np	nn	np	nn	np	np	nn	nn	nn	nn	np	np	np	np	nn	np	np	np	nn	np	np	np	nn	np	nn	np	nn
3	hk145	2757849	<hkxhk>	{00}	hk	hk	hh	kk	kk	hk	kk	hh	hh	kk	hk	hk	--	hk	hh	kk	hk	--	hh	hk	hh	kk	hk	kk	hh	hk	hk	hk	hh	--	kk	hk	kk	hh	hh	hk	kk	hh	hh	hk	--	hh	--	hk	hk
3	lm2564	3082041	<lmxll>	{0-}	lm	lm	ll	lm	lm	ll	lm	ll	ll	lm	ll	lm	ll	ll	ll	lm	ll	ll	ll	ll	ll	lm	lm	lm	ll	ll	lm	lm	ll	lm	lm	lm	lm	ll	ll	lm	lm	ll	ll	lm	lm	ll	ll	ll	ll
3	hk146	2757852	<hkxhk>	{00}	hk	hk	hh	kk	kk	hk	kk	hh	hh	kk	hk	hk	--	hk	hh	kk	hk	--	--	hk	hh	kk	hk	kk	hh	hk	hk	hk	hh	--	kk	hk	kk	hh	hh	hk	kk	hh	hh	hk	hk	--	--	hk	hk
3	lm2581	3120907	<lmxll>	{0-}	lm	lm	ll	lm	lm	ll	lm	ll	ll	lm	ll	lm	ll	ll	ll	lm	ll	ll	ll	ll	ll	lm	lm	lm	ll	ll	lm	lm	ll	lm	lm	lm	lm	ll	ll	lm	lm	ll	ll	lm	lm	ll	ll	ll	ll
3	np3456	849639	<nnxnp>	{-0}	nn	nn	nn	np	np	np	nn	nn	nn	np	nn	nn	nn	np	nn	np	np	np	nn	np	nn	np	nn	nn	np	np	np	np	nn	nn	nn	nn	np	nn	nn	nn	np	nn	nn	nn	np	nn	np	nn	nn
3	lm3207	16848602	<lmxll>	{1-}	lm	lm	lm	lm	lm	ll	lm	lm	lm	lm	lm	ll	lm	ll	lm	lm	lm	ll	lm	lm	ll	ll	lm	lm	lm	ll	lm	ll	lm	lm	lm	ll	ll	lm	ll	ll	lm	lm	ll	lm	lm	lm	ll	lm	ll
3	hk147	2757858	<hkxhk>	{00}	hk	hk	hh	kk	kk	hk	kk	hh	--	kk	hk	hk	--	hk	hh	kk	hk	--	--	hk	hh	kk	hk	kk	hh	hk	hk	hk	hh	--	kk	hk	kk	hh	hh	hk	kk	hh	hh	hk	--	hh	--	hk	hk
3	lm2919	10789295	<lmxll>	{0-}	ll	ll	ll	ll	lm	lm	ll	lm	lm	ll	ll	lm	ll	ll	ll	ll	ll	ll	ll	ll	lm	ll	lm	lm	lm	lm	ll	ll	ll	lm	lm	lm	lm	lm	lm	ll	ll	lm	lm	lm	ll	lm	ll	lm	ll
3	lm2560	2724351	<lmxll>	{1-}	ll	ll	lm	ll	ll	lm	ll	lm	lm	ll	lm	ll	lm	lm	lm	ll	lm	lm	lm	lm	lm	ll	ll	ll	lm	lm	ll	ll	lm	ll	ll	ll	ll	lm	lm	ll	ll	lm	lm	ll	ll	lm	lm	lm	lm
3	lm2918	10789288	<lmxll>	{0-}	ll	ll	ll	ll	lm	lm	ll	lm	lm	ll	ll	lm	ll	ll	ll	ll	ll	ll	lm	ll	lm	ll	lm	lm	lm	lm	ll	ll	ll	lm	lm	lm	lm	lm	lm	ll	ll	lm	lm	lm	ll	lm	ll	lm	ll
3	np3462	909563	<nnxnp>	{-0}	nn	nn	nn	np	np	np	nn	nn	nn	np	nn	nn	nn	np	nn	np	np	np	nn	np	nn	np	nn	nn	np	np	np	np	nn	nn	np	nn	np	nn	nn	nn	np	nn	nn	nn	np	nn	np	nn	nn
3	lm3201	16848547	<lmxll>	{1-}	lm	lm	lm	lm	lm	lm	lm	lm	lm	lm	lm	ll	lm	ll	lm	lm	lm	ll	lm	lm	ll	ll	lm	lm	lm	lm	lm	ll	lm	lm	lm	ll	ll	lm	ll	ll	lm	lm	ll	lm	lm	lm	ll	lm	ll
3	lm2921	10789331	<lmxll>	{0-}	ll	ll	ll	ll	lm	lm	ll	lm	lm	ll	ll	lm	ll	ll	ll	lm	ll	ll	lm	lm	lm	ll	lm	lm	lm	lm	ll	ll	ll	lm	lm	lm	lm	lm	lm	ll	ll	lm	lm	lm	ll	lm	ll	lm	ll
3	hk142	1412904	<hkxhk>	{01}	--	kk	hk	hk	hk	hh	hk	hh	hk	hk	hk	--	kk	--	hk	hk	hh	hk	hk	hh	hk	hk	kk	kk	hh	hh	hk	kk	hk	kk	hk	kk	hk	hk	hk	kk	hk	hk	hk	kk	hk	hk	--	kk	--
3	np3461	909471	<nnxnp>	{-0}	nn	nn	nn	np	np	np	np	nn	nn	np	nn	nn	nn	np	nn	np	np	np	nn	np	nn	np	nn	nn	np	np	np	np	nn	nn	np	nn	np	nn	nn	nn	np	nn	nn	nn	np	nn	np	nn	nn
3	np3465	967298	<nnxnp>	{-0}	nn	nn	nn	np	np	np	np	nn	nn	np	nn	nn	nn	np	nn	np	np	np	nn	np	nn	np	nn	nn	np	np	np	np	nn	nn	np	nn	np	nn	nn	nn	np	nn	nn	nn	np	nn	np	nn	nn
3	np3466	974738	<nnxnp>	{-0}	nn	nn	nn	np	np	np	np	nn	nn	np	nn	nn	nn	np	nn	np	np	np	nn	np	nn	np	nn	nn	np	np	np	nn	nn	nn	np	nn	np	nn	nn	nn	np	nn	nn	nn	np	nn	np	nn	nn
3	np3467	974834	<nnxnp>	{-0}	nn	nn	nn	np	np	np	np	nn	nn	np	nn	np	nn	np	nn	np	np	np	nn	np	nn	np	nn	nn	np	np	np	nn	nn	nn	np	nn	np	nn	nn	nn	np	nn	nn	nn	np	nn	np	nn	nn
3	lm2930	11209465	<lmxll>	{0-}	ll	lm	ll	ll	lm	ll	ll	lm	ll	lm	ll	lm	ll	lm	lm	ll	ll	lm	lm	lm	ll	ll	lm	ll	lm	ll	ll	lm	lm	ll	ll	ll	ll	lm	ll	lm	ll	ll	lm	lm	ll	ll	lm	lm	lm
3	lm3282	18413370	<lmxll>	{1-}	lm	lm	lm	ll	lm	lm	lm	lm	lm	ll	ll	lm	ll	lm	ll	lm	ll	lm	ll	ll	ll	lm	ll	lm	ll	lm	lm	ll	ll	lm	lm	ll	lm	lm	lm	ll	lm	lm	ll	lm	ll	lm	ll	ll	lm
3	np3460	874291	<nnxnp>	{-1}	np	np	np	nn	nn	nn	np	nn	np	nn	np	nn	np	nn	np	nn	nn	nn	np	nn	np	nn	np	np	nn	nn	nn	nn	np	np	nn	np	nn	np	np	np	nn	np	np	np	nn	np	nn	np	nn
3	hk140	1252454	<hkxhk>	{10}	hk	hk	hk	kk	kk	kk	kk	kk	hk	hk	hk	hh	hk	kk	hk	kk	kk	hk	hk	kk	hk	hk	hh	hh	kk	kk	kk	hh	hk	hk	kk	hh	hk	hk	hk	hh	kk	hk	hk	hh	hk	hk	kk	hh	hk
3	hk141	1252505	<hkxhk>	{10}	hk	hk	hk	kk	kk	kk	kk	kk	hk	hk	hk	hh	hk	kk	hk	kk	kk	hk	hk	kk	hk	hk	hh	hh	kk	kk	kk	hh	hk	hk	kk	hh	hk	hk	hk	hh	kk	hk	hk	hh	hk	hk	kk	hh	hk
3	np3814	6252451	<nnxnp>	{-0}	nn	nn	nn	np	np	np	np	nn	nn	np	nn	nn	nn	np	nn	np	np	np	nn	np	nn	np	nn	nn	np	np	np	nn	nn	nn	np	nn	np	nn	nn	nn	np	nn	nn	nn	np	nn	np	nn	nn
3	np3472	1244782	<nnxnp>	{-0}	nn	nn	nn	np	np	np	np	nn	nn	np	nn	nn	nn	np	nn	np	np	nn	nn	np	nn	np	nn	nn	np	np	np	nn	nn	nn	np	nn	np	nn	nn	nn	np	nn	nn	nn	np	nn	np	nn	nn
3	hk139	1244741	<hkxhk>	{01}	hk	hk	hk	hh	hh	--	hh	hh	hk	hk	hk	hk	hk	--	hk	hh	--	hk	hk	hh	hk	hk	kk	kk	hh	hh	hh	kk	hk	hk	hh	kk	hk	hk	hk	--	hh	hk	hk	kk	hk	hk	hh	kk	hk
3	hk136	1242237	<hkxhk>	{01}	hk	hk	hk	hh	hh	hh	hh	hh	hk	hk	hk	hk	hk	--	hk	hh	hh	hk	hk	hh	hk	hk	kk	kk	hh	hh	hh	kk	hk	hk	hh	kk	hk	hk	hk	kk	hh	hk	--	kk	hk	hk	hh	kk	hk
3	hk137	1242258	<hkxhk>	{01}	hk	hk	hk	hh	hh	hh	hh	hh	hk	hk	hk	hk	hk	--	hk	hh	hh	hk	hk	hh	hk	hk	kk	kk	hh	hh	hh	kk	hk	hk	hh	--	hk	hk	hk	kk	hh	hk	--	kk	hk	hk	hh	kk	hk
3	hk135	1242109	<hkxhk>	{01}	hk	hk	hk	hh	hh	hh	hh	hh	hk	hk	hk	hk	hk	--	hk	hh	hh	hk	hk	hh	hk	hk	kk	kk	hh	hh	hh	kk	hk	hk	hh	hk	hk	hk	hk	kk	hh	hk	--	kk	hk	hk	hh	kk	hk
3	hk133	1242075	<hkxhk>	{01}	hk	hk	hk	hh	hh	hh	hh	hh	hk	hk	hk	hk	hk	--	hk	hh	hh	hk	hk	hh	hk	hk	--	kk	hh	hh	hh	kk	hk	hk	hh	hk	hk	hk	hk	kk	hh	hk	--	kk	hk	hk	hh	kk	hk
3	hk138	1242331	<hkxhk>	{01}	hk	hk	hk	hh	hh	hh	hh	hh	hk	hk	hk	hk	hk	--	hk	hh	hh	hk	hk	hh	hk	hk	kk	kk	hh	hh	hh	kk	hk	hk	hh	hk	hk	--	hk	kk	hh	hk	--	kk	hk	hk	hh	kk	hk
3	lm3284	18413500	<lmxll>	{1-}	lm	ll	ll	ll	lm	lm	lm	lm	lm	ll	lm	lm	ll	lm	ll	lm	ll	lm	ll	ll	ll	lm	ll	lm	ll	lm	lm	ll	ll	lm	lm	ll	lm	lm	lm	ll	lm	lm	ll	lm	ll	lm	ll	ll	lm
3	hk134	1242092	<hkxhk>	{01}	hk	hk	hk	hh	hh	hh	hh	hh	hk	hk	hk	hk	hk	--	hk	hh	hh	hk	hk	hh	hk	hk	kk	kk	hh	hh	hh	kk	hk	hk	hh	hk	hk	--	hk	kk	hh	hk	kk	kk	hk	hk	hh	kk	hk
3	np3495	1457325	<nnxnp>	{-0}	nn	nn	nn	np	np	np	np	nn	nn	np	nn	nn	nn	np	nn	np	np	nn	nn	np	nn	np	nn	nn	np	np	np	nn	nn	nn	np	nn	np	nn	nn	nn	np	nn	nn	nn	np	nn	np	nn	nn
3	np3479	1393635	<nnxnp>	{-0}	nn	nn	nn	np	np	np	np	nn	nn	np	nn	nn	nn	np	nn	np	np	nn	nn	np	nn	np	nn	nn	np	np	np	nn	nn	nn	np	nn	np	nn	nn	nn	np	nn	nn	nn	np	nn	np	nn	nn
3	np3502	1477761	<nnxnp>	{-0}	nn	nn	nn	np	np	np	np	nn	nn	np	nn	nn	nn	np	nn	np	np	nn	nn	np	nn	np	nn	nn	np	np	np	nn	nn	nn	np	nn	np	nn	nn	nn	np	nn	nn	nn	np	nn	np	nn	nn
3	np3506	1517686	<nnxnp>	{-0}	nn	nn	nn	np	np	np	np	nn	nn	np	nn	nn	nn	np	nn	np	np	nn	nn	np	nn	np	nn	nn	np	np	np	nn	nn	nn	np	nn	np	nn	nn	nn	np	nn	nn	nn	np	nn	np	nn	nn
3	np3464	967231	<nnxnp>	{-1}	np	np	np	nn	nn	nn	nn	nn	np	nn	np	nn	np	nn	np	nn	nn	nn	np	nn	np	nn	np	np	nn	nn	nn	nn	np	np	nn	np	nn	np	np	np	nn	np	np	np	nn	np	nn	np	nn
3	np3503	1516869	<nnxnp>	{-0}	nn	nn	nn	np	np	np	np	nn	nn	np	nn	nn	nn	np	nn	np	np	nn	nn	np	nn	np	nn	nn	np	np	np	nn	nn	nn	np	nn	np	nn	nn	nn	np	nn	nn	nn	np	nn	np	nn	nn
3	np3476	1390943	<nnxnp>	{-1}	np	np	np	nn	nn	nn	np	nn	np	nn	np	nn	np	nn	np	nn	nn	np	np	nn	np	nn	np	np	nn	nn	nn	np	np	np	np	np	nn	np	np	np	nn	np	np	np	nn	np	nn	np	nn
3	np3475	1390917	<nnxnp>	{-1}	np	np	np	nn	nn	nn	nn	nn	np	nn	np	nn	np	nn	np	nn	nn	np	np	nn	np	nn	np	np	nn	nn	nn	np	np	np	nn	np	nn	np	np	np	nn	np	np	np	nn	np	nn	np	nn
3	np3469	1244626	<nnxnp>	{-1}	np	np	np	nn	nn	nn	nn	nn	np	nn	np	nn	np	nn	np	nn	nn	np	np	nn	np	nn	np	np	nn	nn	nn	np	np	np	nn	np	nn	np	np	np	nn	np	np	np	nn	np	nn	np	nn
3	np3485	1395380	<nnxnp>	{-1}	np	np	np	nn	nn	nn	nn	nn	np	nn	np	nn	np	nn	np	nn	nn	np	np	nn	np	nn	np	np	nn	nn	nn	np	np	np	nn	np	nn	np	np	np	nn	np	np	np	nn	np	nn	np	nn
3	np3477	1391001	<nnxnp>	{-1}	np	np	np	nn	nn	nn	nn	nn	np	nn	np	nn	np	nn	np	nn	nn	np	np	nn	np	nn	np	np	nn	nn	nn	np	np	np	nn	np	nn	np	np	np	nn	np	np	nn	nn	np	nn	np	nn
3	np3480	1393676	<nnxnp>	{-1}	np	np	np	nn	nn	nn	nn	nn	np	nn	np	nn	np	nn	np	nn	nn	np	np	nn	np	nn	np	np	nn	nn	nn	np	np	np	nn	np	nn	np	np	np	nn	np	np	np	nn	np	nn	np	nn
3	np3516	1689840	<nnxnp>	{-0}	nn	nn	nn	np	np	np	np	nn	nn	np	nn	nn	nn	np	nn	np	np	nn	nn	np	nn	np	nn	nn	np	np	np	nn	nn	np	np	nn	np	nn	nn	nn	np	nn	nn	nn	np	nn	np	nn	nn
3	np3486	1395500	<nnxnp>	{-1}	np	np	np	nn	nn	nn	nn	nn	np	nn	np	nn	nn	nn	np	nn	nn	np	np	nn	np	nn	np	np	nn	nn	nn	np	np	np	nn	np	nn	np	np	np	nn	np	np	np	nn	np	nn	np	nn
3	np3522	1853560	<nnxnp>	{-0}	nn	nn	nn	np	np	np	np	nn	nn	np	nn	nn	nn	np	nn	np	np	nn	nn	np	nn	np	nn	nn	np	np	nn	nn	nn	np	np	nn	np	nn	nn	nn	np	nn	nn	nn	np	nn	np	nn	nn
3	lm2832	8364320	<lmxll>	{1-}	lm	lm	lm	lm	lm	ll	ll	lm	lm	lm	lm	ll	lm	ll	lm	lm	lm	ll	ll	lm	ll	ll	ll	lm	ll	lm	lm	ll	ll	lm	lm	ll	ll	lm	lm	ll	lm	lm	ll	lm	lm	lm	ll	lm	ll
3	np3494	1457323	<nnxnp>	{-1}	np	np	np	nn	nn	nn	nn	nn	np	nn	np	nn	np	nn	np	nn	nn	np	np	nn	np	nn	np	np	nn	nn	nn	np	np	nn	nn	np	nn	np	np	np	nn	np	np	np	nn	np	nn	np	nn
3	np3515	1541923	<nnxnp>	{-1}	np	np	np	nn	nn	nn	nn	nn	np	nn	np	nn	np	nn	np	nn	nn	np	np	nn	np	nn	np	np	nn	nn	nn	np	np	np	nn	np	nn	np	np	np	nn	np	np	np	nn	np	nn	np	nn
3	lm3142	15743441	<lmxll>	{0-}	ll	ll	ll	ll	lm	lm	ll	ll	lm	ll	ll	lm	ll	ll	lm	ll	ll	lm	ll	ll	lm	lm	lm	lm	ll	lm	ll	ll	ll	ll	lm	lm	lm	lm	lm	ll	ll	ll	lm	lm	ll	lm	ll	lm	lm
3	np3909	8364241	<nnxnp>	{-1}	np	np	np	np	nn	nn	nn	nn	np	nn	np	nn	np	nn	np	nn	nn	np	np	nn	np	nn	np	np	nn	nn	np	np	np	np	nn	np	nn	np	np	np	nn	np	np	np	np	np	nn	np	nn
3	np3517	1786413	<nnxnp>	{-1}	np	np	np	nn	nn	nn	nn	nn	np	nn	np	nn	np	nn	np	nn	nn	np	np	nn	np	nn	np	np	nn	nn	nn	np	np	nn	nn	np	nn	np	np	np	nn	np	np	np	nn	np	nn	np	nn
3	hk143	1476839	<hkxhk>	{11}	hk	hk	kk	hh	hh	--	hh	kk	kk	hh	kk	hh	kk	hk	kk	hh	hk	kk	kk	hk	kk	hh	hk	hk	hk	hk	hh	hk	kk	hk	hh	hk	hh	kk	kk	hk	hh	kk	kk	hk	hh	kk	hk	hk	hk
3	np3523	1887282	<nnxnp>	{-0}	nn	nn	nn	np	np	np	np	nn	nn	np	nn	nn	nn	np	nn	np	np	nn	nn	np	nn	np	nn	nn	nn	np	nn	nn	nn	np	np	nn	np	nn	nn	nn	np	nn	nn	nn	np	nn	np	nn	nn
3	lm2655	5289806	<lmxll>	{1-}	ll	ll	lm	ll	ll	lm	ll	lm	lm	lm	lm	ll	lm	lm	lm	ll	lm	ll	ll	lm	lm	lm	ll	ll	lm	lm	ll	lm	lm	ll	ll	ll	ll	lm	lm	ll	ll	lm	lm	ll	ll	lm	ll	lm	lm
3	np3525	1887417	<nnxnp>	{-1}	np	np	np	nn	nn	nn	nn	nn	np	nn	np	nn	np	nn	np	nn	nn	np	np	nn	np	nn	np	np	np	nn	np	np	np	nn	nn	np	nn	np	np	np	nn	np	np	np	nn	np	nn	np	nn
3	np3537	2038126	<nnxnp>	{-1}	np	np	np	nn	nn	nn	nn	nn	np	nn	nn	nn	np	nn	np	nn	nn	np	np	nn	np	nn	np	np	np	nn	np	np	np	nn	nn	np	nn	np	np	np	nn	np	np	np	nn	np	nn	np	nn
3	np3597	2459588	<nnxnp>	{-1}	np	np	np	nn	nn	nn	nn	nn	nn	nn	nn	nn	np	nn	np	nn	nn	np	np	nn	np	nn	np	np	np	nn	np	np	np	nn	nn	np	nn	np	np	np	nn	np	np	np	nn	np	nn	np	nn
3	lm2647	4614340	<lmxll>	{0-}	lm	lm	ll	lm	ll	ll	lm	ll	ll	ll	ll	lm	ll	ll	ll	ll	ll	lm	lm	ll	ll	ll	lm	lm	ll	ll	lm	ll	ll	lm	lm	lm	lm	ll	ll	lm	lm	ll	ll	lm	lm	ll	lm	ll	lm
3	np3542	2042283	<nnxnp>	{-1}	np	np	np	nn	nn	nn	nn	nn	np	nn	nn	nn	np	nn	np	nn	nn	np	np	nn	np	nn	np	np	np	nn	np	np	np	nn	nn	np	nn	np	np	np	nn	np	np	np	nn	np	nn	np	nn
3	lm2632	4516020	<lmxll>	{0-}	lm	lm	ll	lm	ll	ll	lm	ll	ll	ll	ll	lm	ll	ll	ll	ll	ll	lm	lm	ll	ll	ll	lm	lm	ll	ll	lm	ll	ll	lm	lm	lm	lm	ll	ll	lm	lm	ll	ll	lm	lm	ll	lm	ll	lm
3	np3554	2140597	<nnxnp>	{-1}	np	np	np	nn	nn	nn	nn	nn	np	nn	nn	nn	np	nn	np	nn	nn	np	np	nn	np	nn	np	np	np	nn	np	np	np	nn	nn	np	nn	np	np	np	nn	np	np	np	nn	np	nn	np	nn
3	np3548	2080844	<nnxnp>	{-1}	np	np	np	nn	nn	nn	nn	nn	np	nn	nn	nn	np	np	np	nn	nn	np	np	nn	np	nn	np	np	np	nn	np	np	np	nn	nn	np	nn	np	np	np	nn	np	np	np	nn	np	nn	np	nn
3	lm2636	4575055	<lmxll>	{0-}	lm	lm	ll	lm	ll	ll	lm	ll	ll	ll	ll	lm	ll	ll	ll	ll	ll	lm	lm	ll	ll	ll	lm	lm	ll	ll	lm	ll	ll	lm	lm	lm	lm	ll	ll	lm	lm	ll	ll	lm	lm	ll	lm	ll	lm
3	np3535	1983174	<nnxnp>	{-0}	nn	nn	nn	np	np	np	np	nn	nn	np	np	nn	nn	np	nn	np	np	nn	nn	np	nn	np	nn	nn	nn	np	nn	nn	nn	np	np	nn	np	nn	nn	nn	np	nn	nn	nn	np	nn	np	nn	nn
3	np3587	2434184	<nnxnp>	{-0}	nn	nn	nn	np	np	np	np	nn	nn	np	np	np	nn	np	nn	np	np	nn	nn	np	nn	np	nn	nn	nn	np	nn	nn	nn	np	np	nn	np	nn	nn	nn	np	nn	nn	nn	np	nn	np	nn	nn
3	lm2634	4516124	<lmxll>	{1-}	ll	ll	lm	ll	lm	lm	ll	lm	lm	lm	lm	ll	lm	lm	lm	lm	lm	ll	ll	lm	lm	lm	ll	ll	lm	lm	ll	lm	lm	ll	ll	ll	ll	lm	lm	ll	ll	lm	lm	ll	ll	lm	ll	lm	lm
3	np3585	2433683	<nnxnp>	{-0}	nn	nn	nn	np	np	np	np	nn	nn	np	np	nn	nn	np	nn	np	np	nn	nn	np	nn	np	nn	nn	nn	np	nn	nn	nn	np	np	nn	np	nn	nn	nn	np	nn	nn	nn	np	nn	np	nn	nn
3	hk144	2071274	<hkxhk>	{11}	hk	hk	kk	hh	hh	hk	hh	kk	kk	hh	hk	--	kk	hk	kk	hh	hk	kk	kk	hk	kk	hh	hk	hk	kk	hh	hk	hk	kk	hh	hh	hk	hh	kk	kk	hk	hh	kk	--	hk	hh	kk	hk	hk	hk
3	np3626	2757850	<nnxnp>	{-1}	np	np	np	nn	nn	nn	nn	nn	np	nn	nn	nn	np	nn	nn	nn	nn	np	np	nn	np	nn	np	nn	np	nn	np	np	np	nn	nn	np	nn	np	np	np	nn	np	np	np	nn	np	nn	np	nn
3	np3601	2506434	<nnxnp>	{-1}	np	np	np	nn	nn	nn	nn	nn	np	nn	nn	nn	np	nn	np	nn	nn	np	np	nn	np	nn	np	nn	np	nn	np	np	np	nn	nn	np	nn	np	np	np	nn	np	np	np	nn	np	nn	np	nn
3	lm2635	4575019	<lmxll>	{1-}	ll	ll	lm	ll	lm	lm	ll	lm	lm	lm	lm	ll	lm	lm	lm	lm	lm	ll	ll	lm	lm	lm	ll	ll	lm	lm	ll	lm	lm	ll	ll	ll	ll	lm	lm	ll	ll	lm	lm	ll	ll	lm	ll	lm	lm
3	np3628	2836731	<nnxnp>	{-1}	np	np	np	nn	nn	nn	nn	nn	np	nn	nn	nn	np	np	np	nn	nn	np	np	nn	np	nn	np	nn	np	nn	np	np	np	nn	nn	np	nn	np	np	np	nn	np	np	np	nn	np	nn	np	nn
3	np3629	2879522	<nnxnp>	{-1}	np	np	np	nn	nn	nn	nn	nn	np	nn	nn	nn	np	np	np	nn	nn	np	np	nn	np	nn	np	nn	np	nn	np	np	np	nn	nn	np	nn	np	np	np	nn	np	np	np	nn	np	nn	np	nn
3	np3648	3161578	<nnxnp>	{-1}	np	np	np	nn	nn	nn	nn	nn	np	nn	nn	nn	np	np	np	nn	nn	np	np	nn	np	nn	np	nn	np	nn	np	np	np	nn	nn	np	nn	np	np	np	nn	np	np	np	nn	np	nn	np	nn
3	np3652	3189088	<nnxnp>	{-1}	np	np	np	nn	nn	nn	nn	nn	np	nn	nn	np	np	np	np	nn	nn	np	np	nn	np	nn	np	nn	np	nn	np	np	np	nn	nn	np	nn	np	np	np	nn	np	np	np	nn	np	nn	np	nn
3	np3638	3039689	<nnxnp>	{-1}	np	np	np	nn	nn	nn	nn	nn	np	nn	nn	np	np	np	np	nn	nn	np	np	nn	np	nn	np	nn	np	nn	np	np	np	nn	nn	np	nn	np	np	np	nn	np	np	np	nn	np	nn	np	nn
3	np3623	2740301	<nnxnp>	{-0}	nn	nn	nn	np	np	np	np	nn	nn	np	np	np	nn	np	nn	np	np	nn	nn	np	nn	np	nn	np	nn	np	nn	nn	nn	np	np	nn	np	nn	nn	nn	np	nn	nn	nn	np	nn	np	nn	nn
3	np3604	2519555	<nnxnp>	{-0}	nn	nn	nn	np	np	np	np	nn	nn	np	np	nn	nn	np	nn	np	np	nn	nn	np	nn	np	nn	np	nn	np	nn	nn	nn	np	np	nn	np	nn	nn	nn	np	nn	nn	nn	np	nn	np	nn	nn
3	np3613	2670784	<nnxnp>	{-0}	nn	nn	nn	np	np	np	np	nn	nn	np	np	nn	nn	np	nn	np	np	nn	nn	np	nn	np	nn	np	nn	np	nn	nn	nn	np	np	nn	np	nn	nn	nn	np	nn	nn	nn	np	nn	np	nn	nn
3	np3606	2566720	<nnxnp>	{-0}	nn	nn	nn	np	np	np	np	nn	nn	np	np	nn	nn	nn	nn	np	np	nn	nn	np	nn	np	nn	np	nn	np	nn	nn	nn	np	np	nn	np	nn	nn	nn	np	nn	nn	nn	np	nn	np	nn	nn
3	lm2650	4981629	<lmxll>	{0-}	ll	ll	ll	ll	ll	ll	ll	ll	ll	ll	ll	lm	ll	ll	ll	ll	ll	lm	lm	ll	ll	ll	lm	lm	ll	ll	ll	ll	ll	ll	ll	lm	lm	ll	ll	lm	ll	ll	ll	lm	lm	ll	lm	ll	lm
3	np3654	3189280	<nnxnp>	{-1}	np	np	np	nn	nn	nn	nn	nn	np	nn	nn	nn	np	np	np	nn	nn	np	np	nn	np	nn	np	nn	np	nn	np	np	np	nn	nn	np	nn	np	np	np	nn	np	np	np	nn	np	np	np	nn
3	np3772	5284830	<nnxnp>	{-1}	np	np	np	nn	nn	nn	nn	nn	np	nn	nn	nn	nn	np	np	nn	nn	np	np	nn	np	nn	np	nn	np	nn	np	np	np	nn	nn	np	nn	np	np	np	nn	np	np	np	nn	np	np	np	nn
3	lm2649	4828633	<lmxll>	{0-}	ll	ll	ll	ll	ll	ll	ll	ll	ll	ll	ll	lm	ll	ll	ll	ll	ll	lm	lm	ll	ll	ll	lm	lm	ll	ll	ll	ll	ll	ll	ll	lm	lm	ll	ll	lm	ll	ll	ll	lm	lm	ll	lm	ll	lm
3	np3785	5305694	<nnxnp>	{-1}	np	np	np	nn	nn	nn	nn	nn	np	nn	nn	nn	np	np	np	nn	nn	np	np	nn	np	nn	np	nn	np	nn	np	np	np	nn	nn	np	nn	np	np	np	nn	np	np	np	nn	np	np	np	nn
3	np3631	2896238	<nnxnp>	{-0}	nn	nn	nn	np	np	np	np	nn	nn	np	np	nn	nn	nn	nn	np	np	nn	nn	np	nn	np	nn	np	nn	np	nn	nn	nn	np	np	nn	np	nn	nn	nn	np	nn	nn	nn	np	nn	np	nn	nn
3	np3645	3063133	<nnxnp>	{-0}	nn	nn	nn	np	np	np	np	nn	nn	np	np	np	nn	nn	nn	np	np	nn	nn	np	nn	np	nn	np	nn	np	nn	nn	nn	np	np	nn	np	nn	nn	nn	np	nn	nn	nn	np	nn	np	nn	nn
3	np3641	3039864	<nnxnp>	{-0}	nn	nn	nn	np	np	np	np	nn	nn	np	np	np	nn	nn	nn	np	np	nn	nn	np	nn	np	nn	np	nn	np	nn	nn	nn	np	np	nn	np	nn	nn	nn	np	nn	nn	nn	np	nn	np	nn	nn
3	np3657	3195456	<nnxnp>	{-0}	nn	nn	nn	np	np	np	np	np	nn	np	np	nn	nn	nn	nn	np	np	nn	nn	np	nn	np	nn	np	nn	np	nn	nn	nn	np	np	nn	np	nn	nn	nn	np	nn	nn	nn	np	nn	np	nn	nn
3	lm2595	3872122	<lmxll>	{0-}	ll	lm	ll	ll	ll	ll	ll	ll	ll	ll	ll	lm	ll	ll	ll	ll	ll	lm	lm	ll	ll	ll	lm	lm	ll	ll	lm	ll	ll	ll	ll	lm	lm	ll	ll	lm	ll	ll	ll	lm	ll	ll	lm	ll	lm
3	lm2871	9385106	<lmxll>	{0-}	ll	lm	ll	ll	lm	ll	ll	lm	ll	lm	lm	lm	lm	lm	lm	lm	ll	lm	lm	lm	ll	ll	lm	ll	lm	ll	ll	lm	lm	ll	ll	ll	ll	lm	ll	lm	ll	ll	lm	lm	lm	ll	ll	lm	lm
3	lm2653	5160368	<lmxll>	{0-}	ll	lm	ll	ll	ll	ll	ll	ll	ll	ll	ll	lm	ll	ll	ll	ll	ll	lm	lm	ll	ll	ll	lm	lm	ll	ll	ll	ll	ll	ll	ll	lm	lm	ll	ll	lm	ll	ll	ll	lm	ll	ll	lm	ll	lm
3	np3737	4575225	<nnxnp>	{-1}	np	np	np	nn	nn	nn	nn	nn	np	nn	nn	nn	nn	np	np	nn	nn	np	np	nn	np	nn	np	nn	np	nn	np	np	np	nn	nn	np	nn	np	np	np	nn	np	np	np	nn	np	np	np	nn
3	np3732	4516140	<nnxnp>	{-1}	np	np	np	nn	nn	nn	nn	nn	np	nn	nn	nn	nn	np	np	nn	nn	np	np	nn	np	nn	np	nn	np	nn	np	np	np	nn	nn	np	nn	np	np	np	nn	np	np	np	nn	np	np	np	nn
3	lm2596	3920498	<lmxll>	{0-}	ll	ll	ll	ll	ll	ll	ll	ll	ll	ll	ll	lm	ll	ll	ll	ll	ll	lm	lm	ll	ll	ll	lm	lm	ll	ll	ll	ll	ll	ll	ll	lm	lm	ll	ll	lm	ll	ll	ll	lm	ll	ll	lm	ll	lm
3	np3799	5329080	<nnxnp>	{-0}	nn	nn	nn	np	np	np	np	nn	nn	np	np	nn	np	nn	nn	np	np	nn	nn	np	nn	np	nn	np	nn	np	nn	nn	nn	np	np	nn	np	nn	nn	nn	np	nn	nn	nn	np	nn	np	nn	nn
3	np3650	3166605	<nnxnp>	{-0}	nn	nn	nn	np	np	np	np	nn	nn	np	np	nn	nn	nn	nn	np	np	nn	nn	np	nn	np	nn	np	nn	np	nn	nn	nn	np	np	nn	np	nn	nn	nn	np	nn	nn	nn	np	nn	np	nn	nn
3	lm2586	3552192	<lmxll>	{0-}	ll	ll	ll	ll	ll	ll	ll	ll	ll	ll	ll	lm	ll	ll	ll	ll	ll	lm	lm	ll	ll	ll	lm	lm	ll	ll	ll	ll	ll	ll	ll	lm	lm	ll	ll	lm	ll	ll	ll	lm	ll	ll	lm	ll	lm
3	lm2739	6807166	<lmxll>	{0-}	ll	ll	ll	ll	ll	ll	ll	ll	ll	ll	ll	lm	ll	ll	ll	ll	ll	lm	lm	ll	lm	ll	lm	lm	ll	ll	ll	ll	ll	ll	ll	lm	lm	ll	ll	lm	ll	ll	ll	lm	ll	ll	lm	ll	lm
3	lm2785	7339155	<lmxll>	{0-}	ll	ll	ll	ll	ll	ll	ll	ll	ll	ll	ll	lm	ll	ll	ll	ll	ll	lm	lm	ll	lm	ll	lm	lm	ll	ll	ll	ll	ll	ll	ll	lm	lm	ll	ll	lm	ll	ll	ll	lm	ll	ll	lm	ll	ll
3	np3699	4077085	<nnxnp>	{-1}	np	np	np	nn	nn	nn	nn	nn	np	nn	nn	nn	np	np	np	nn	nn	np	np	nn	np	nn	np	nn	np	nn	np	np	np	nn	nn	np	nn	nn	np	np	nn	np	np	np	nn	np	np	np	nn
3	np3714	4189700	<nnxnp>	{-1}	np	np	np	nn	nn	nn	nn	nn	np	nn	nn	nn	nn	np	np	nn	nn	np	np	nn	np	nn	np	nn	np	nn	np	np	np	nn	nn	np	nn	nn	np	np	nn	np	np	np	nn	np	np	np	nn
3	lm2610	4040898	<lmxll>	{0-}	ll	lm	ll	ll	ll	ll	ll	ll	ll	ll	ll	lm	ll	ll	ll	ll	ll	lm	lm	ll	ll	ll	lm	lm	ll	ll	lm	ll	ll	lm	lm	lm	lm	ll	ll	lm	lm	ll	ll	lm	ll	ll	lm	ll	lm
3	np3758	5130561	<nnxnp>	{-0}	nn	nn	nn	np	np	np	np	nn	nn	np	np	np	np	nn	nn	np	np	nn	nn	np	nn	np	nn	np	nn	np	nn	nn	nn	np	np	nn	np	nn	nn	nn	np	nn	nn	nn	np	nn	nn	nn	nn
3	lm2484	727882	<lmxll>	{0-}	ll	ll	ll	ll	lm	lm	ll	ll	lm	lm	ll	lm	ll	ll	lm	ll	ll	lm	ll	ll	lm	lm	lm	ll	ll	lm	ll	ll	ll	ll	lm	ll	ll	lm	lm	lm	lm	ll	lm	lm	lm	lm	ll	lm	lm
3	np3771	5274780	<nnxnp>	{-0}	nn	nn	nn	np	np	np	np	nn	nn	np	np	np	np	nn	nn	np	np	nn	nn	np	nn	np	nn	np	nn	np	nn	nn	nn	np	np	nn	np	nn	nn	nn	np	nn	nn	nn	np	nn	nn	nn	nn
3	np3773	5284870	<nnxnp>	{-0}	nn	nn	nn	np	np	np	np	nn	nn	np	np	nn	np	nn	nn	np	np	nn	nn	np	nn	np	nn	np	nn	np	nn	nn	nn	np	np	nn	np	nn	nn	nn	np	nn	nn	nn	np	nn	nn	nn	nn
3	np3733	4575024	<nnxnp>	{-0}	nn	nn	nn	np	np	np	np	nn	nn	np	np	nn	np	nn	nn	np	np	nn	nn	np	nn	np	nn	np	nn	np	nn	nn	nn	np	np	nn	np	nn	nn	nn	np	nn	nn	nn	np	nn	nn	nn	nn
3	np3703	4097953	<nnxnp>	{-0}	nn	nn	nn	np	np	np	np	nn	nn	np	np	nn	np	nn	nn	np	np	nn	nn	np	nn	np	nn	np	nn	np	nn	nn	nn	np	np	nn	np	np	nn	nn	np	nn	nn	nn	np	nn	nn	nn	nn
3	lm2604	4015624	<lmxll>	{0-}	ll	lm	ll	ll	ll	ll	ll	ll	ll	ll	ll	lm	lm	ll	ll	ll	ll	lm	lm	ll	ll	ll	lm	lm	ll	ll	lm	ll	ll	lm	lm	lm	lm	ll	ll	lm	lm	ll	ll	lm	ll	ll	lm	ll	lm
3	lm2483	727826	<lmxll>	{0-}	ll	ll	ll	ll	lm	lm	ll	ll	lm	lm	ll	lm	ll	ll	lm	ll	ll	lm	ll	ll	lm	lm	lm	ll	ll	lm	ll	ll	ll	ll	lm	ll	ll	lm	lm	lm	lm	ll	lm	lm	lm	lm	ll	lm	lm
3	np3693	4015685	<nnxnp>	{-1}	np	np	np	nn	nn	nn	nn	nn	np	nn	nn	nn	np	np	np	nn	nn	np	np	nn	np	nn	np	nn	np	nn	np	np	np	nn	nn	np	nn	nn	np	np	nn	np	np	np	nn	np	np	np	nn
3	lm2798	7848728	<lmxll>	{0-}	ll	ll	ll	ll	ll	ll	ll	ll	ll	ll	ll	lm	ll	ll	ll	ll	ll	lm	lm	ll	lm	ll	lm	lm	ll	ll	ll	ll	ll	ll	ll	lm	lm	ll	ll	lm	ll	ll	ll	lm	ll	ll	lm	ll	ll
3	np3726	4235414	<nnxnp>	{-0}	nn	nn	nn	np	np	np	np	nn	nn	np	np	nn	np	nn	nn	np	np	nn	nn	np	nn	np	nn	np	nn	np	nn	nn	nn	np	np	nn	np	np	nn	nn	np	nn	nn	nn	np	nn	nn	nn	nn
3	np3695	4015797	<nnxnp>	{-0}	nn	nn	nn	np	np	np	np	nn	nn	np	np	nn	nn	nn	nn	np	np	nn	nn	np	nn	np	nn	np	nn	np	nn	nn	nn	np	np	nn	np	np	nn	nn	np	nn	nn	nn	np	nn	nn	nn	nn
3	lm2618	4098894	<lmxll>	{1-}	lm	lm	lm	lm	lm	ll	lm	lm	lm	lm	lm	ll	lm	lm	lm	lm	lm	ll	ll	lm	lm	lm	ll	ll	lm	lm	lm	lm	lm	lm	lm	ll	ll	lm	lm	ll	lm	lm	lm	ll	lm	lm	ll	lm	lm
3	lm2719	6672657	<lmxll>	{1-}	lm	lm	lm	lm	lm	ll	lm	lm	lm	lm	lm	ll	lm	lm	lm	lm	lm	ll	ll	lm	lm	lm	ll	ll	lm	lm	lm	lm	lm	lm	lm	ll	ll	lm	lm	ll	lm	lm	lm	ll	lm	lm	ll	lm	lm
3	lm2742	6867797	<lmxll>	{1-}	lm	lm	lm	lm	lm	lm	lm	lm	lm	lm	lm	ll	lm	lm	lm	lm	lm	ll	ll	lm	lm	lm	ll	ll	lm	lm	lm	lm	lm	lm	lm	ll	ll	lm	lm	ll	lm	lm	lm	ll	lm	lm	ll	lm	lm
3	np3680	3590711	<nnxnp>	{-1}	np	np	np	nn	nn	nn	nn	nn	np	nn	nn	nn	np	np	np	nn	nn	np	np	nn	nn	nn	np	nn	np	nn	np	np	np	nn	nn	np	nn	nn	np	np	nn	np	np	np	nn	np	np	np	nn
3	hk152	6684102	<hkxhk>	{01}	--	hk	hk	hh	hh	hh	hh	hh	hk	hh	hh	--	hk	hk	hk	hh	hh	--	kk	hh	hh	hh	kk	hk	hk	hh	hk	hk	--	hh	hh	--	hk	hh	hk	hk	hk	hk	hk	kk	hh	hk	kk	hk	hk
3	hk148	6610391	<hkxhk>	{01}	hk	hk	hk	hh	hh	hh	hh	hh	hk	hh	hh	--	hk	hk	hk	hh	hh	kk	kk	hh	hh	--	kk	--	hk	hh	hk	hk	hk	hh	hh	kk	hk	hh	hk	--	hk	hk	hk	kk	hh	hk	kk	hk	hk
3	hk155	7009970	<hkxhk>	{10}	hk	hh	hk	kk	kk	kk	kk	kk	hk	kk	kk	--	hh	hk	hk	kk	hk	--	hh	kk	hk	kk	hh	hk	hk	kk	hh	hk	hk	hk	hk	hh	hk	hk	hk	hk	hh	hh	hk	hh	kk	hk	hh	hk	hk
3	hk156	7009982	<hkxhk>	{10}	hk	hh	hk	kk	kk	kk	kk	kk	hk	kk	kk	hk	hh	hk	hk	kk	hk	--	hh	kk	hk	kk	hh	hk	hk	kk	hh	hk	hk	hk	hk	hh	hk	hk	hk	hk	hh	hh	hk	hh	kk	hk	hh	hk	hk
3	np3812	6138607	<nnxnp>	{-1}	np	np	np	nn	nn	nn	nn	nn	np	nn	nn	nn	np	np	np	nn	nn	np	np	nn	nn	nn	np	nn	np	nn	np	np	np	nn	nn	np	nn	nn	np	np	np	np	np	np	nn	np	np	np	nn
3	np3850	6672599	<nnxnp>	{-1}	np	np	np	nn	nn	nn	nn	nn	np	nn	nn	nn	np	np	np	nn	nn	np	np	nn	nn	nn	np	nn	np	nn	np	np	np	nn	nn	np	nn	nn	np	nn	np	np	np	np	nn	np	np	np	nn
3	np3833	6389551	<nnxnp>	{-1}	np	np	np	nn	nn	nn	nn	nn	np	nn	nn	nn	np	np	np	nn	nn	np	np	nn	nn	nn	np	nn	np	nn	np	np	np	nn	nn	np	nn	nn	np	nn	np	np	np	np	nn	np	np	np	nn
3	np3820	6339765	<nnxnp>	{-1}	np	np	np	nn	nn	nn	nn	nn	np	nn	nn	nn	np	np	np	nn	nn	np	np	nn	nn	nn	np	nn	np	nn	np	np	np	nn	nn	np	nn	nn	np	nn	np	np	np	np	nn	np	np	np	nn
3	hk153	6684179	<hkxhk>	{01}	--	hk	hk	hh	hh	hh	hh	hh	hk	hh	--	hk	hk	hk	hk	hh	hh	kk	kk	hh	hh	hh	kk	hk	hk	hh	hk	hk	--	hh	hh	kk	hk	hh	hk	hk	hk	hk	hk	kk	hh	hk	kk	hk	hk
3	np3897	7975284	<nnxnp>	{-1}	np	np	np	nn	nn	nn	nn	nn	np	nn	nn	nn	np	np	np	nn	nn	np	np	nn	nn	nn	np	nn	np	nn	np	np	np	nn	nn	np	nn	nn	np	nn	np	np	np	np	nn	np	np	np	nn
3	lm2976	13170710	<lmxll>	{1-}	lm	ll	lm	lm	lm	lm	lm	ll	lm	ll	ll	ll	ll	ll	ll	ll	lm	ll	ll	ll	lm	lm	ll	lm	ll	lm	lm	ll	ll	lm	lm	lm	lm	ll	lm	ll	lm	lm	ll	ll	ll	lm	lm	ll	lm
3	hk149	6672787	<hkxhk>	{01}	hk	hk	hk	hh	hh	hh	--	hh	hk	hh	hh	hk	hk	hk	hk	hh	hh	kk	kk	hh	hh	hh	kk	hk	hk	hh	hk	hk	hk	hh	hh	kk	hk	hh	hk	hk	hk	hk	hk	kk	hh	hk	kk	hk	hk
3	hk151	6684093	<hkxhk>	{01}	--	hk	hk	hh	hh	hh	hh	hh	hk	hh	hh	hk	hk	hk	hk	hh	hh	kk	kk	hh	hh	hh	kk	hk	hk	hh	hk	hk	--	hh	hh	kk	hk	hh	hk	hk	hk	hk	hk	kk	hh	hk	kk	hk	hk
3	lm2612	4040921	<lmxll>	{1-}	lm	ll	lm	lm	lm	lm	lm	lm	lm	lm	lm	ll	lm	lm	lm	lm	lm	ll	ll	lm	lm	lm	ll	ll	lm	lm	lm	lm	lm	lm	ll	ll	ll	lm	lm	ll	ll	lm	lm	ll	lm	lm	ll	lm	lm
3	lm2594	3836398	<lmxll>	{1-}	lm	ll	lm	lm	lm	lm	lm	lm	lm	lm	lm	ll	lm	lm	lm	lm	lm	ll	ll	lm	lm	lm	ll	ll	lm	lm	ll	lm	lm	ll	ll	ll	ll	lm	lm	ll	ll	lm	lm	ll	lm	lm	ll	lm	lm
3	lm2589	3595463	<lmxll>	{1-}	lm	ll	lm	lm	lm	lm	lm	lm	lm	lm	lm	ll	lm	lm	lm	lm	lm	ll	ll	lm	lm	lm	ll	ll	lm	lm	ll	lm	lm	ll	ll	ll	ll	lm	lm	ll	ll	lm	lm	ll	lm	lm	ll	lm	lm
3	np3819	6339652	<nnxnp>	{-1}	np	np	np	nn	nn	nn	nn	nn	np	nn	nn	np	np	np	np	nn	nn	np	np	nn	nn	nn	np	nn	np	nn	np	np	np	nn	nn	np	nn	nn	np	nn	np	np	np	np	nn	np	np	np	nn
3	hk150	6678276	<hkxhk>	{01}	hk	hk	hk	hh	hh	hh	hh	hh	hk	hh	hh	hk	hk	hk	hk	--	hh	kk	kk	hh	hh	hh	--	hk	hk	hh	hk	hk	hk	hh	hh	kk	hk	hh	hk	hk	hk	hk	hk	kk	hh	hk	kk	hk	hk
3	lm2727	6754248	<lmxll>	{0-}	ll	lm	ll	ll	ll	ll	ll	ll	ll	ll	ll	lm	ll	ll	ll	ll	lm	lm	lm	ll	ll	ll	lm	lm	ll	ll	lm	ll	ll	lm	lm	lm	lm	lm	ll	lm	lm	lm	ll	lm	ll	ll	lm	ll	lm
3	lm2688	6321367	<lmxll>	{0-}	ll	lm	ll	ll	ll	ll	ll	ll	ll	ll	ll	lm	lm	ll	ll	ll	lm	lm	lm	ll	ll	ll	lm	lm	ll	ll	lm	ll	ll	lm	lm	lm	lm	lm	ll	lm	lm	lm	ll	lm	ll	ll	lm	ll	lm
3	lm2735	6802361	<lmxll>	{0-}	ll	lm	ll	ll	ll	ll	ll	ll	ll	ll	ll	lm	lm	ll	ll	ll	lm	lm	lm	ll	lm	ll	lm	lm	ll	ll	lm	ll	ll	lm	lm	lm	lm	lm	ll	lm	lm	lm	ll	lm	ll	ll	lm	ll	lm
3	np3688	3636285	<nnxnp>	{-0}	nn	nn	nn	np	np	np	np	nn	nn	np	np	nn	nn	nn	nn	np	np	nn	nn	np	np	np	nn	np	nn	np	nn	nn	nn	np	np	nn	np	np	nn	np	np	nn	nn	nn	np	nn	nn	nn	nn
3	np3681	3590877	<nnxnp>	{-0}	nn	nn	nn	np	np	np	np	nn	nn	np	np	nn	nn	nn	nn	np	np	nn	nn	np	np	np	nn	np	nn	np	nn	nn	nn	np	np	nn	np	np	nn	nn	np	nn	nn	nn	np	nn	nn	nn	nn
3	lm2659	5972998	<lmxll>	{1-}	lm	ll	lm	lm	lm	lm	lm	lm	lm	lm	lm	ll	lm	lm	lm	lm	lm	ll	ll	lm	lm	lm	ll	ll	lm	lm	ll	lm	lm	ll	ll	ll	ll	ll	lm	ll	ll	ll	lm	ll	lm	lm	ll	lm	lm
3	np3899	7997420	<nnxnp>	{-1}	np	np	np	nn	nn	nn	nn	nn	np	nn	nn	np	np	np	np	nn	nn	np	np	nn	nn	nn	np	nn	np	nn	np	np	np	nn	nn	np	nn	nn	np	nn	np	np	np	np	nn	np	np	np	nn
3	np3868	6816865	<nnxnp>	{-0}	nn	nn	nn	np	np	np	np	nn	nn	np	np	nn	nn	nn	nn	np	np	nn	nn	np	np	np	nn	np	nn	np	nn	nn	nn	np	np	nn	np	np	nn	np	nn	nn	nn	nn	np	nn	nn	nn	nn
3	lm2705	6548599	<lmxll>	{1-}	lm	ll	lm	lm	lm	lm	lm	lm	lm	lm	lm	ll	lm	lm	lm	lm	ll	ll	ll	lm	lm	lm	ll	ll	lm	lm	ll	lm	lm	ll	ll	ll	ll	ll	lm	ll	ll	ll	lm	ll	lm	lm	ll	lm	lm
3	np3829	6389529	<nnxnp>	{-0}	nn	nn	nn	np	np	np	np	nn	nn	np	np	np	nn	nn	nn	nn	np	nn	nn	np	np	np	nn	np	nn	np	nn	nn	nn	np	np	nn	np	np	nn	np	nn	nn	nn	nn	np	nn	nn	nn	nn
3	hk154	6807182	<hkxhk>	{00}	--	hh	hh	hk	hk	hk	hk	hh	hh	hk	hk	hk	--	hh	hh	hk	hk	hk	hk	hk	kk	hk	hk	kk	hh	hk	hh	hh	hh	hk	hk	hk	kk	hk	hh	--	hh	hh	--	hk	--	hh	--	hh	hk
3	np3825	6364345	<nnxnp>	{-0}	nn	nn	nn	np	np	np	np	nn	nn	np	np	nn	nn	nn	nn	np	np	nn	nn	np	np	np	nn	np	nn	np	nn	nn	nn	np	np	nn	np	np	nn	np	nn	nn	nn	nn	np	nn	nn	nn	nn
3	np3807	5972968	<nnxnp>	{-0}	nn	nn	nn	np	np	np	np	nn	nn	np	np	nn	nn	nn	nn	np	np	nn	nn	np	np	np	nn	np	nn	np	nn	nn	nn	np	np	nn	np	np	nn	nn	nn	nn	nn	nn	np	nn	nn	nn	nn
3	np3840	6453417	<nnxnp>	{-0}	nn	nn	nn	np	np	np	np	nn	nn	np	np	np	nn	nn	nn	np	np	nn	nn	np	np	np	nn	np	nn	np	nn	nn	nn	np	np	nn	np	np	nn	np	nn	nn	nn	nn	np	nn	nn	nn	nn
3	lm3314	18949193	<lmxll>	{0-}	ll	ll	ll	ll	ll	ll	ll	ll	ll	ll	ll	lm	ll	ll	ll	ll	ll	lm	lm	ll	lm	ll	lm	ll	ll	ll	ll	ll	ll	ll	ll	lm	ll	ll	ll	lm	ll	ll	lm	lm	ll	ll	lm	ll	ll
3	lm2972	12263179	<lmxll>	{0-}	ll	ll	ll	ll	ll	ll	ll	ll	ll	ll	ll	lm	ll	ll	ll	ll	ll	lm	lm	ll	lm	ll	lm	ll	ll	ll	ll	ll	ll	ll	ll	lm	ll	ll	ll	lm	ll	ll	ll	lm	ll	ll	lm	ll	ll
3	lm2751	7008219	<lmxll>	{1-}	lm	ll	lm	lm	lm	lm	lm	lm	lm	lm	lm	lm	ll	lm	lm	lm	ll	ll	ll	lm	ll	lm	ll	ll	lm	lm	ll	lm	lm	ll	ll	ll	ll	ll	lm	ll	ll	ll	lm	ll	lm	lm	ll	lm	lm
3	lm2781	7169343	<lmxll>	{1-}	lm	ll	lm	lm	lm	lm	lm	lm	lm	lm	lm	ll	ll	lm	ll	lm	ll	ll	ll	lm	ll	lm	ll	ll	lm	lm	ll	lm	lm	ll	ll	ll	ll	ll	lm	ll	ll	ll	lm	ll	lm	lm	ll	lm	lm
3	lm2750	6867920	<lmxll>	{1-}	lm	ll	lm	lm	lm	lm	lm	lm	lm	lm	lm	lm	ll	lm	ll	lm	ll	ll	ll	lm	ll	lm	ll	ll	lm	lm	ll	lm	lm	ll	ll	ll	ll	ll	lm	ll	ll	ll	lm	ll	lm	lm	ll	lm	lm
3	lm2734	6802253	<lmxll>	{1-}	lm	ll	lm	lm	lm	lm	lm	lm	lm	lm	lm	ll	ll	lm	lm	lm	ll	ll	ll	lm	ll	lm	ll	ll	lm	lm	ll	lm	lm	ll	ll	ll	ll	ll	lm	ll	ll	ll	lm	ll	lm	lm	ll	lm	lm
3	lm2701	6536170	<lmxll>	{1-}	lm	ll	lm	lm	lm	lm	lm	lm	lm	lm	lm	ll	ll	lm	lm	lm	ll	ll	ll	lm	lm	lm	ll	ll	lm	lm	ll	lm	lm	ll	ll	ll	ll	ll	lm	ll	ll	ll	lm	ll	lm	lm	ll	lm	lm
3	lm2784	7239781	<lmxll>	{1-}	lm	ll	lm	lm	lm	lm	lm	lm	lm	lm	lm	ll	ll	lm	lm	lm	ll	ll	ll	lm	ll	lm	ll	ll	lm	ll	ll	lm	lm	ll	ll	ll	ll	ll	lm	ll	ll	ll	lm	ll	lm	lm	ll	lm	lm
3	np4166	13170863	<nnxnp>	{-1}	np	np	np	nn	nn	nn	nn	nn	np	nn	nn	nn	np	np	np	nn	nn	np	np	nn	nn	nn	np	nn	np	nn	nn	np	np	nn	nn	np	nn	nn	np	nn	np	np	np	np	nn	np	np	nn	nn
3	np4164	13170705	<nnxnp>	{-1}	np	np	np	nn	nn	nn	nn	nn	np	nn	nn	np	np	np	np	nn	nn	np	np	nn	nn	nn	np	nn	np	nn	nn	np	np	nn	nn	np	nn	nn	np	nn	np	np	np	np	nn	np	np	nn	nn
3	lm2791	7632930	<lmxll>	{0-}	ll	lm	ll	ll	ll	ll	ll	ll	ll	ll	ll	lm	lm	ll	ll	ll	lm	lm	lm	ll	lm	ll	lm	lm	ll	ll	lm	ll	ll	lm	lm	lm	lm	lm	ll	lm	lm	lm	ll	lm	ll	ll	lm	ll	ll
3	hk165	16176429	<hkxhk>	{01}	hk	hk	hk	hh	hh	hh	hh	hh	hk	hh	hh	--	hk	--	hk	hh	hh	kk	kk	hh	hk	hh	kk	hh	hk	hh	hh	hk	hk	hh	hh	kk	hh	hh	hk	hk	hk	hk	hk	kk	hh	hk	kk	hh	hh
3	lm2795	7633004	<lmxll>	{0-}	ll	lm	ll	ll	ll	ll	ll	ll	ll	ll	ll	lm	lm	ll	ll	ll	lm	lm	lm	ll	lm	ll	lm	lm	ll	lm	lm	ll	ll	lm	lm	lm	lm	lm	ll	lm	lm	lm	ll	lm	ll	ll	lm	ll	ll
3	lm2846	9031273	<lmxll>	{0-}	ll	lm	ll	ll	ll	ll	ll	ll	ll	ll	ll	lm	lm	ll	ll	ll	lm	lm	lm	ll	lm	ll	lm	lm	ll	ll	lm	ll	ll	lm	lm	lm	lm	lm	ll	lm	lm	lm	ll	lm	ll	lm	lm	ll	ll
3	hk166	16176556	<hkxhk>	{01}	hk	hk	hk	hh	hh	hh	hh	hh	hk	hh	hh	--	hk	hk	hk	hh	hh	kk	kk	hh	hk	hh	kk	hh	hk	hh	hh	hk	hk	hh	hh	kk	hh	hh	hk	hk	hk	hk	hk	kk	hh	hk	kk	hh	hh
3	hk162	16176309	<hkxhk>	{01}	hk	hk	hk	hh	hh	hh	hh	hh	hk	hh	hh	--	hk	hk	hk	hh	hh	kk	kk	hh	hk	hh	kk	hh	hk	hh	hh	hk	hk	hh	hh	kk	hh	hh	hk	hk	hk	hk	hk	kk	hh	hk	kk	hh	hh
3	hk164	16176396	<hkxhk>	{01}	--	hk	hk	hh	hh	hh	hh	hh	hk	hh	hh	--	hk	hk	hk	hh	hh	kk	kk	hh	hk	hh	kk	hh	hk	hh	hh	hk	hk	hh	hh	kk	hh	hh	hk	hk	hk	hk	hk	kk	hh	hk	kk	hh	hh
3	hk157	10019295	<hkxhk>	{01}	hk	hk	hk	hh	hh	hh	hh	hh	hk	hh	hh	kk	hk	hk	hk	hh	hh	kk	kk	hh	hk	hh	kk	hh	hk	hh	hh	hk	hk	hh	hh	kk	hh	hh	hk	--	hk	hk	hk	kk	hh	hk	kk	hh	hh
3	np3919	8520028	<nnxnp>	{-1}	np	np	np	nn	nn	nn	nn	nn	np	nn	nn	nn	np	np	nn	nn	nn	np	np	nn	nn	nn	np	nn	np	nn	nn	np	np	nn	nn	np	nn	nn	np	nn	np	np	np	np	nn	np	np	nn	nn
3	np3950	8662682	<nnxnp>	{-1}	np	np	np	nn	nn	nn	nn	nn	np	nn	nn	np	np	np	np	nn	nn	np	np	nn	nn	nn	np	nn	np	nn	nn	np	np	nn	nn	np	nn	nn	np	nn	np	np	np	np	nn	np	np	nn	nn
3	np3911	8469328	<nnxnp>	{-1}	np	np	np	nn	nn	nn	nn	nn	np	nn	nn	nn	np	np	np	nn	nn	np	np	nn	nn	nn	np	nn	np	nn	nn	np	np	nn	nn	np	nn	nn	np	nn	np	np	np	np	nn	np	np	nn	nn
3	np4078	10827642	<nnxnp>	{-1}	np	np	np	nn	nn	nn	nn	nn	np	nn	nn	nn	np	np	nn	nn	nn	np	np	nn	nn	nn	np	nn	np	nn	nn	np	np	nn	nn	np	nn	nn	np	nn	np	np	np	np	nn	np	np	nn	nn
3	hk178	18067581	<hkxhk>	{01}	hk	hk	hk	hh	hh	hh	hh	hh	hk	hh	hh	hk	--	hk	hk	hh	hh	kk	kk	hh	hk	hh	--	hh	hk	--	hh	hk	hk	--	hh	kk	hh	hh	hk	hk	hk	hk	--	kk	hh	hk	kk	hh	--
3	lm3181	16621728	<lmxll>	{0-}	ll	ll	ll	ll	ll	lm	ll	ll	ll	ll	ll	lm	ll	ll	ll	ll	ll	lm	lm	ll	lm	ll	lm	ll	ll	ll	lm	ll	ll	lm	ll	lm	ll	ll	ll	lm	ll	ll	ll	lm	ll	ll	lm	ll	ll
3	lm2789	7471163	<lmxll>	{1-}	lm	ll	lm	lm	lm	lm	lm	lm	lm	lm	lm	ll	ll	lm	lm	lm	ll	ll	ll	lm	ll	lm	ll	ll	lm	ll	ll	lm	lm	ll	ll	ll	ll	ll	lm	ll	ll	ll	lm	ll	lm	lm	ll	lm	lm
3	lm2849	9031453	<lmxll>	{1-}	lm	ll	lm	lm	lm	lm	lm	lm	lm	lm	lm	ll	ll	lm	lm	lm	ll	ll	ll	lm	ll	lm	ll	ll	lm	ll	ll	lm	lm	ll	ll	ll	ll	ll	lm	ll	ll	ll	lm	ll	lm	ll	ll	lm	lm
3	lm2847	9031331	<lmxll>	{0-}	ll	lm	ll	ll	ll	ll	ll	ll	ll	ll	ll	lm	lm	ll	ll	ll	lm	lm	lm	ll	lm	ll	lm	lm	ll	lm	lm	ll	ll	lm	lm	lm	lm	lm	ll	lm	lm	lm	ll	lm	ll	lm	lm	ll	ll
3	lm2840	8675466	<lmxll>	{1-}	lm	ll	lm	lm	lm	lm	lm	lm	lm	lm	lm	ll	ll	lm	lm	lm	ll	ll	ll	lm	ll	lm	ll	ll	lm	ll	ll	lm	lm	ll	ll	ll	ll	ll	lm	ll	ll	ll	lm	ll	lm	ll	ll	lm	lm
3	lm2868	9385051	<lmxll>	{1-}	lm	ll	lm	lm	lm	lm	lm	lm	lm	lm	lm	ll	ll	lm	lm	lm	ll	ll	ll	lm	ll	lm	ll	ll	lm	ll	ll	lm	lm	ll	ll	ll	ll	ll	lm	ll	lm	ll	lm	ll	lm	ll	ll	lm	lm
3	np3967	9031388	<nnxnp>	{-1}	np	np	np	nn	nn	nn	nn	nn	np	nn	nn	nn	np	np	np	nn	nn	np	np	nn	nn	nn	np	nn	np	nn	nn	np	np	nn	nn	np	nn	nn	np	nn	np	np	np	np	nn	np	np	nn	nn
3	np4157	13047697	<nnxnp>	{-1}	np	np	np	nn	nn	nn	nn	nn	np	nn	nn	nn	np	np	np	nn	nn	np	np	nn	nn	nn	np	nn	np	nn	nn	np	np	nn	nn	np	nn	nn	np	nn	np	np	np	np	nn	np	np	nn	nn
3	np4043	10315113	<nnxnp>	{-1}	np	np	np	nn	nn	nn	nn	nn	np	nn	nn	nn	np	np	np	nn	nn	np	np	nn	nn	nn	np	nn	np	nn	nn	np	np	nn	nn	np	nn	nn	np	nn	np	np	np	np	nn	np	np	nn	nn
3	lm3143	16255153	<lmxll>	{1-}	lm	ll	lm	lm	lm	ll	lm	lm	lm	ll	ll	ll	ll	ll	ll	ll	lm	lm	ll	lm	lm	lm	ll	lm	ll	lm	ll	ll	ll	ll	lm	lm	lm	ll	lm	ll	lm	ll	ll	ll	ll	lm	lm	ll	lm
3	np3983	9416779	<nnxnp>	{-1}	np	np	np	nn	nn	nn	nn	nn	np	nn	nn	np	np	np	np	nn	nn	np	np	nn	nn	nn	np	nn	np	nn	nn	np	np	nn	nn	np	nn	nn	np	nn	np	np	np	np	nn	np	np	nn	nn
3	np4094	10909255	<nnxnp>	{-1}	np	np	np	nn	nn	nn	nn	nn	np	nn	nn	nn	np	np	np	nn	nn	np	np	nn	nn	nn	np	nn	np	np	np	np	np	nn	nn	np	nn	nn	np	nn	np	np	np	np	nn	np	np	nn	nn
3	lm2851	9154717	<lmxll>	{0-}	ll	lm	ll	ll	ll	lm	ll	ll	ll	ll	ll	lm	lm	ll	ll	ll	lm	lm	lm	ll	lm	ll	lm	lm	ll	lm	lm	ll	ll	lm	lm	lm	lm	lm	ll	lm	ll	lm	ll	lm	ll	lm	lm	ll	ll
3	lm2883	9809331	<lmxll>	{0-}	ll	ll	ll	ll	ll	lm	ll	ll	ll	ll	ll	lm	ll	ll	ll	ll	lm	lm	lm	ll	lm	ll	lm	ll	ll	ll	lm	ll	ll	lm	lm	lm	ll	lm	ll	lm	ll	ll	ll	lm	ll	ll	lm	ll	ll
3	hk158	10065516	<hkxhk>	{01}	hk	hk	hk	hh	hh	hk	hh	hh	hk	hh	hh	hk	--	hk	hk	hh	hk	kk	kk	hh	hk	hh	kk	hh	hk	hk	hk	hk	hk	hk	hk	kk	hh	hk	hk	hk	hk	kk	hk	--	hh	kk	kk	hh	--
3	np4032	10156861	<nnxnp>	{-1}	np	np	np	nn	nn	nn	nn	nn	np	nn	nn	nn	np	np	np	nn	nn	np	np	nn	nn	nn	np	nn	np	nn	nn	np	np	nn	nn	np	nn	nn	np	nn	np	np	np	np	nn	np	np	nn	nn
3	lm2995	13671283	<lmxll>	{0-}	ll	ll	ll	ll	ll	lm	ll	ll	ll	ll	ll	lm	lm	ll	ll	ll	lm	lm	lm	ll	lm	ll	lm	ll	ll	lm	lm	ll	ll	lm	lm	lm	ll	lm	ll	lm	ll	lm	ll	lm	ll	ll	lm	ll	ll
3	np4280	16479108	<nnxnp>	{-1}	np	np	np	nn	nn	nn	nn	nn	np	nn	nn	np	np	np	np	nn	nn	np	np	nn	nn	nn	np	nn	np	nn	nn	np	np	nn	nn	np	nn	nn	np	nn	np	np	np	np	nn	np	np	nn	nn
3	np4396	18810364	<nnxnp>	{-1}	np	np	np	nn	nn	np	nn	nn	np	nn	nn	nn	np	np	np	nn	nn	np	np	nn	nn	nn	np	nn	np	nn	nn	np	np	nn	nn	np	nn	nn	np	nn	np	np	np	np	nn	np	np	nn	nn
3	hk161	14977022	<hkxhk>	{10}	hk	hk	--	kk	kk	hk	kk	kk	hk	kk	kk	hk	hh	hk	hk	kk	hk	hh	hh	kk	hk	kk	hh	kk	hk	hk	hk	hk	hk	hk	hk	hh	kk	hk	hk	hk	hk	hh	hk	hh	kk	hh	hh	kk	kk
3	hk159	14976848	<hkxhk>	{10}	hk	hk	--	kk	kk	hk	--	kk	hk	kk	kk	hk	hh	hk	hk	--	hk	hh	hh	kk	hk	kk	hh	kk	hk	hk	hk	hk	hk	hk	hk	hh	kk	hk	hk	hk	hk	hh	hk	hh	kk	hh	hh	kk	kk
3	lm2911	10315198	<lmxll>	{0-}	ll	ll	ll	ll	ll	lm	ll	ll	ll	ll	ll	lm	lm	ll	ll	ll	lm	lm	lm	ll	lm	ll	lm	ll	ll	lm	lm	ll	ll	lm	lm	lm	ll	lm	ll	lm	ll	lm	ll	lm	ll	lm	lm	ll	ll
3	np4299	17398803	<nnxnp>	{-1}	np	np	np	nn	nn	nn	nn	nn	np	nn	nn	np	np	np	nn	nn	nn	np	np	nn	nn	nn	np	nn	np	nn	nn	np	np	nn	nn	np	nn	nn	np	nn	np	np	np	np	nn	np	np	nn	nn
3	lm3099	14990285	<lmxll>	{0-}	ll	ll	ll	ll	ll	lm	ll	ll	ll	ll	ll	lm	lm	ll	ll	ll	lm	lm	lm	ll	lm	ll	lm	ll	ll	lm	lm	ll	ll	lm	lm	lm	ll	lm	ll	lm	ll	lm	ll	lm	ll	lm	lm	ll	ll
3	lm2884	9990915	<lmxll>	{0-}	ll	ll	ll	ll	ll	lm	ll	ll	ll	ll	ll	lm	lm	ll	ll	ll	lm	lm	lm	ll	lm	ll	lm	ll	ll	lm	lm	ll	ll	lm	lm	lm	ll	lm	ll	lm	ll	lm	ll	lm	ll	lm	lm	ll	ll
3	lm2915	10599813	<lmxll>	{0-}	ll	ll	ll	ll	ll	lm	ll	ll	ll	ll	ll	lm	lm	ll	ll	ll	lm	lm	lm	ll	lm	ll	lm	ll	ll	lm	lm	ll	ll	lm	lm	lm	ll	lm	ll	ll	ll	lm	ll	lm	ll	lm	lm	ll	ll
3	lm2885	10019332	<lmxll>	{0-}	ll	ll	ll	ll	ll	lm	ll	ll	ll	ll	ll	lm	lm	ll	ll	ll	lm	lm	lm	ll	lm	ll	lm	ll	ll	lm	lm	ll	ll	lm	lm	lm	ll	lm	ll	lm	ll	lm	ll	lm	ll	lm	lm	ll	ll
3	np3896	7963450	<nnxnp>	{-0}	nn	nn	nn	np	np	np	np	nn	nn	np	np	nn	nn	nn	nn	np	np	nn	nn	np	np	np	nn	np	nn	np	nn	nn	nn	np	np	nn	np	np	nn	np	nn	nn	nn	nn	np	nn	nn	nn	nn
3	lm2896	10065276	<lmxll>	{0-}	ll	ll	ll	ll	ll	lm	ll	ll	ll	ll	ll	lm	lm	ll	ll	ll	lm	lm	lm	ll	lm	ll	lm	ll	ll	lm	lm	ll	ll	lm	lm	lm	ll	lm	ll	lm	ll	lm	ll	lm	ll	lm	ll	ll	ll
3	hk179	18082681	<hkxhk>	{01}	hk	hk	hk	hh	--	hk	hh	hh	hk	hh	hk	hk	kk	hk	--	hh	hk	kk	kk	hh	hk	hh	--	hh	hk	hh	hk	hk	hk	hk	hk	kk	hh	hk	hk	hk	hk	kk	kk	kk	hh	kk	kk	hh	hh
3	lm2951	12067725	<lmxll>	{0-}	ll	ll	ll	ll	ll	lm	ll	ll	ll	ll	ll	lm	lm	ll	ll	ll	lm	lm	lm	ll	lm	ll	lm	ll	ll	lm	lm	ll	ll	lm	lm	lm	ll	lm	ll	lm	ll	lm	ll	lm	ll	lm	lm	ll	ll
3	lm2942	11923854	<lmxll>	{0-}	ll	ll	ll	ll	ll	lm	ll	ll	ll	ll	ll	lm	lm	ll	ll	ll	lm	lm	lm	ll	lm	ll	lm	ll	ll	lm	lm	ll	ll	lm	lm	lm	ll	lm	ll	lm	ll	lm	ll	lm	ll	lm	lm	ll	ll
3	lm3127	15158338	<lmxll>	{0-}	ll	ll	ll	ll	ll	lm	ll	ll	ll	ll	ll	lm	lm	ll	ll	ll	lm	lm	lm	ll	lm	ll	lm	ll	ll	lm	lm	ll	ll	lm	lm	lm	ll	lm	ll	lm	ll	lm	ll	lm	ll	lm	lm	ll	ll
3	hk172	17672889	<hkxhk>	{10}	hk	hk	hk	kk	kk	hk	kk	kk	hk	kk	hk	hh	hh	hk	hh	kk	hk	hh	hh	kk	hk	kk	hh	kk	hk	kk	hk	hk	hk	hk	hk	hh	kk	hk	hk	hk	hk	hh	hh	hh	kk	hh	hh	kk	kk
3	hk169	17672769	<hkxhk>	{10}	hk	hk	hk	kk	kk	hk	kk	kk	hk	kk	hk	hh	hh	hk	hh	kk	hk	hh	hh	kk	hk	kk	hh	kk	hk	kk	hk	hk	hk	hk	hk	hh	kk	hk	hk	hk	hk	hh	hh	hh	kk	hh	hh	kk	kk
3	hk180	18353343	<hkxhk>	{01}	hk	hk	hk	hh	hh	hk	hh	hh	hk	hh	hk	--	--	hk	kk	hh	hk	kk	kk	hh	hk	hh	kk	hh	hk	hh	hk	hk	hk	hk	hk	kk	hh	hk	hk	hk	hk	kk	kk	kk	--	--	--	hh	hh
3	np4028	10156806	<nnxnp>	{-0}	nn	nn	nn	np	np	np	np	nn	nn	np	np	nn	nn	nn	nn	np	np	nn	nn	np	np	np	nn	np	nn	np	np	nn	nn	np	np	nn	np	np	nn	np	nn	nn	nn	nn	np	nn	nn	np	nn
3	np3906	8180775	<nnxnp>	{-0}	nn	nn	nn	np	np	np	np	nn	nn	np	np	nn	nn	nn	nn	np	np	nn	nn	np	np	np	nn	np	nn	np	np	nn	nn	nn	np	nn	np	np	nn	np	nn	nn	nn	nn	np	nn	nn	nn	nn
3	np3914	8505312	<nnxnp>	{-0}	nn	nn	nn	np	np	np	np	nn	nn	np	np	np	nn	nn	nn	np	np	nn	nn	np	np	np	nn	np	nn	np	np	nn	nn	np	np	nn	np	np	nn	np	nn	nn	nn	nn	np	nn	nn	np	nn
3	np3935	8609951	<nnxnp>	{-0}	nn	nn	nn	np	np	np	np	nn	nn	np	np	nn	nn	nn	nn	np	np	nn	nn	np	np	np	nn	np	nn	np	np	nn	nn	np	np	nn	np	nn	nn	np	nn	nn	nn	nn	np	nn	nn	np	nn
3	lm3126	15158119	<lmxll>	{0-}	ll	ll	ll	ll	ll	lm	ll	ll	ll	ll	ll	lm	lm	ll	ll	ll	lm	lm	lm	ll	lm	ll	lm	ll	ll	lm	lm	ll	ll	lm	lm	lm	ll	lm	ll	lm	ll	lm	ll	lm	ll	lm	lm	ll	ll
3	np3910	8469226	<nnxnp>	{-0}	nn	nn	nn	np	np	np	np	nn	nn	np	np	nn	nn	nn	nn	np	np	nn	nn	np	np	np	nn	np	nn	np	np	nn	nn	np	np	nn	np	np	nn	np	nn	nn	nn	nn	np	nn	nn	np	nn
3	np4010	10065340	<nnxnp>	{-0}	nn	nn	nn	np	np	np	np	nn	nn	np	np	nn	nn	nn	nn	np	np	nn	nn	np	np	np	nn	np	nn	np	np	nn	nn	np	np	nn	np	np	nn	np	nn	nn	nn	nn	np	nn	nn	np	nn
3	np3926	8520120	<nnxnp>	{-0}	nn	nn	nn	np	np	np	np	nn	nn	np	np	nn	nn	nn	nn	np	np	nn	nn	np	np	np	nn	np	nn	np	np	nn	nn	np	np	nn	np	np	nn	np	nn	nn	nn	nn	np	nn	nn	np	nn
3	np4011	10065545	<nnxnp>	{-0}	nn	nn	nn	np	np	np	np	nn	nn	np	np	nn	np	nn	nn	np	np	nn	nn	np	np	np	nn	np	nn	np	np	nn	nn	np	np	nn	np	np	nn	np	nn	nn	nn	nn	np	nn	nn	np	nn
3	np3997	9695257	<nnxnp>	{-0}	nn	nn	nn	np	np	np	np	nn	nn	np	np	np	nn	nn	nn	np	np	nn	nn	np	np	np	nn	np	nn	np	np	nn	nn	np	np	nn	np	np	nn	np	nn	nn	nn	nn	np	nn	nn	np	nn
3	np4056	10599607	<nnxnp>	{-0}	nn	nn	nn	np	np	np	np	nn	nn	np	np	nn	nn	nn	nn	np	np	nn	nn	np	np	np	nn	np	nn	np	np	nn	nn	np	np	nn	np	np	nn	np	nn	nn	nn	nn	np	nn	nn	np	nn
3	hk160	14976869	<hkxhk>	{11}	--	kk	--	hk	hk	hh	hk	kk	kk	hk	hk	hk	hk	kk	kk	hk	hh	hk	hk	hk	hh	--	hk	hk	kk	hh	hh	kk	kk	hh	hh	hk	hk	hh	kk	hh	kk	hk	kk	hk	hk	hk	hk	hk	kk
3	lm2852	9154737	<lmxll>	{1-}	lm	ll	lm	lm	lm	ll	lm	lm	lm	lm	lm	ll	ll	lm	lm	lm	ll	ll	ll	lm	ll	lm	ll	ll	lm	ll	ll	lm	lm	ll	ll	ll	ll	ll	lm	ll	lm	ll	lm	ll	lm	ll	ll	lm	lm
3	np3968	9129737	<nnxnp>	{-0}	nn	nn	nn	np	np	np	np	nn	nn	np	np	nn	nn	nn	nn	np	np	nn	nn	nn	np	np	nn	np	nn	np	np	nn	nn	np	np	nn	np	np	nn	np	nn	nn	nn	nn	np	nn	nn	np	nn
3	np3970	9129791	<nnxnp>	{-0}	nn	nn	nn	np	np	np	np	nn	nn	np	np	np	nn	nn	nn	np	np	nn	nn	nn	np	np	nn	np	nn	np	np	nn	nn	np	np	nn	np	np	nn	np	nn	nn	nn	nn	np	nn	nn	np	nn
3	lm3235	17672783	<lmxll>	{0-}	ll	ll	ll	ll	ll	lm	ll	ll	ll	ll	lm	lm	lm	ll	lm	ll	lm	lm	lm	ll	lm	ll	lm	ll	ll	ll	lm	ll	ll	lm	lm	lm	ll	lm	ll	lm	ll	lm	lm	lm	ll	lm	lm	ll	ll
3	np4288	16892142	<nnxnp>	{-0}	nn	nn	nn	np	np	np	np	nn	nn	np	np	np	nn	nn	nn	np	np	nn	nn	np	np	np	nn	np	nn	np	np	nn	nn	np	np	nn	np	np	nn	np	nn	nn	nn	nn	np	nn	nn	np	nn
3	hk167	16479214	<hkxhk>	{11}	kk	kk	kk	hk	hk	hh	hk	kk	kk	hk	hk	hk	hk	kk	kk	hk	hh	hk	hk	hk	hh	hk	hk	hk	kk	hh	hh	kk	kk	hh	hh	hk	hk	hh	kk	hh	kk	hk	--	--	hk	hk	hk	hk	kk
3	lm3292	18565137	<lmxll>	{0-}	ll	ll	ll	ll	ll	lm	ll	ll	ll	ll	lm	lm	ll	ll	ll	ll	lm	lm	lm	ll	lm	ll	lm	ll	ll	ll	lm	ll	ll	lm	lm	lm	ll	lm	ll	lm	ll	ll	lm	lm	ll	ll	lm	ll	ll
3	lm3268	18381909	<lmxll>	{0-}	ll	ll	ll	ll	ll	lm	ll	ll	ll	ll	lm	lm	lm	ll	lm	ll	lm	lm	lm	ll	lm	ll	lm	ll	ll	ll	lm	ll	ll	lm	lm	lm	ll	lm	ll	lm	ll	lm	lm	lm	ll	lm	lm	ll	ll
3	lm3260	18118592	<lmxll>	{0-}	ll	ll	ll	ll	ll	lm	ll	ll	ll	ll	lm	lm	lm	ll	lm	ll	lm	lm	lm	ll	lm	ll	lm	ll	ll	lm	lm	ll	ll	lm	lm	lm	ll	lm	ll	lm	ll	lm	lm	lm	ll	lm	lm	ll	ll
3	hk177	17865715	<hkxhk>	{11}	kk	kk	kk	hk	hk	hh	hk	kk	kk	hk	hh	hh	hk	kk	hk	hk	hh	hk	hk	hk	hh	hk	hk	hk	kk	hk	hh	kk	kk	hh	hh	hk	hk	hh	kk	hh	kk	hk	hk	hk	hk	hk	hk	hk	kk
3	np3988	9480258	<nnxnp>	{-1}	np	nn	nn	np	np	np	nn	nn	np	nn	np	nn	np	np	np	np	nn	np	nn	nn	nn	nn	np	np	np	nn	nn	np	np	nn	np	np	np	nn	nn	np	np	nn	nn	np	nn	np	np	nn	nn
3	lm3224	17406435	<lmxll>	{0-}	ll	ll	ll	ll	ll	lm	ll	ll	ll	ll	lm	lm	lm	ll	lm	ll	lm	lm	lm	ll	lm	ll	lm	ll	ll	lm	lm	ll	ll	lm	lm	lm	ll	lm	ll	lm	ll	lm	lm	lm	ll	lm	lm	ll	ll
3	np4277	16438566	<nnxnp>	{-0}	nn	nn	nn	np	np	np	np	nn	nn	np	np	nn	nn	nn	nn	np	np	nn	nn	np	np	np	nn	np	nn	np	np	nn	nn	np	np	nn	np	np	nn	np	nn	nn	nn	nn	np	nn	nn	np	nn
3	np4292	17165808	<nnxnp>	{-0}	nn	nn	nn	np	np	np	np	nn	nn	np	np	nn	nn	nn	nn	np	np	nn	nn	np	np	np	nn	np	nn	np	np	nn	nn	np	np	nn	np	nn	nn	np	nn	nn	nn	nn	np	nn	nn	np	nn
3	np4332	17753795	<nnxnp>	{-0}	nn	nn	nn	np	np	np	np	nn	nn	np	np	nn	nn	nn	nn	np	np	nn	nn	np	np	np	nn	np	nn	np	np	nn	nn	np	np	nn	np	np	nn	np	nn	nn	nn	nn	np	nn	nn	np	nn
3	hk168	17406594	<hkxhk>	{00}	hh	hh	hh	hk	hk	kk	hk	hh	hh	hk	kk	hk	hk	hh	hk	hk	kk	hk	hk	hk	kk	hk	hk	hk	hh	kk	kk	hh	hh	kk	kk	hk	hk	kk	hh	kk	hh	hk	hk	hk	hk	hk	hk	hk	hh
3	lm3032	14586591	<lmxll>	{1-}	lm	lm	lm	lm	lm	ll	lm	lm	lm	lm	lm	ll	ll	lm	lm	lm	ll	ll	ll	lm	ll	lm	ll	lm	lm	ll	ll	lm	lm	ll	ll	ll	lm	ll	lm	ll	lm	ll	lm	ll	lm	ll	ll	lm	lm
3	lm2933	11415216	<lmxll>	{1-}	lm	lm	lm	lm	lm	ll	lm	lm	lm	lm	lm	ll	ll	lm	lm	lm	ll	ll	ll	lm	ll	lm	ll	lm	lm	ll	ll	lm	lm	ll	ll	ll	ll	ll	lm	ll	lm	ll	lm	ll	lm	ll	ll	lm	lm
3	lm2892	10063655	<lmxll>	{1-}	lm	lm	lm	lm	lm	ll	lm	lm	lm	lm	lm	ll	ll	lm	lm	lm	ll	ll	ll	lm	ll	lm	ll	lm	lm	ll	ll	lm	lm	ll	ll	ll	lm	ll	lm	ll	lm	ll	lm	ll	lm	ll	ll	lm	lm
3	lm2973	12683637	<lmxll>	{1-}	lm	ll	lm	lm	lm	ll	lm	lm	lm	lm	lm	ll	ll	lm	lm	lm	ll	ll	ll	lm	ll	lm	ll	lm	lm	ll	ll	lm	lm	ll	ll	ll	lm	ll	lm	ll	lm	ll	lm	ll	lm	ll	ll	lm	lm
3	np4394	18810277	<nnxnp>	{-0}	nn	nn	nn	np	np	nn	np	nn	nn	np	np	nn	nn	nn	nn	np	np	nn	nn	np	np	np	nn	np	nn	np	np	nn	nn	np	np	nn	np	np	nn	np	nn	nn	nn	nn	np	nn	nn	np	nn
3	lm2927	11149369	<lmxll>	{1-}	lm	ll	lm	lm	lm	ll	lm	lm	lm	lm	lm	ll	ll	lm	lm	lm	ll	ll	ll	lm	ll	lm	ll	lm	lm	ll	ll	lm	lm	ll	ll	ll	ll	ll	lm	ll	lm	ll	lm	ll	lm	ll	ll	lm	lm
3	hk181	18430156	<hkxhk>	{11}	kk	kk	kk	hk	hk	hh	hk	kk	kk	--	hh	hk	--	kk	hk	hk	hh	hk	hk	hk	hh	hk	hk	hk	kk	hk	hh	kk	kk	hh	hh	hk	hk	hh	kk	hh	kk	hk	hk	hk	hk	hk	hk	hk	kk
3	np4390	18541117	<nnxnp>	{-0}	nn	nn	nn	np	np	np	np	nn	nn	np	np	nn	nn	nn	nn	np	np	nn	nn	np	np	np	nn	np	nn	np	np	nn	nn	np	np	nn	np	np	nn	np	nn	nn	nn	nn	np	nn	nn	np	nn
3	lm2934	11424567	<lmxll>	{1-}	lm	lm	lm	lm	lm	ll	lm	lm	lm	lm	lm	ll	ll	lm	lm	lm	ll	ll	ll	lm	ll	lm	ll	lm	lm	ll	ll	lm	lm	ll	ll	ll	lm	ll	lm	ll	lm	ll	ll	ll	lm	ll	ll	lm	lm
3	np4393	18565108	<nnxnp>	{-0}	nn	nn	nn	np	np	np	np	nn	nn	np	np	nn	nn	nn	nn	np	np	nn	nn	np	np	np	nn	np	nn	np	np	nn	nn	np	np	nn	np	np	nn	np	nn	nn	nn	nn	np	np	nn	np	nn
3	lm3226	17406556	<lmxll>	{1-}	lm	lm	lm	lm	lm	ll	lm	lm	lm	lm	ll	ll	ll	lm	ll	lm	ll	ll	ll	lm	ll	lm	ll	lm	lm	ll	ll	lm	lm	ll	ll	ll	lm	ll	lm	ll	lm	ll	ll	ll	lm	ll	ll	lm	lm
3	np4107	11159812	<nnxnp>	{-1}	np	np	np	nn	nn	np	nn	nn	np	nn	nn	nn	np	np	np	nn	np	np	np	nn	nn	nn	np	nn	np	np	np	np	np	np	np	np	nn	np	np	nn	np	np	np	np	nn	nn	np	nn	nn
3	lm3225	17406516	<lmxll>	{1-}	lm	lm	lm	lm	lm	ll	lm	lm	lm	lm	ll	ll	ll	lm	ll	lm	ll	ll	ll	lm	ll	lm	ll	lm	lm	lm	ll	lm	lm	ll	ll	ll	lm	ll	lm	ll	lm	ll	ll	ll	lm	ll	ll	lm	lm
3	np4263	16057389	<nnxnp>	{-1}	np	np	np	nn	nn	np	nn	nn	np	nn	nn	nn	np	np	np	nn	np	np	np	nn	nn	nn	np	nn	np	np	np	np	np	np	np	np	nn	np	np	nn	np	np	np	np	nn	nn	np	nn	nn
3	np4392	18565070	<nnxnp>	{-0}	nn	nn	nn	np	np	np	np	nn	nn	np	np	nn	nn	nn	nn	np	np	nn	nn	np	np	np	nn	np	nn	np	np	nn	nn	np	np	nn	np	np	nn	np	nn	nn	nn	nn	np	np	nn	np	nn
3	lm3259	18118553	<lmxll>	{1-}	lm	lm	lm	lm	lm	ll	lm	lm	lm	lm	ll	ll	ll	lm	ll	lm	ll	ll	ll	lm	ll	lm	ll	lm	lm	lm	ll	lm	lm	ll	ll	ll	lm	ll	lm	ll	lm	ll	ll	ll	lm	ll	ll	lm	lm
3	np4327	17741170	<nnxnp>	{-0}	nn	nn	nn	np	np	np	np	nn	nn	np	np	nn	nn	nn	nn	np	np	nn	nn	np	np	np	nn	np	nn	nn	np	nn	nn	np	np	nn	np	np	nn	np	nn	nn	nn	nn	np	nn	nn	np	nn
3	lm3283	18413421	<lmxll>	{1-}	lm	ll	lm	lm	lm	ll	lm	lm	lm	lm	ll	ll	ll	lm	ll	lm	ll	ll	ll	lm	ll	lm	ll	lm	lm	lm	ll	lm	lm	ll	ll	ll	lm	ll	lm	ll	lm	ll	ll	ll	lm	ll	ll	lm	lm
3	np4123	11461527	<nnxnp>	{-1}	np	nn	nn	np	np	np	nn	nn	np	nn	np	nn	np	np	np	np	nn	np	nn	nn	nn	nn	nn	np	np	nn	nn	np	np	nn	nn	np	np	nn	nn	nn	np	np	nn	np	nn	np	np	nn	nn
3	np4113	11461300	<nnxnp>	{-1}	np	nn	nn	np	np	np	nn	nn	np	nn	np	nn	np	np	np	np	nn	np	nn	nn	nn	nn	nn	np	np	nn	nn	np	np	nn	nn	np	np	nn	nn	nn	np	np	nn	np	nn	np	np	nn	nn
3	np4116	11461362	<nnxnp>	{-1}	np	nn	nn	np	np	np	nn	nn	np	nn	np	np	np	np	np	np	nn	np	nn	nn	nn	nn	nn	np	np	nn	nn	np	np	nn	nn	np	np	nn	nn	nn	np	np	nn	np	nn	np	np	nn	nn
3	np4146	12698509	<nnxnp>	{-1}	np	nn	nn	np	np	np	nn	nn	np	nn	np	nn	np	np	np	np	nn	np	nn	nn	nn	nn	nn	np	np	nn	nn	np	np	nn	nn	np	np	nn	nn	nn	np	np	nn	np	nn	np	np	nn	nn
3	np4270	16255086	<nnxnp>	{-1}	np	np	np	nn	nn	nn	np	np	np	nn	np	nn	np	np	np	np	np	np	np	nn	nn	nn	np	nn	np	np	np	np	np	nn	np	np	nn	nn	nn	nn	np	np	np	np	nn	nn	nn	nn	nn
3	np4012	10124162	<nnxnp>	{-0}	nn	np	np	nn	nn	nn	np	nn	nn	np	nn	np	nn	nn	nn	nn	np	nn	nn	np	np	np	nn	nn	nn	np	np	nn	nn	np	np	nn	nn	np	np	np	nn	nn	np	nn	np	nn	nn	np	np
3	np4016	10124280	<nnxnp>	{-0}	nn	np	np	nn	nn	nn	np	nn	nn	np	nn	nn	nn	nn	nn	nn	np	nn	nn	np	np	np	nn	nn	nn	np	np	nn	nn	np	np	nn	nn	np	np	np	nn	nn	np	nn	np	nn	nn	np	np
3	np3451	727735	<nnxnp>	{-0}	nn	np	np	nn	nn	nn	np	nn	nn	np	nn	nn	nn	nn	nn	nn	np	nn	nn	np	np	np	nn	nn	nn	np	np	nn	nn	np	np	nn	nn	np	np	np	nn	nn	np	nn	np	nn	nn	nn	nn
3	np4018	10124288	<nnxnp>	{-0}	nn	np	np	nn	nn	np	np	nn	np	np	nn	nn	nn	nn	np	nn	np	nn	np	np	np	np	nn	nn	nn	np	np	nn	nn	np	np	nn	nn	np	np	np	np	nn	np	np	np	nn	nn	nn	nn
3	np3520	1838623	<nnxnp>	{-1}	np	nn	nn	np	np	nn	nn	nn	nn	np	np	nn	np	np	nn	np	nn	np	nn	nn	nn	nn	np	np	np	np	nn	np	np	nn	nn	np	np	nn	nn	nn	nn	nn	nn	nn	nn	np	np	np	np
3	np3487	1419017	<nnxnp>	{-1}	np	nn	nn	np	nn	nn	nn	nn	nn	np	np	nn	np	np	nn	np	nn	np	nn	nn	np	nn	np	np	np	np	nn	np	np	nn	nn	np	np	np	nn	nn	nn	nn	nn	nn	nn	np	np	np	np
3	np4286	16848665	<nnxnp>	{-0}	np	np	np	np	np	np	np	np	np	nn	nn	np	nn	nn	np	nn	np	nn	np	np	nn	np	nn	nn	nn	nn	np	nn	nn	np	nn	np	nn	nn	np	np	np	np	np	np	np	np	nn	nn	nn
4	lm3837	9427703	<lmxll>	{0-}	ll	ll	lm	lm	lm	ll	ll	ll	ll	ll	ll	ll	ll	ll	ll	ll	lm	lm	ll	ll	lm	ll	ll	lm	ll	ll	lm	ll	ll	ll	lm	lm	lm	ll	lm	lm	ll	lm	ll	ll	ll	lm	lm	ll	lm
4	lm3838	9427795	<lmxll>	{0-}	ll	ll	ll	ll	ll	ll	ll	ll	ll	lm	ll	ll	ll	ll	ll	ll	ll	lm	ll	ll	lm	ll	ll	lm	ll	ll	ll	ll	ll	ll	ll	ll	lm	ll	lm	lm	ll	ll	ll	ll	ll	ll	lm	lm	lm
4	lm3836	9427650	<lmxll>	{0-}	ll	ll	ll	ll	ll	ll	ll	ll	ll	lm	ll	ll	lm	ll	ll	ll	ll	lm	ll	ll	lm	ll	ll	lm	ll	ll	ll	ll	ll	ll	ll	ll	lm	ll	lm	lm	ll	ll	ll	ll	ll	ll	lm	lm	lm
4	np5117	8046982	<nnxnp>	{-0}	np	np	nn	np	nn	np	nn	nn	nn	np	nn	nn	np	np	np	nn	nn	nn	np	nn	nn	np	nn	np	np	np	nn	np	nn	np	np	nn	np	np	nn	nn	np	nn	np	np	nn	nn	np	nn	nn
4	np5112	8046873	<nnxnp>	{-0}	np	np	nn	np	nn	nn	nn	nn	nn	np	nn	nn	np	np	np	nn	nn	nn	np	nn	nn	np	nn	np	np	np	nn	np	nn	np	np	nn	np	np	nn	nn	np	nn	np	np	nn	nn	np	nn	nn
4	np5118	8046991	<nnxnp>	{-0}	np	np	nn	np	nn	nn	nn	nn	nn	np	nn	nn	np	np	np	nn	nn	nn	np	nn	nn	np	nn	np	np	np	nn	np	nn	np	np	nn	np	np	nn	nn	np	nn	np	np	nn	np	np	nn	nn
4	lm3842	9635747	<lmxll>	{0-}	ll	ll	ll	ll	ll	ll	ll	ll	ll	lm	ll	lm	ll	lm	ll	ll	ll	lm	ll	ll	ll	ll	lm	lm	ll	ll	ll	lm	ll	ll	ll	lm	lm	ll	lm	lm	ll	ll	ll	lm	lm	ll	ll	ll	lm
4	lm3682	4945058	<lmxll>	{0-}	ll	lm	lm	lm	lm	ll	ll	ll	ll	lm	ll	ll	lm	ll	lm	ll	ll	lm	ll	ll	lm	ll	ll	ll	ll	ll	ll	ll	ll	lm	ll	ll	lm	lm	lm	lm	lm	ll	ll	ll	ll	lm	lm	lm	lm
4	np5262	11835789	<nnxnp>	{-0}	nn	np	np	nn	nn	np	np	nn	np	nn	np	nn	np	nn	nn	nn	np	np	np	np	nn	np	nn	np	nn	nn	np	np	np	np	np	nn	nn	np	np	nn	np	np	np	np	nn	nn	np	np	nn
4	np5394	14734309	<nnxnp>	{-1}	np	np	np	nn	np	np	nn	nn	nn	np	nn	nn	nn	np	np	nn	np	np	nn	nn	nn	np	nn	nn	nn	np	np	nn	np	nn	np	np	np	nn	np	np	np	nn	np	np	nn	nn	nn	np	nn
4	lm3680	4944987	<lmxll>	{0-}	ll	lm	lm	lm	lm	ll	ll	lm	lm	lm	ll	ll	lm	ll	lm	ll	lm	lm	ll	ll	ll	ll	ll	ll	lm	ll	ll	ll	ll	lm	ll	ll	lm	lm	lm	lm	lm	ll	ll	ll	ll	lm	lm	lm	lm
4	np5408	14734552	<nnxnp>	{-1}	np	np	np	nn	np	np	nn	nn	nn	np	nn	nn	nn	np	np	nn	np	np	nn	nn	nn	np	nn	nn	nn	np	np	nn	np	nn	np	np	np	nn	np	np	np	nn	np	np	nn	nn	nn	np	np
4	lm3685	4945123	<lmxll>	{0-}	ll	lm	lm	lm	lm	ll	ll	lm	lm	lm	lm	ll	lm	ll	lm	ll	lm	lm	ll	ll	ll	ll	ll	ll	lm	ll	ll	ll	ll	lm	ll	ll	lm	lm	lm	lm	lm	ll	ll	ll	ll	lm	lm	lm	lm
4	np5404	14734503	<nnxnp>	{-1}	np	np	np	nn	np	np	nn	nn	nn	np	nn	nn	nn	np	np	nn	np	np	nn	nn	nn	np	nn	nn	nn	np	np	nn	np	nn	np	np	np	nn	np	np	np	nn	np	np	nn	nn	nn	np	nn
4	np5979	23482043	<nnxnp>	{-1}	nn	nn	np	np	np	nn	np	np	np	np	nn	np	nn	np	np	np	np	nn	nn	np	nn	nn	np	nn	np	np	nn	nn	nn	np	np	nn	np	np	nn	nn	np	nn	nn	np	np	np	nn	nn	nn
4	lm3688	4945152	<lmxll>	{0-}	ll	lm	lm	lm	lm	ll	ll	lm	lm	lm	lm	ll	lm	ll	lm	ll	lm	lm	ll	ll	ll	ll	ll	ll	lm	ll	ll	ll	ll	lm	ll	ll	lm	lm	lm	lm	lm	ll	ll	ll	ll	lm	lm	lm	lm
4	lm4254	22918539	<lmxll>	{0-}	ll	ll	ll	ll	ll	ll	ll	ll	ll	lm	ll	lm	ll	lm	ll	ll	ll	lm	ll	ll	ll	lm	lm	lm	ll	ll	ll	lm	ll	ll	ll	lm	ll	ll	ll	lm	ll	ll	lm	ll	lm	ll	ll	ll	lm
4	lm4251	22911037	<lmxll>	{0-}	ll	ll	ll	ll	ll	ll	ll	ll	ll	lm	ll	lm	ll	lm	ll	ll	ll	lm	ll	ll	ll	lm	lm	lm	ll	ll	ll	lm	ll	ll	ll	lm	ll	ll	lm	lm	ll	ll	lm	ll	lm	ll	ll	ll	lm
4	lm4244	22841542	<lmxll>	{0-}	ll	ll	ll	ll	ll	ll	ll	ll	ll	lm	ll	lm	ll	lm	ll	ll	ll	lm	ll	ll	ll	lm	lm	lm	ll	ll	ll	lm	ll	ll	ll	lm	ll	ll	lm	lm	ll	ll	lm	ll	lm	ll	ll	ll	lm
4	np5866	20986684	<nnxnp>	{-0}	np	np	np	nn	nn	np	nn	np	np	nn	np	nn	np	nn	nn	nn	np	np	np	nn	np	np	nn	np	np	np	np	np	np	nn	np	nn	nn	np	np	np	np	np	np	nn	nn	nn	np	np	nn
4	lm4203	22140808	<lmxll>	{0-}	ll	ll	ll	ll	ll	ll	ll	ll	ll	lm	ll	lm	ll	lm	ll	ll	ll	lm	ll	ll	ll	lm	lm	lm	ll	ll	ll	lm	ll	ll	ll	lm	ll	ll	lm	lm	ll	ll	lm	ll	lm	ll	ll	ll	lm
4	lm4195	22015842	<lmxll>	{0-}	ll	ll	ll	ll	ll	ll	ll	ll	ll	lm	ll	lm	ll	lm	ll	ll	ll	lm	ll	ll	ll	lm	lm	lm	ll	ll	ll	lm	ll	ll	ll	lm	ll	ll	lm	lm	ll	ll	lm	ll	lm	ll	ll	ll	lm
4	np5706	19754230	<nnxnp>	{-0}	np	np	np	nn	nn	np	nn	np	np	nn	np	nn	np	nn	nn	nn	np	np	np	nn	np	np	np	np	np	np	np	np	np	nn	np	nn	nn	np	np	nn	np	np	np	nn	nn	nn	np	np	nn
4	lm4182	21729421	<lmxll>	{0-}	ll	ll	ll	ll	ll	ll	ll	ll	ll	lm	ll	lm	ll	lm	ll	ll	ll	lm	ll	ll	ll	lm	lm	lm	ll	ll	ll	lm	ll	ll	ll	lm	ll	ll	lm	lm	ll	ll	lm	ll	lm	ll	ll	ll	lm
4	np5889	21315694	<nnxnp>	{-0}	np	np	np	nn	nn	np	nn	np	nn	nn	np	nn	np	nn	nn	nn	np	np	np	nn	np	np	nn	np	np	np	np	np	np	nn	np	nn	nn	np	np	np	nn	np	np	nn	nn	nn	np	np	nn
4	np5907	22002548	<nnxnp>	{-0}	np	np	np	nn	nn	np	nn	nn	nn	nn	np	nn	np	nn	nn	nn	np	np	np	nn	np	np	nn	np	np	np	np	np	np	nn	np	nn	nn	np	np	np	nn	np	np	nn	nn	nn	np	np	nn
4	lm4201	22107684	<lmxll>	{0-}	ll	ll	ll	ll	ll	ll	ll	ll	ll	lm	ll	lm	ll	lm	ll	ll	ll	lm	ll	ll	ll	lm	lm	lm	ll	ll	ll	lm	ll	ll	ll	lm	ll	ll	lm	lm	ll	ll	lm	ll	lm	ll	ll	ll	lm
4	np5902	22000606	<nnxnp>	{-0}	np	np	np	nn	nn	np	nn	nn	nn	nn	np	nn	np	nn	nn	nn	np	np	np	nn	np	np	nn	np	np	nn	np	np	np	nn	np	nn	nn	np	np	np	nn	np	np	nn	nn	nn	np	np	nn
4	np5967	23113016	<nnxnp>	{-0}	np	np	np	nn	nn	np	nn	nn	nn	nn	np	nn	nn	nn	nn	nn	np	np	np	nn	np	np	nn	np	np	nn	np	np	np	nn	np	np	nn	np	np	np	nn	np	np	nn	nn	nn	np	np	nn
4	lm4166	21520599	<lmxll>	{0-}	ll	ll	ll	ll	ll	ll	ll	ll	ll	lm	ll	lm	ll	lm	ll	ll	ll	lm	ll	ll	ll	lm	lm	lm	ll	ll	ll	lm	ll	ll	ll	lm	ll	ll	lm	lm	ll	ll	lm	ll	lm	ll	ll	ll	lm
4	np5977	23481953	<nnxnp>	{-0}	np	np	np	nn	nn	np	nn	nn	nn	nn	np	np	nn	nn	nn	nn	np	np	np	nn	np	np	nn	np	np	nn	np	np	np	nn	np	np	nn	np	np	np	nn	np	np	nn	nn	nn	np	np	nn
4	lm4134	21020615	<lmxll>	{0-}	ll	ll	ll	ll	ll	ll	ll	ll	ll	lm	ll	lm	ll	lm	ll	ll	ll	lm	ll	ll	ll	lm	lm	lm	ll	ll	ll	lm	ll	ll	ll	lm	ll	ll	lm	lm	ll	ll	lm	ll	lm	ll	ll	ll	lm
4	np5927	22589577	<nnxnp>	{-0}	np	np	np	nn	nn	np	nn	nn	nn	nn	np	nn	nn	nn	nn	nn	np	np	np	nn	np	np	nn	np	np	nn	np	np	np	nn	np	nn	nn	np	np	np	nn	np	np	nn	nn	nn	np	np	nn
4	lm3835	9427631	<lmxll>	{0-}	ll	ll	ll	ll	ll	ll	ll	ll	ll	lm	ll	lm	ll	lm	ll	ll	ll	lm	ll	ll	ll	lm	lm	lm	ll	ll	ll	lm	ll	ll	ll	lm	lm	ll	lm	lm	ll	ll	lm	ll	lm	ll	ll	ll	lm
4	hk217	22577958	<hkxhk>	{01}	hh	hh	hh	hk	hk	hh	hk	hh	hk	kk	hh	hk	hk	--	hk	hk	hh	hk	hh	hk	hh	hk	kk	hk	hh	hk	hh	hk	hh	hk	hh	kk	hk	hh	hk	hk	hk	hh	hk	hk	kk	hk	hh	hh	kk
4	np5892	21607094	<nnxnp>	{-0}	np	np	np	nn	nn	np	nn	nn	nn	nn	np	np	nn	nn	nn	nn	np	np	np	nn	np	np	nn	np	np	nn	np	np	np	nn	np	nn	nn	np	np	np	nn	np	np	nn	nn	nn	np	np	nn
4	np5891	21607050	<nnxnp>	{-0}	np	np	np	nn	nn	np	nn	nn	nn	nn	np	nn	nn	nn	nn	nn	np	np	np	nn	np	np	nn	np	np	nn	np	np	np	nn	np	nn	nn	np	np	np	nn	np	np	nn	nn	nn	np	np	nn
4	np5888	21278361	<nnxnp>	{-0}	np	np	np	nn	nn	np	nn	nn	nn	nn	np	nn	nn	nn	nn	nn	np	np	np	nn	np	np	nn	np	np	nn	np	np	np	nn	np	nn	nn	np	np	np	nn	np	np	nn	nn	nn	np	np	nn
4	hk220	22589834	<hkxhk>	{01}	hh	hh	hh	hk	hk	hh	hk	hh	hk	kk	hh	kk	hk	kk	hk	hk	hh	hk	hh	hk	hh	hk	kk	hk	hh	hk	hh	hk	hh	hk	hh	kk	hk	hh	hk	hk	hk	hh	--	hk	kk	hk	hh	hh	--
4	hk219	22589676	<hkxhk>	{01}	hh	hh	hh	hk	hk	hh	hk	hh	hk	kk	hh	kk	--	kk	hk	hk	hh	hk	hh	hk	hh	hk	kk	hk	hh	hk	hh	hk	hh	hk	hh	kk	hk	hh	hk	hk	hk	hh	--	hk	kk	hk	hh	hh	--
4	hk218	22578071	<hkxhk>	{01}	hh	hh	hh	hk	hk	hh	hk	hh	hk	kk	hh	kk	hk	kk	hk	hk	hh	hk	hh	hk	hh	hk	kk	hk	hh	hk	hh	hk	hh	hk	hh	kk	hk	hh	hk	hk	hk	hh	hk	hk	kk	hk	hh	hh	--
4	hk221	22589843	<hkxhk>	{01}	hh	hh	hh	hk	hk	hh	hk	hh	hk	kk	hh	kk	--	kk	hk	hk	hh	hk	hh	hk	hh	hk	kk	hk	hh	hk	hh	hk	hh	hk	hh	kk	hk	hh	hk	hk	hk	hh	--	hk	kk	hk	hh	hh	--
4	np5413	14841102	<nnxnp>	{-0}	nn	nn	nn	nn	nn	np	np	nn	np	nn	nn	nn	np	np	nn	np	np	np	nn	np	nn	np	nn	np	nn	np	nn	np	nn	np	np	nn	np	np	np	nn	np	np	np	np	nn	nn	np	np	nn
4	lm4108	20397410	<lmxll>	{0-}	ll	ll	ll	ll	ll	ll	ll	ll	ll	lm	ll	lm	ll	lm	ll	ll	ll	lm	ll	ll	ll	lm	lm	lm	ll	ll	ll	lm	ll	ll	ll	lm	lm	ll	lm	lm	ll	ll	lm	ll	lm	ll	ll	ll	lm
4	np5848	20810236	<nnxnp>	{-0}	np	np	np	nn	nn	np	nn	nn	nn	nn	np	np	nn	nn	nn	nn	np	np	np	nn	np	np	nn	np	np	nn	np	np	np	nn	np	nn	nn	np	np	np	nn	np	np	nn	nn	nn	np	np	nn
4	np5851	20810444	<nnxnp>	{-0}	np	np	np	nn	nn	np	nn	nn	nn	nn	np	nn	nn	nn	nn	nn	np	np	np	nn	np	np	nn	np	np	nn	np	np	np	nn	np	nn	nn	np	np	np	nn	np	np	nn	nn	nn	np	np	nn
4	np5414	14841127	<nnxnp>	{-0}	nn	nn	nn	nn	nn	np	np	nn	np	nn	nn	nn	np	np	nn	np	np	np	nn	np	nn	np	nn	np	nn	np	nn	np	nn	np	np	nn	np	np	np	nn	np	nn	np	np	nn	nn	np	np	nn
4	hk222	22841555	<hkxhk>	{00}	hk	hk	hk	hh	hh	hk	hh	hh	hh	hk	hk	hk	hh	hk	hh	hh	hk	kk	hk	hh	hk	kk	hk	kk	hk	hh	hk	kk	hk	hh	--	hk	hh	hk	kk	kk	hh	hk	kk	hh	hk	hh	hk	hk	kk
4	lm4164	21504258	<lmxll>	{1-}	lm	lm	lm	lm	lm	lm	lm	lm	lm	ll	lm	ll	lm	ll	lm	lm	lm	ll	lm	lm	lm	ll	ll	ll	lm	lm	lm	ll	lm	lm	lm	ll	lm	lm	ll	ll	lm	lm	ll	lm	ll	lm	lm	lm	ll
4	lm4330	23861884	<lmxll>	{1-}	lm	lm	lm	lm	lm	lm	lm	lm	lm	ll	lm	ll	lm	ll	lm	lm	lm	ll	lm	lm	lm	ll	ll	ll	lm	lm	lm	ll	lm	lm	lm	ll	lm	lm	lm	ll	lm	lm	ll	lm	ll	lm	lm	lm	ll
4	lm4307	23658735	<lmxll>	{1-}	lm	lm	lm	lm	lm	lm	lm	lm	ll	ll	lm	ll	lm	ll	lm	lm	lm	ll	lm	lm	lm	ll	ll	ll	lm	lm	lm	ll	lm	lm	lm	ll	lm	ll	lm	ll	lm	lm	ll	lm	ll	lm	lm	lm	ll
4	lm4231	22577885	<lmxll>	{1-}	lm	lm	lm	lm	lm	lm	lm	lm	lm	ll	lm	ll	lm	ll	lm	lm	lm	ll	lm	lm	lm	ll	ll	ll	lm	lm	lm	ll	lm	lm	lm	ll	lm	lm	ll	ll	lm	lm	ll	lm	ll	lm	lm	lm	ll
4	lm4072	19267203	<lmxll>	{1-}	lm	lm	lm	lm	lm	lm	lm	lm	lm	ll	lm	ll	lm	ll	lm	lm	lm	ll	lm	lm	lm	ll	ll	ll	lm	lm	lm	ll	lm	lm	lm	ll	ll	lm	ll	ll	lm	lm	ll	lm	ll	lm	lm	lm	ll
4	np5760	20403793	<nnxnp>	{-0}	np	np	np	nn	nn	np	nn	nn	nn	nn	np	nn	nn	nn	nn	nn	np	np	np	nn	np	np	np	np	np	nn	np	np	np	nn	np	nn	nn	np	np	nn	nn	np	np	nn	nn	nn	np	np	nn
4	lm4063	19023400	<lmxll>	{0-}	ll	ll	ll	ll	ll	ll	ll	ll	ll	lm	ll	lm	ll	lm	ll	ll	ll	lm	ll	ll	ll	lm	lm	lm	ll	ll	ll	lm	ll	ll	ll	lm	lm	ll	lm	lm	ll	ll	lm	ll	lm	ll	ll	ll	lm
4	np5794	20677249	<nnxnp>	{-0}	np	np	np	nn	nn	np	nn	nn	nn	nn	np	nn	nn	nn	nn	nn	np	np	np	nn	np	np	np	np	np	nn	np	np	np	nn	np	nn	nn	np	np	np	nn	np	np	nn	nn	nn	np	np	nn
4	np5785	20561777	<nnxnp>	{-0}	np	np	np	nn	nn	np	nn	nn	nn	nn	np	np	nn	nn	nn	nn	np	np	np	nn	np	np	np	np	np	nn	np	np	np	nn	np	nn	nn	np	np	nn	nn	np	np	nn	nn	nn	np	np	nn
4	np5838	20712924	<nnxnp>	{-0}	np	np	np	nn	nn	np	nn	nn	nn	nn	np	np	nn	nn	nn	nn	np	np	np	nn	np	np	np	np	np	nn	np	np	np	nn	np	nn	nn	np	np	np	nn	np	np	nn	nn	nn	np	np	nn
4	lm4090	19685726	<lmxll>	{1-}	lm	lm	lm	lm	lm	lm	lm	lm	lm	ll	lm	ll	lm	ll	lm	lm	lm	ll	lm	lm	lm	ll	ll	ll	lm	lm	lm	ll	lm	lm	lm	ll	ll	lm	ll	ll	lm	lm	ll	lm	ll	lm	lm	lm	ll
4	lm3919	13565884	<lmxll>	{1-}	lm	ll	ll	ll	ll	lm	ll	lm	ll	ll	ll	lm	ll	lm	ll	lm	ll	ll	lm	ll	ll	lm	lm	ll	ll	lm	lm	lm	lm	ll	lm	lm	ll	ll	ll	ll	ll	lm	lm	lm	lm	ll	ll	ll	lm
4	lm4056	18359818	<lmxll>	{0-}	ll	ll	ll	ll	ll	ll	ll	ll	ll	lm	ll	lm	ll	lm	ll	ll	ll	lm	ll	ll	ll	lm	lm	lm	ll	ll	ll	lm	ll	ll	ll	lm	lm	ll	lm	lm	ll	ll	lm	lm	lm	ll	ll	ll	lm
4	np5737	20141530	<nnxnp>	{-0}	nn	np	np	nn	nn	np	nn	nn	nn	nn	np	np	nn	nn	nn	nn	np	np	np	nn	np	np	np	np	np	nn	np	np	np	nn	np	nn	nn	np	np	nn	nn	np	np	nn	nn	nn	np	np	nn
4	lm3568	3509338	<lmxll>	{1-}	lm	ll	ll	ll	ll	lm	ll	lm	ll	ll	ll	lm	ll	lm	ll	lm	ll	ll	lm	ll	ll	lm	lm	ll	ll	lm	lm	lm	lm	ll	lm	lm	ll	ll	ll	ll	ll	lm	lm	lm	lm	ll	ll	ll	lm
4	np5613	18521264	<nnxnp>	{-0}	nn	np	np	nn	nn	np	nn	nn	nn	nn	np	np	nn	nn	nn	nn	np	np	np	nn	np	np	np	np	np	nn	np	np	np	np	np	nn	nn	np	np	nn	nn	np	np	nn	nn	nn	np	np	nn
4	np5604	18398315	<nnxnp>	{-0}	nn	np	np	nn	nn	np	nn	nn	nn	nn	np	nn	nn	nn	nn	nn	np	np	np	nn	np	np	np	np	np	nn	np	np	np	np	np	nn	nn	np	np	nn	nn	np	np	nn	nn	nn	np	np	nn
4	np5730	20083034	<nnxnp>	{-0}	nn	np	np	nn	nn	np	nn	nn	nn	nn	np	nn	nn	nn	nn	nn	np	np	np	nn	np	np	np	np	np	nn	np	np	np	nn	np	nn	nn	np	np	nn	nn	np	np	nn	nn	nn	np	np	nn
4	np5700	19709709	<nnxnp>	{-0}	nn	np	np	nn	nn	np	nn	nn	nn	nn	np	nn	nn	nn	nn	nn	np	np	np	nn	np	np	np	np	np	nn	np	np	np	nn	np	nn	nn	np	np	nn	nn	np	np	nn	nn	nn	np	np	nn
4	lm3566	3509322	<lmxll>	{1-}	lm	ll	ll	ll	ll	lm	ll	lm	ll	ll	ll	lm	ll	lm	ll	lm	ll	ll	lm	ll	ll	lm	lm	ll	ll	lm	lm	lm	lm	ll	lm	lm	ll	ll	ll	ll	ll	lm	lm	lm	lm	ll	ll	ll	lm
4	lm4257	22947995	<lmxll>	{0-}	ll	ll	lm	ll	ll	ll	ll	lm	lm	lm	ll	lm	lm	lm	ll	ll	lm	lm	ll	lm	ll	lm	lm	lm	lm	lm	lm	lm	ll	ll	lm	lm	ll	lm	lm	lm	lm	ll	lm	ll	lm	ll	ll	ll	lm
4	np5952	22841787	<nnxnp>	{-1}	nn	nn	nn	np	np	nn	np	nn	np	np	nn	np	np	np	np	np	nn	nn	nn	np	nn	nn	np	nn	nn	np	nn	nn	nn	np	nn	np	np	nn	nn	nn	np	nn	nn	np	np	np	nn	nn	nn
4	lm4243	22791104	<lmxll>	{0-}	ll	ll	lm	ll	ll	ll	ll	lm	lm	lm	ll	lm	lm	lm	ll	ll	lm	lm	ll	lm	ll	lm	lm	lm	lm	lm	lm	lm	ll	ll	lm	lm	ll	lm	lm	lm	lm	ll	lm	ll	lm	ll	ll	ll	lm
4	np5969	23402504	<nnxnp>	{-1}	nn	nn	nn	np	np	nn	np	nn	np	np	nn	np	np	np	np	np	nn	nn	nn	np	nn	nn	np	nn	nn	np	nn	nn	nn	np	nn	nn	np	nn	nn	nn	np	nn	nn	np	np	np	nn	nn	nn
4	np5931	22613523	<nnxnp>	{-1}	nn	nn	nn	np	np	nn	np	nn	np	np	nn	nn	np	np	np	np	nn	nn	nn	np	nn	nn	np	nn	nn	np	nn	nn	nn	np	nn	nn	np	nn	nn	nn	np	nn	nn	np	np	np	nn	nn	nn
4	lm4205	22140898	<lmxll>	{0-}	lm	ll	lm	ll	ll	ll	ll	lm	lm	lm	ll	lm	lm	lm	ll	ll	lm	lm	ll	lm	ll	lm	lm	lm	lm	lm	lm	lm	ll	ll	lm	lm	ll	lm	lm	lm	lm	ll	lm	ll	lm	ll	ll	ll	lm
4	np5890	21607034	<nnxnp>	{-1}	nn	nn	nn	np	np	nn	np	nn	np	np	nn	nn	np	np	np	np	nn	nn	nn	np	nn	nn	np	nn	nn	np	nn	nn	nn	np	nn	np	np	nn	nn	nn	np	nn	nn	np	np	np	nn	nn	nn
4	lm4240	22703502	<lmxll>	{0-}	lm	ll	lm	ll	ll	ll	ll	lm	lm	lm	ll	lm	lm	lm	ll	ll	lm	lm	ll	lm	ll	lm	lm	lm	lm	lm	lm	lm	ll	ll	lm	lm	ll	lm	lm	lm	lm	ll	lm	ll	lm	ll	ll	ll	lm
4	np5895	21673837	<nnxnp>	{-1}	nn	nn	nn	np	np	nn	np	nn	np	np	nn	nn	np	np	np	np	nn	nn	nn	np	nn	nn	np	nn	nn	np	nn	nn	nn	np	nn	np	np	nn	nn	nn	np	nn	nn	nn	np	np	nn	nn	nn
4	np5905	22002460	<nnxnp>	{-1}	nn	nn	nn	np	np	nn	np	nn	np	np	nn	nn	np	np	np	np	nn	nn	nn	np	nn	nn	np	nn	nn	np	nn	nn	nn	np	nn	np	np	nn	nn	nn	np	nn	nn	nn	np	np	nn	nn	nn
4	lm4271	23166650	<lmxll>	{0-}	ll	ll	lm	ll	ll	ll	ll	lm	lm	lm	ll	lm	lm	lm	ll	ll	lm	lm	ll	lm	ll	lm	lm	lm	lm	lm	lm	lm	ll	ll	lm	lm	ll	lm	ll	lm	lm	ll	lm	ll	lm	ll	ll	ll	lm
4	np5946	22835211	<nnxnp>	{-1}	nn	nn	nn	np	np	nn	np	nn	np	np	nn	nn	np	np	np	np	nn	nn	nn	np	nn	nn	nn	nn	nn	np	nn	nn	nn	np	nn	np	np	nn	nn	nn	np	nn	nn	np	np	np	nn	nn	nn
4	lm3845	9747977	<lmxll>	{1-}	lm	ll	ll	ll	ll	lm	ll	lm	ll	ll	ll	lm	ll	lm	ll	lm	ll	ll	lm	ll	ll	lm	lm	ll	ll	lm	lm	lm	lm	ll	lm	lm	ll	lm	ll	lm	ll	lm	lm	lm	lm	ll	ll	ll	lm
4	lm4293	23395059	<lmxll>	{1-}	lm	lm	ll	lm	lm	lm	lm	lm	ll	ll	lm	ll	lm	ll	lm	lm	ll	ll	lm	ll	lm	ll	ll	ll	ll	ll	ll	ll	lm	lm	lm	ll	lm	ll	lm	ll	lm	lm	ll	lm	ll	lm	lm	lm	ll
4	lm4268	23152773	<lmxll>	{1-}	lm	lm	ll	lm	lm	lm	lm	lm	ll	ll	lm	ll	ll	ll	lm	lm	ll	ll	lm	ll	lm	ll	ll	ll	ll	ll	ll	ll	lm	lm	ll	ll	lm	ll	lm	ll	ll	lm	ll	lm	ll	lm	lm	lm	ll
4	lm4247	22869785	<lmxll>	{1-}	lm	lm	ll	lm	lm	lm	lm	lm	ll	ll	lm	ll	ll	ll	lm	lm	ll	ll	lm	ll	lm	ll	ll	ll	ll	ll	ll	ll	lm	lm	ll	ll	lm	ll	ll	ll	ll	lm	ll	lm	ll	lm	lm	lm	ll
4	lm4261	23113170	<lmxll>	{1-}	lm	lm	ll	lm	lm	lm	lm	lm	ll	ll	lm	ll	ll	ll	lm	lm	ll	ll	lm	ll	lm	ll	ll	ll	ll	ll	ll	ll	lm	lm	ll	ll	lm	ll	lm	ll	ll	lm	ll	lm	ll	lm	lm	lm	ll
4	lm4264	23151169	<lmxll>	{1-}	lm	lm	ll	lm	lm	lm	lm	lm	ll	ll	ll	ll	ll	ll	lm	lm	ll	ll	lm	ll	lm	ll	ll	ll	ll	ll	ll	ll	lm	lm	ll	ll	lm	ll	lm	ll	ll	lm	ll	lm	ll	lm	lm	lm	ll
4	lm4286	23352416	<lmxll>	{1-}	lm	lm	ll	lm	lm	lm	lm	lm	ll	ll	lm	ll	ll	ll	lm	lm	ll	ll	lm	ll	lm	ll	ll	ll	ll	ll	ll	ll	lm	lm	ll	ll	lm	ll	lm	ll	ll	lm	ll	lm	ll	lm	lm	lm	ll
4	lm4242	22777833	<lmxll>	{1-}	lm	lm	ll	lm	lm	lm	lm	lm	ll	ll	lm	ll	ll	ll	lm	lm	ll	ll	lm	ll	lm	ll	ll	ll	ll	ll	ll	ll	lm	lm	ll	ll	lm	ll	ll	ll	ll	lm	ll	lm	ll	lm	lm	lm	ll
4	lm4178	21615747	<lmxll>	{0-}	ll	ll	ll	ll	ll	ll	ll	ll	ll	lm	ll	lm	ll	ll	ll	ll	ll	lm	ll	ll	ll	ll	lm	lm	ll	ll	ll	lm	lm	ll	ll	lm	lm	ll	lm	ll	ll	ll	ll	lm	ll	ll	ll	ll	lm
4	lm4173	21606968	<lmxll>	{1-}	lm	lm	ll	lm	lm	lm	lm	lm	ll	ll	lm	ll	ll	ll	lm	lm	ll	ll	lm	ll	lm	ll	ll	ll	ll	ll	ll	ll	lm	lm	ll	ll	lm	ll	ll	ll	ll	lm	ll	lm	ll	lm	lm	lm	ll
4	lm4237	22613545	<lmxll>	{1-}	ll	lm	ll	lm	lm	lm	lm	lm	ll	ll	lm	ll	ll	ll	lm	lm	ll	ll	lm	ll	lm	ll	ll	ll	ll	ll	ll	ll	lm	lm	ll	ll	lm	ll	ll	ll	ll	lm	ll	lm	ll	lm	lm	lm	ll
4	lm4194	22015693	<lmxll>	{1-}	ll	lm	ll	lm	lm	lm	lm	lm	ll	ll	lm	ll	ll	ll	lm	lm	ll	ll	lm	ll	lm	ll	ll	ll	ll	ll	ll	ll	lm	lm	ll	ll	lm	ll	ll	ll	ll	lm	ll	lm	ll	lm	lm	lm	ll
4	lm4175	21607187	<lmxll>	{1-}	ll	lm	ll	lm	lm	lm	lm	lm	ll	ll	lm	ll	ll	ll	lm	lm	ll	ll	lm	ll	lm	ll	ll	ll	ll	ll	ll	ll	lm	lm	ll	ll	lm	ll	ll	ll	ll	lm	ll	lm	ll	lm	lm	lm	ll
4	lm4130	21012134	<lmxll>	{1-}	ll	lm	ll	lm	lm	lm	lm	lm	ll	ll	ll	ll	ll	ll	lm	lm	ll	ll	lm	ll	lm	ll	ll	ll	ll	ll	ll	ll	lm	lm	ll	ll	lm	ll	ll	ll	ll	lm	ll	lm	ll	lm	lm	lm	ll
4	hk216	21016198	<hkxhk>	{11}	hh	hk	hh	kk	kk	hk	kk	hk	hk	hk	hh	hh	hk	--	kk	kk	hh	hh	hk	hk	hk	hh	hk	hh	hh	--	hh	hh	hk	kk	hh	hk	kk	hh	hh	hh	hk	hk	hh	--	hk	kk	hk	hk	hh
4	lm4140	21200880	<lmxll>	{0-}	lm	ll	lm	ll	ll	ll	ll	lm	lm	lm	lm	lm	lm	lm	ll	ll	lm	lm	ll	lm	ll	lm	lm	lm	lm	lm	lm	lm	ll	ll	lm	lm	ll	lm	lm	lm	lm	ll	lm	ll	lm	ll	ll	ll	lm
4	np5942	22787635	<nnxnp>	{-1}	nn	nn	nn	np	np	nn	np	nn	np	np	nn	nn	np	np	np	np	nn	nn	nn	np	nn	nn	np	nn	nn	np	nn	nn	nn	np	nn	np	np	nn	nn	nn	np	nn	nn	np	np	np	nn	nn	nn
4	lm4137	21083304	<lmxll>	{1-}	ll	lm	ll	lm	lm	lm	lm	lm	ll	ll	ll	ll	ll	ll	ll	lm	ll	ll	lm	ll	lm	ll	ll	ll	ll	ll	ll	ll	lm	lm	ll	ll	lm	lm	ll	ll	ll	lm	ll	lm	ll	lm	lm	lm	ll
4	np5847	20810232	<nnxnp>	{-1}	nn	nn	nn	np	np	nn	np	nn	np	np	nn	nn	np	np	np	np	nn	nn	nn	np	nn	nn	np	nn	nn	np	nn	nn	nn	np	nn	np	np	nn	nn	nn	np	nn	nn	np	np	np	nn	nn	nn
4	np5795	20677250	<nnxnp>	{-1}	nn	nn	nn	np	np	nn	np	nn	np	np	nn	nn	np	np	np	np	nn	nn	nn	np	nn	nn	nn	nn	nn	np	nn	nn	nn	np	nn	np	np	nn	nn	nn	np	nn	nn	np	np	np	nn	nn	nn
4	np5786	20576538	<nnxnp>	{-1}	nn	nn	nn	np	np	nn	np	nn	np	np	nn	nn	np	np	np	np	nn	nn	nn	np	nn	nn	nn	nn	nn	np	nn	nn	nn	np	nn	np	np	nn	nn	nn	np	nn	nn	np	np	np	nn	nn	nn
4	lm4105	20397318	<lmxll>	{1-}	ll	lm	ll	lm	lm	lm	lm	lm	ll	ll	ll	ll	ll	ll	ll	lm	ll	ll	lm	ll	lm	ll	ll	ll	ll	ll	ll	ll	lm	lm	ll	ll	ll	lm	ll	ll	ll	lm	ll	lm	ll	lm	lm	lm	ll
4	np5853	20813749	<nnxnp>	{-1}	nn	nn	nn	np	np	nn	np	nn	np	np	nn	nn	np	np	np	np	nn	nn	nn	np	nn	nn	np	nn	nn	np	nn	nn	nn	np	nn	np	np	nn	nn	np	np	nn	nn	np	np	np	nn	nn	nn
4	np5759	20397388	<nnxnp>	{-1}	nn	nn	nn	np	np	nn	np	nn	np	np	nn	nn	np	np	np	np	nn	nn	nn	np	nn	nn	nn	nn	nn	np	nn	nn	nn	np	nn	np	np	nn	nn	np	np	nn	nn	np	np	np	nn	nn	nn
4	lm4116	20403921	<lmxll>	{1-}	ll	lm	ll	lm	lm	lm	lm	lm	ll	ll	ll	ll	ll	ll	ll	lm	ll	ll	lm	ll	lm	ll	ll	ll	ll	ll	ll	ll	lm	lm	ll	ll	ll	lm	ll	ll	ll	lm	ll	lm	ll	lm	lm	lm	ll
4	lm4129	20753599	<lmxll>	{0-}	lm	ll	lm	ll	ll	ll	ll	lm	lm	lm	lm	lm	lm	lm	lm	ll	lm	lm	ll	lm	ll	lm	lm	lm	lm	lm	lm	lm	ll	ll	lm	lm	lm	ll	lm	lm	lm	ll	lm	ll	lm	ll	ll	ll	lm
4	lm3558	3171418	<lmxll>	{0-}	ll	ll	ll	ll	ll	ll	ll	ll	ll	lm	ll	ll	ll	ll	ll	ll	ll	lm	ll	ll	ll	lm	lm	lm	ll	ll	ll	lm	lm	ll	ll	ll	lm	ll	lm	ll	ll	ll	ll	lm	ll	ll	ll	ll	lm
4	lm4114	20403866	<lmxll>	{0-}	lm	ll	lm	ll	ll	ll	ll	lm	lm	lm	lm	lm	lm	lm	lm	ll	lm	lm	ll	lm	ll	lm	lm	lm	lm	lm	lm	lm	ll	ll	lm	lm	lm	ll	lm	lm	lm	ll	lm	lm	lm	ll	ll	ll	lm
4	np5603	18287174	<nnxnp>	{-0}	nn	np	np	nn	nn	np	np	nn	nn	nn	np	nn	nn	nn	nn	nn	np	np	np	nn	np	np	np	np	np	nn	np	np	np	np	np	nn	nn	np	np	nn	nn	np	np	nn	nn	nn	np	np	nn
4	np5756	20318383	<nnxnp>	{-1}	np	nn	nn	np	np	nn	np	nn	np	np	nn	nn	np	np	np	np	nn	nn	nn	np	nn	nn	nn	nn	nn	np	nn	nn	nn	np	nn	np	np	nn	nn	np	np	nn	nn	np	np	np	nn	nn	nn
4	np5714	19821233	<nnxnp>	{-1}	np	nn	nn	np	np	nn	np	nn	np	np	nn	nn	np	np	np	np	nn	nn	nn	np	nn	nn	nn	nn	nn	np	nn	nn	nn	np	nn	np	np	nn	nn	np	np	nn	nn	np	np	np	nn	nn	nn
4	np5699	19699604	<nnxnp>	{-1}	np	nn	nn	np	np	nn	np	nn	np	np	nn	nn	np	np	np	np	nn	nn	nn	np	nn	nn	nn	nn	nn	np	nn	nn	nn	np	nn	np	np	nn	nn	np	np	nn	nn	np	np	np	nn	nn	nn
4	np5682	19211009	<nnxnp>	{-1}	np	nn	nn	np	np	nn	np	nn	np	np	nn	nn	np	np	np	np	nn	nn	nn	np	nn	nn	nn	nn	nn	np	nn	nn	nn	np	nn	np	np	nn	nn	np	np	nn	nn	np	np	np	nn	nn	nn
4	np5697	19515737	<nnxnp>	{-1}	np	nn	nn	np	np	nn	np	nn	np	np	nn	np	np	np	np	np	nn	nn	nn	np	nn	nn	nn	nn	nn	np	nn	nn	nn	np	nn	np	np	nn	nn	np	np	nn	nn	np	np	np	nn	nn	nn
4	np5607	18497095	<nnxnp>	{-1}	np	nn	nn	np	np	nn	np	nn	np	np	nn	nn	np	np	np	np	nn	nn	nn	np	nn	nn	nn	nn	nn	np	nn	nn	nn	nn	nn	np	np	nn	nn	np	np	nn	nn	np	np	np	nn	nn	nn
4	np5635	18556840	<nnxnp>	{-1}	np	nn	nn	np	np	nn	np	nn	np	np	nn	np	np	np	np	np	nn	nn	nn	np	nn	nn	nn	nn	nn	np	nn	nn	nn	nn	nn	np	np	nn	nn	np	np	nn	nn	np	np	np	nn	nn	nn
4	lm4088	19503016	<lmxll>	{1-}	ll	lm	ll	lm	lm	lm	ll	lm	ll	ll	ll	ll	ll	ll	ll	ll	ll	ll	lm	lm	lm	ll	ll	ll	ll	ll	ll	ll	lm	lm	ll	ll	ll	lm	ll	ll	ll	lm	ll	lm	ll	lm	lm	lm	ll
4	lm4095	19754422	<lmxll>	{1-}	ll	lm	ll	lm	lm	lm	ll	lm	ll	ll	ll	ll	ll	ll	ll	ll	ll	ll	lm	lm	lm	ll	ll	ll	ll	ll	ll	ll	lm	lm	ll	ll	ll	lm	ll	ll	ll	lm	ll	lm	ll	lm	lm	lm	ll
4	lm4078	19325888	<lmxll>	{1-}	ll	lm	ll	lm	lm	lm	ll	lm	ll	ll	ll	ll	ll	ll	ll	ll	ll	ll	lm	lm	lm	ll	ll	ll	ll	ll	ll	ll	lm	lm	ll	ll	ll	lm	ll	ll	ll	lm	ll	lm	ll	lm	lm	lm	ll
4	hk214	18567121	<hkxhk>	{11}	hk	hk	hh	kk	kk	hk	hk	hk	hk	hk	hh	--	hk	hk	hk	hk	hh	hh	hk	kk	hk	--	hh	--	hh	hk	hh	hh	hk	hk	hh	hk	hk	hk	hh	hk	hk	hk	--	hk	hk	kk	hk	hk	--
4	lm4079	19325968	<lmxll>	{1-}	ll	lm	ll	lm	lm	lm	ll	lm	ll	ll	ll	lm	ll	ll	ll	ll	ll	ll	lm	lm	lm	ll	ll	ll	ll	ll	ll	ll	lm	lm	ll	ll	ll	lm	ll	ll	ll	lm	ll	lm	ll	lm	lm	lm	ll
4	lm4061	18625478	<lmxll>	{1-}	ll	lm	ll	lm	lm	lm	ll	lm	ll	ll	ll	lm	ll	ll	ll	ll	ll	ll	lm	lm	lm	ll	ll	ll	ll	ll	ll	ll	lm	lm	ll	ll	ll	lm	ll	ll	ll	lm	ll	ll	ll	lm	lm	lm	ll
4	lm3895	11285485	<lmxll>	{0-}	ll	ll	ll	ll	ll	ll	ll	ll	ll	lm	ll	ll	ll	lm	ll	ll	ll	lm	ll	ll	ll	lm	lm	ll	ll	ll	ll	lm	lm	ll	ll	ll	ll	ll	lm	ll	ll	ll	ll	lm	lm	ll	ll	ll	lm
4	hk215	18630651	<hkxhk>	{01}	kk	hh	hk	hk	hk	hh	kk	hk	kk	kk	hk	hk	kk	kk	kk	kk	hk	hk	hh	hk	hh	hk	hk	hk	hk	kk	hk	hk	hh	hh	hk	kk	kk	hh	hk	kk	kk	hh	hk	kk	kk	hk	hh	hh	kk
4	np5660	18939140	<nnxnp>	{-1}	np	nn	nn	np	np	nn	nn	nn	np	np	nn	nn	np	np	np	np	nn	nn	nn	np	nn	nn	nn	nn	nn	np	nn	nn	nn	nn	nn	np	np	nn	nn	np	np	nn	nn	np	np	np	nn	nn	nn
4	np5557	17534328	<nnxnp>	{-0}	nn	np	np	nn	nn	np	np	nn	nn	nn	np	nn	nn	nn	nn	nn	np	np	np	nn	np	np	np	np	np	nn	np	np	np	np	np	nn	nn	np	np	nn	nn	np	np	nn	np	nn	np	np	nn
4	np5562	17583213	<nnxnp>	{-0}	nn	np	np	nn	nn	np	np	nn	nn	nn	np	np	nn	nn	nn	nn	np	np	np	nn	np	np	np	np	np	nn	np	np	np	np	np	nn	nn	np	np	nn	nn	np	np	nn	np	nn	np	np	nn
4	np5597	18286937	<nnxnp>	{-1}	np	nn	nn	np	np	nn	nn	nn	np	np	nn	nn	np	np	np	np	nn	nn	nn	np	nn	nn	nn	nn	nn	np	nn	nn	nn	nn	nn	np	np	nn	nn	np	np	nn	nn	np	np	np	nn	nn	nn
4	lm4046	17393716	<lmxll>	{0-}	lm	ll	lm	ll	ll	ll	lm	lm	lm	lm	lm	lm	lm	lm	lm	lm	lm	lm	ll	ll	ll	lm	lm	lm	ll	lm	lm	lm	ll	ll	lm	lm	lm	ll	lm	lm	lm	ll	lm	lm	lm	ll	ll	ll	lm
4	np5525	17049751	<nnxnp>	{-0}	nn	np	np	nn	nn	np	np	nn	nn	nn	np	nn	nn	nn	nn	nn	np	np	np	nn	np	np	np	np	np	nn	np	np	np	np	np	nn	nn	np	np	nn	nn	np	np	nn	np	nn	np	nn	nn
4	np5515	16802635	<nnxnp>	{-0}	nn	np	np	nn	nn	np	np	nn	nn	nn	np	np	nn	nn	nn	nn	np	np	np	nn	nn	np	np	np	np	nn	np	np	np	np	np	nn	nn	np	np	nn	nn	np	np	nn	np	nn	np	nn	nn
4	lm4049	17420446	<lmxll>	{1-}	ll	lm	ll	lm	lm	lm	ll	lm	ll	ll	ll	lm	ll	ll	ll	ll	ll	ll	lm	lm	lm	ll	ll	ll	lm	ll	ll	ll	lm	lm	ll	ll	ll	lm	ll	ll	ll	lm	ll	ll	ll	lm	lm	lm	ll
4	np5426	14968897	<nnxnp>	{-0}	nn	np	np	nn	nn	np	np	nn	nn	nn	np	nn	nn	nn	nn	nn	np	np	np	nn	nn	np	np	np	np	nn	np	np	np	np	np	nn	nn	np	np	nn	nn	np	np	nn	np	nn	np	nn	nn
4	lm4045	17393656	<lmxll>	{1-}	ll	lm	ll	lm	lm	lm	ll	lm	ll	ll	ll	lm	ll	ll	ll	ll	ll	ll	lm	lm	lm	ll	ll	ll	lm	ll	ll	ll	lm	lm	ll	ll	ll	lm	ll	ll	ll	lm	ll	ll	ll	lm	lm	lm	ll
4	np5339	14014577	<nnxnp>	{-0}	nn	np	np	nn	nn	np	np	nn	nn	nn	np	np	nn	nn	nn	nn	np	np	np	nn	nn	np	np	np	np	nn	np	np	np	np	np	nn	nn	nn	np	nn	nn	np	np	nn	np	nn	np	nn	nn
4	np5338	14014540	<nnxnp>	{-0}	nn	np	np	nn	nn	np	np	nn	nn	nn	np	nn	nn	nn	nn	nn	np	np	np	nn	nn	np	np	np	np	nn	np	np	np	np	np	nn	nn	nn	np	nn	nn	np	np	nn	np	nn	np	nn	nn
4	lm4043	17362631	<lmxll>	{0-}	lm	ll	lm	ll	ll	ll	lm	lm	lm	lm	lm	ll	lm	lm	lm	lm	lm	lm	ll	ll	ll	lm	lm	lm	ll	lm	lm	lm	ll	ll	lm	lm	lm	ll	lm	lm	lm	ll	lm	lm	lm	ll	ll	ll	lm
4	np5334	14005318	<nnxnp>	{-0}	nn	np	np	nn	nn	np	np	nn	nn	nn	np	np	nn	nn	nn	nn	np	np	np	nn	nn	np	np	np	np	nn	np	np	np	np	np	nn	nn	np	np	nn	nn	np	np	nn	np	nn	np	nn	nn
4	np5317	13720169	<nnxnp>	{-0}	nn	np	np	nn	nn	np	np	nn	nn	nn	np	nn	nn	nn	nn	nn	np	np	np	nn	nn	np	np	np	np	nn	np	np	np	np	np	nn	nn	np	np	nn	nn	np	np	nn	np	nn	np	nn	nn
4	np5412	14832227	<nnxnp>	{-0}	nn	np	np	nn	nn	np	np	nn	nn	nn	np	nn	nn	nn	nn	nn	np	np	np	nn	nn	np	np	np	np	nn	np	np	np	np	np	nn	nn	np	np	nn	nn	np	np	nn	np	nn	np	nn	nn
4	lm4036	17253079	<lmxll>	{0-}	lm	ll	lm	ll	ll	ll	lm	lm	lm	lm	lm	ll	lm	lm	lm	lm	lm	lm	ll	ll	ll	lm	lm	lm	ll	lm	lm	lm	ll	ll	lm	lm	lm	ll	lm	lm	lm	ll	lm	lm	lm	ll	ll	ll	lm
4	np5492	16221908	<nnxnp>	{-0}	nn	np	np	nn	nn	np	np	nn	nn	nn	np	np	nn	nn	nn	nn	np	np	np	nn	nn	np	np	nn	np	nn	np	np	np	np	np	nn	nn	np	np	nn	nn	np	np	nn	np	nn	np	nn	nn
4	lm4026	16867806	<lmxll>	{0-}	lm	ll	lm	ll	ll	ll	lm	lm	lm	lm	lm	ll	lm	lm	ll	lm	lm	lm	ll	ll	ll	lm	lm	lm	ll	lm	lm	lm	ll	ll	lm	lm	lm	ll	lm	lm	lm	ll	lm	lm	lm	ll	ll	ll	lm
4	np5252	11292531	<nnxnp>	{-0}	nn	np	np	nn	nn	np	np	nn	nn	np	np	nn	nn	nn	nn	nn	np	np	np	nn	nn	np	np	np	np	nn	np	np	np	np	np	nn	nn	np	np	nn	nn	np	np	nn	np	nn	np	nn	nn
4	np5200	10014024	<nnxnp>	{-0}	nn	nn	nn	nn	np	nn	np	nn	np	nn	np	nn	np	nn	nn	np	nn	np	np	np	nn	nn	np	nn	nn	np	nn	np	np	np	np	np	np	nn	np	np	nn	np	np	np	nn	np	nn	nn	nn
4	np5356	14276027	<nnxnp>	{-0}	nn	np	np	nn	nn	np	np	nn	nn	nn	np	nn	np	nn	nn	nn	np	np	np	nn	nn	np	np	np	np	nn	np	np	np	np	np	nn	nn	np	np	nn	nn	np	np	nn	np	nn	np	nn	nn
4	hk206	11010252	<hkxhk>	{01}	hk	--	hh	kk	hk	hh	hh	hh	hk	hk	hh	--	hk	--	hk	hk	hh	--	hh	hk	hk	hk	hh	hk	hh	hk	hh	hk	hh	hh	hh	hk	kk	--	hk	hk	hk	hh	hk	kk	--	hk	hh	hk	kk
4	lm4038	17279116	<lmxll>	{1-}	ll	lm	ll	lm	lm	lm	ll	lm	ll	ll	ll	lm	ll	ll	ll	ll	ll	ll	lm	lm	lm	ll	ll	ll	lm	ll	ll	ll	lm	lm	ll	ll	ll	lm	ll	ll	ll	lm	ll	ll	ll	lm	lm	lm	ll
4	lm4029	17157383	<lmxll>	{1-}	ll	lm	ll	lm	lm	lm	ll	lm	ll	ll	ll	lm	ll	ll	lm	ll	ll	ll	lm	lm	lm	ll	ll	ll	lm	ll	ll	ll	lm	lm	ll	ll	ll	lm	ll	ll	ll	lm	ll	ll	ll	lm	lm	lm	ll
4	lm3617	3932254	<lmxll>	{1-}	lm	lm	lm	lm	lm	lm	ll	lm	lm	ll	lm	lm	lm	ll	lm	lm	lm	ll	lm	lm	lm	ll	ll	lm	lm	lm	lm	ll	lm	lm	lm	lm	lm	lm	ll	lm	lm	lm	lm	ll	ll	ll	lm	lm	lm
4	hk213	17157512	<hkxhk>	{00}	hk	hk	kk	hh	hh	hk	kk	hk	hk	hk	kk	hh	hk	hk	hh	hk	kk	kk	hk	hh	hh	kk	kk	kk	hk	hk	kk	kk	hk	hk	kk	hk	hk	hk	kk	hk	hk	hk	kk	--	kk	hh	hk	hh	kk
4	hk211	14649652	<hkxhk>	{01}	hk	hh	hh	hk	hk	hh	hh	hh	hk	kk	hh	hk	hk	kk	hk	hk	hh	hk	hh	hk	hk	hh	hh	hk	hh	hk	hh	hk	hh	hh	hh	hk	kk	hh	hk	hk	hk	hh	hh	kk	hk	hk	hh	hk	kk
4	hk209	14005500	<hkxhk>	{11}	kk	hk	hk	kk	kk	hk	hk	kk	kk	hk	hk	hk	kk	hk	kk	kk	hk	hh	hk	kk	kk	hk	hk	hh	hk	--	hk	hh	hk	hk	hk	--	hk	hk	hh	kk	kk	hk	hk	hk	hh	kk	hk	kk	hh
4	np5384	14480939	<nnxnp>	{-0}	np	np	np	nn	nn	np	np	np	np	nn	np	nn	np	nn	nn	np	np	np	np	nn	nn	np	np	np	np	np	np	np	np	np	np	nn	nn	np	np	nn	np	np	np	nn	np	nn	np	nn	nn
4	np5574	18013328	<nnxnp>	{-1}	np	nn	nn	np	np	nn	nn	nn	np	np	nn	nn	np	np	np	np	nn	nn	nn	np	nn	nn	nn	nn	nn	np	nn	nn	nn	nn	nn	np	np	nn	nn	np	np	nn	nn	np	nn	np	nn	nn	nn
4	np5554	17489453	<nnxnp>	{-1}	np	nn	nn	np	np	nn	nn	nn	np	np	nn	nn	np	np	np	np	nn	nn	nn	np	nn	nn	nn	nn	nn	np	nn	nn	nn	nn	nn	np	np	nn	nn	np	np	nn	nn	np	nn	np	nn	nn	nn
4	np5568	17866756	<nnxnp>	{-1}	np	nn	nn	np	np	nn	nn	nn	np	np	nn	nn	np	np	np	np	nn	nn	nn	np	nn	nn	nn	nn	nn	np	nn	nn	nn	nn	nn	np	np	nn	nn	np	np	nn	nn	np	np	np	nn	nn	nn
4	lm4002	15448068	<lmxll>	{1-}	ll	lm	ll	ll	lm	lm	ll	ll	ll	ll	ll	lm	ll	ll	lm	ll	ll	ll	ll	lm	lm	lm	lm	ll	lm	ll	ll	ll	lm	lm	ll	lm	ll	lm	ll	ll	ll	lm	lm	ll	ll	lm	lm	lm	ll
4	np5553	17489420	<nnxnp>	{-1}	np	nn	nn	np	np	nn	nn	nn	np	np	nn	np	np	np	np	np	nn	nn	nn	np	nn	nn	nn	nn	nn	np	nn	nn	nn	nn	nn	np	np	nn	nn	np	np	nn	nn	np	nn	np	nn	nn	nn
4	lm4019	16570552	<lmxll>	{1-}	ll	lm	ll	ll	lm	lm	ll	lm	ll	ll	ll	lm	ll	ll	lm	ll	ll	ll	lm	lm	lm	lm	lm	ll	lm	ll	ll	ll	lm	lm	ll	lm	ll	lm	ll	ll	ll	lm	lm	ll	ll	lm	lm	lm	ll
4	np5447	15415130	<nnxnp>	{-0}	np	np	np	np	nn	np	np	np	np	nn	np	np	np	nn	nn	np	np	np	np	nn	nn	np	np	np	np	np	np	np	np	np	np	nn	nn	np	np	nn	np	np	np	nn	np	nn	np	nn	nn
4	lm4020	16590152	<lmxll>	{0-}	lm	ll	lm	lm	ll	ll	lm	lm	lm	lm	lm	ll	lm	lm	ll	lm	lm	lm	ll	ll	ll	ll	ll	lm	ll	lm	lm	lm	ll	ll	lm	ll	lm	ll	lm	lm	lm	ll	ll	lm	lm	ll	ll	ll	lm
4	lm3983	15362183	<lmxll>	{0-}	lm	ll	lm	lm	ll	ll	lm	lm	lm	lm	lm	ll	lm	lm	ll	lm	lm	lm	ll	ll	ll	ll	ll	lm	ll	ll	lm	lm	ll	ll	ll	ll	lm	ll	lm	ll	lm	ll	ll	lm	lm	ll	ll	ll	lm
4	lm3984	15362201	<lmxll>	{0-}	lm	ll	lm	lm	ll	lm	lm	lm	lm	lm	lm	ll	lm	lm	ll	lm	lm	lm	ll	ll	ll	ll	ll	lm	ll	ll	lm	lm	ll	ll	ll	ll	lm	ll	lm	ll	lm	ll	ll	lm	lm	ll	ll	ll	lm
4	lm3982	15362168	<lmxll>	{0-}	lm	ll	lm	lm	ll	lm	lm	lm	lm	lm	lm	ll	lm	lm	ll	lm	lm	lm	ll	ll	ll	ll	ll	lm	ll	ll	lm	lm	ll	ll	lm	ll	lm	ll	lm	ll	lm	ll	ll	lm	lm	ll	ll	ll	lm
4	lm3992	15362346	<lmxll>	{0-}	lm	ll	lm	lm	ll	ll	lm	lm	lm	lm	lm	ll	lm	lm	ll	lm	lm	lm	ll	ll	ll	ll	ll	lm	ll	lm	lm	lm	ll	ll	lm	ll	lm	ll	lm	ll	lm	ll	ll	lm	lm	ll	ll	ll	lm
4	lm3986	15362222	<lmxll>	{0-}	lm	ll	ll	lm	ll	ll	lm	lm	lm	lm	lm	ll	lm	lm	ll	lm	lm	lm	ll	ll	ll	ll	ll	lm	ll	lm	lm	lm	ll	ll	lm	ll	lm	ll	lm	ll	lm	ll	ll	lm	lm	ll	ll	ll	lm
4	lm4000	15448013	<lmxll>	{0-}	lm	ll	lm	lm	ll	ll	lm	lm	lm	lm	lm	ll	lm	lm	ll	lm	lm	lm	ll	ll	ll	ll	ll	lm	ll	lm	lm	lm	ll	ll	lm	ll	lm	ll	lm	ll	lm	ll	ll	ll	lm	ll	ll	ll	lm
4	lm4001	15448048	<lmxll>	{0-}	lm	ll	lm	lm	ll	ll	lm	lm	lm	ll	lm	ll	lm	lm	ll	lm	lm	lm	ll	ll	ll	ll	ll	lm	ll	lm	lm	lm	ll	ll	lm	ll	lm	ll	lm	ll	lm	ll	ll	ll	lm	ll	ll	ll	lm
4	lm3974	14982293	<lmxll>	{1-}	ll	lm	ll	ll	lm	lm	ll	lm	ll	ll	ll	lm	ll	ll	lm	ll	ll	ll	lm	lm	lm	lm	lm	ll	lm	ll	ll	ll	lm	lm	ll	lm	ll	lm	ll	lm	ll	lm	lm	ll	ll	lm	lm	lm	ll
4	lm3951	14454059	<lmxll>	{1-}	ll	lm	ll	ll	lm	lm	ll	lm	ll	ll	ll	lm	ll	ll	lm	ll	ll	ll	lm	lm	lm	lm	lm	ll	lm	ll	ll	ll	lm	lm	ll	lm	ll	lm	ll	lm	ll	lm	lm	ll	ll	lm	lm	lm	ll
4	lm3959	14734366	<lmxll>	{1-}	ll	lm	ll	ll	lm	lm	ll	lm	ll	ll	ll	lm	ll	ll	lm	ll	ll	ll	lm	lm	lm	lm	lm	ll	lm	ll	ll	ll	lm	lm	ll	lm	ll	lm	ll	lm	ll	lm	lm	ll	ll	lm	lm	lm	ll
4	hk207	12638728	<hkxhk>	{10}	--	kk	hk	hh	hh	kk	hk	hk	hh	hk	hk	hk	hh	hh	hk	hh	hk	hk	kk	hk	hk	kk	--	hk	kk	hh	hk	hk	kk	kk	hk	hk	--	kk	hk	hk	hh	kk	--	--	hk	hk	kk	hk	hh
4	lm3955	14693652	<lmxll>	{0-}	lm	ll	lm	lm	ll	ll	lm	lm	lm	lm	lm	ll	lm	lm	ll	lm	lm	lm	ll	ll	ll	ll	ll	lm	ll	lm	lm	lm	ll	ll	lm	ll	lm	ll	lm	ll	lm	ll	ll	lm	lm	ll	ll	ll	lm
4	np5206	10016968	<nnxnp>	{-0}	nn	nn	nn	nn	np	nn	np	nn	nn	nn	np	nn	np	nn	nn	np	nn	np	np	np	nn	nn	np	nn	nn	np	nn	np	np	np	np	nn	np	nn	np	np	nn	np	np	np	nn	np	np	nn	nn
4	np5583	18020467	<nnxnp>	{-1}	np	nn	nn	np	np	nn	nn	nn	np	np	nn	nn	np	np	np	np	nn	nn	nn	np	nn	nn	nn	nn	nn	np	nn	nn	nn	nn	nn	np	np	nn	nn	np	np	nn	nn	np	nn	np	nn	np	nn
4	hk208	13590408	<hkxhk>	{10}	hh	kk	hk	hh	hh	kk	hk	hk	hh	hk	hk	hk	hh	hh	hk	hh	hk	hk	kk	hk	hk	kk	kk	hk	kk	--	hk	hk	kk	kk	hk	hk	hh	kk	hk	hk	hh	kk	kk	hh	hk	hk	kk	hk	hh
4	lm3929	13568029	<lmxll>	{1-}	ll	lm	ll	ll	ll	lm	ll	lm	ll	ll	ll	lm	ll	ll	lm	ll	ll	ll	lm	lm	lm	ll	lm	ll	ll	ll	ll	ll	lm	lm	ll	ll	ll	lm	ll	lm	ll	lm	lm	lm	ll	lm	lm	lm	ll
4	lm3908	12605763	<lmxll>	{0-}	lm	ll	lm	lm	lm	ll	lm	lm	lm	lm	lm	ll	lm	lm	ll	lm	lm	lm	ll	ll	ll	ll	ll	lm	ll	lm	lm	lm	ll	ll	lm	ll	lm	ll	lm	ll	lm	ll	ll	lm	lm	ll	ll	ll	lm
4	hk210	14378370	<hkxhk>	{01}	kk	hh	hk	kk	kk	hh	hk	hk	kk	kk	hk	hh	kk	kk	hk	kk	hk	hk	hh	hk	hk	hh	hh	hk	hh	kk	hk	hk	hh	hh	hk	hk	kk	hh	hk	hk	kk	hh	hh	--	hk	hk	hh	hk	--
4	np5551	17334814	<nnxnp>	{-1}	np	nn	nn	np	np	nn	nn	nn	np	np	nn	nn	np	np	np	np	nn	nn	nn	np	np	nn	nn	nn	nn	np	nn	nn	nn	nn	nn	np	np	nn	nn	np	np	nn	nn	np	nn	np	nn	nn	nn
4	np5523	17049724	<nnxnp>	{-1}	np	nn	nn	np	np	nn	nn	nn	np	np	nn	np	np	np	np	np	nn	nn	nn	np	np	nn	nn	nn	nn	np	nn	nn	nn	nn	nn	np	np	nn	nn	np	np	nn	nn	np	nn	np	nn	np	nn
4	hk212	14714659	<hkxhk>	{01}	kk	hh	hk	kk	hk	hh	hk	hk	kk	kk	hk	hk	kk	kk	hk	kk	hk	hk	hh	hk	hk	hh	hh	hk	hh	kk	hk	hk	hh	hh	hk	hk	kk	hh	hk	hk	kk	hh	hh	kk	hk	hk	hh	hk	--
4	np5205	10016946	<nnxnp>	{-0}	nn	nn	nn	nn	np	nn	np	nn	nn	nn	np	np	np	nn	nn	np	nn	np	np	np	nn	nn	np	nn	nn	np	nn	np	np	np	np	nn	np	nn	np	np	nn	np	np	np	nn	np	np	nn	nn
4	np5506	16678732	<nnxnp>	{-1}	np	nn	nn	np	np	nn	nn	nn	np	np	nn	nn	np	np	np	np	nn	nn	nn	np	np	nn	nn	nn	nn	np	nn	nn	nn	nn	nn	np	np	nn	nn	np	np	nn	nn	np	nn	np	nn	np	nn
4	np5422	14968800	<nnxnp>	{-1}	np	nn	nn	np	np	nn	nn	nn	np	np	nn	nn	np	np	np	np	nn	nn	nn	np	np	nn	nn	nn	nn	np	nn	nn	nn	nn	nn	np	np	nn	nn	np	np	nn	nn	np	nn	np	nn	np	nn
4	np5214	10419165	<nnxnp>	{-1}	np	nn	nn	np	np	nn	nn	nn	np	np	nn	nn	nn	np	np	np	nn	nn	nn	np	np	nn	nn	nn	nn	np	nn	nn	nn	nn	nn	np	np	nn	nn	np	np	nn	nn	np	nn	np	nn	np	nn
4	np5318	13829877	<nnxnp>	{-1}	np	nn	nn	np	np	nn	nn	nn	np	np	nn	nn	np	np	np	np	nn	nn	nn	np	np	nn	nn	nn	nn	np	nn	nn	nn	nn	nn	np	np	nn	nn	np	np	nn	nn	np	nn	np	nn	np	nn
4	np5451	15448062	<nnxnp>	{-1}	np	nn	nn	np	np	nn	nn	nn	np	np	nn	nn	np	np	np	np	nn	nn	nn	np	np	nn	nn	nn	nn	np	nn	nn	nn	nn	nn	np	np	nn	nn	np	np	nn	nn	np	nn	np	nn	np	nn
4	np5341	14014589	<nnxnp>	{-0}	np	np	np	np	np	np	np	np	np	nn	np	np	np	nn	nn	np	np	np	np	nn	nn	np	np	np	np	np	np	np	np	np	np	nn	nn	np	np	nn	np	np	np	nn	np	nn	np	nn	nn
4	np5255	11767380	<nnxnp>	{-1}	np	nn	nn	np	np	nn	nn	nn	np	nn	nn	nn	np	np	np	np	nn	nn	nn	np	np	nn	nn	nn	nn	np	nn	nn	nn	nn	nn	np	np	nn	nn	np	np	nn	nn	np	nn	np	nn	np	nn
4	np5256	11767423	<nnxnp>	{-1}	np	nn	nn	np	np	nn	nn	nn	np	nn	nn	np	np	np	np	np	nn	nn	nn	np	np	nn	nn	nn	nn	np	nn	nn	nn	nn	nn	np	np	nn	nn	np	np	nn	nn	np	nn	np	nn	np	nn
4	np5271	13049451	<nnxnp>	{-0}	np	np	np	np	np	np	np	np	np	np	np	np	np	nn	nn	np	np	np	np	nn	nn	np	np	np	np	np	np	np	np	np	np	nn	nn	np	np	nn	np	np	np	nn	np	nn	np	nn	nn
4	lm3900	11485089	<lmxll>	{1-}	ll	lm	ll	ll	ll	lm	ll	lm	ll	ll	ll	lm	ll	ll	lm	ll	ll	ll	lm	lm	lm	lm	lm	ll	lm	ll	ll	ll	lm	lm	ll	lm	ll	lm	ll	lm	ll	lm	lm	ll	ll	lm	lm	lm	ll
4	lm3902	12166160	<lmxll>	{1-}	ll	lm	ll	ll	ll	lm	ll	lm	ll	ll	ll	lm	ll	ll	lm	ll	ll	ll	lm	lm	lm	lm	lm	ll	lm	ll	ll	ll	lm	lm	ll	lm	ll	lm	ll	lm	ll	lm	lm	ll	ll	lm	lm	lm	ll
4	np5251	11292512	<nnxnp>	{-1}	np	nn	nn	np	np	nn	nn	nn	np	nn	nn	nn	np	np	np	np	nn	nn	nn	np	np	np	nn	nn	nn	np	nn	nn	nn	nn	nn	np	np	nn	nn	np	np	nn	np	np	nn	np	nn	np	nn
4	np5247	11188657	<nnxnp>	{-1}	np	nn	nn	np	np	nn	nn	nn	np	nn	nn	nn	np	np	np	np	nn	nn	nn	np	np	np	nn	nn	nn	np	nn	nn	nn	nn	nn	np	np	nn	nn	np	np	nn	np	np	nn	np	nn	np	nn
4	lm3897	11292605	<lmxll>	{0-}	lm	lm	lm	lm	lm	ll	lm	lm	lm	lm	lm	ll	lm	lm	ll	lm	lm	lm	ll	ll	ll	ll	ll	lm	ll	lm	lm	lm	ll	ll	lm	ll	lm	ll	lm	ll	lm	ll	ll	lm	lm	ll	ll	ll	lm
4	np5219	10994699	<nnxnp>	{-0}	nn	np	np	nn	nn	np	np	nn	nn	np	np	nn	nn	nn	nn	nn	np	np	np	nn	nn	nn	np	np	np	nn	np	np	np	np	np	nn	nn	np	np	nn	nn	np	nn	nn	np	nn	np	nn	nn
4	lm3883	10919970	<lmxll>	{1-}	ll	ll	ll	ll	ll	lm	ll	lm	ll	ll	ll	lm	ll	ll	lm	ll	ll	ll	lm	lm	lm	lm	lm	ll	lm	ll	ll	ll	lm	lm	ll	lm	ll	lm	ll	lm	ll	lm	lm	ll	ll	lm	lm	lm	ll
4	np5218	10919982	<nnxnp>	{-1}	np	nn	nn	np	np	nn	nn	nn	np	nn	nn	nn	np	np	np	np	nn	nn	nn	np	np	np	nn	nn	nn	np	nn	nn	nn	nn	nn	np	np	nn	nn	np	np	nn	np	np	nn	np	nn	np	nn
4	lm3880	10684006	<lmxll>	{1-}	ll	ll	ll	ll	ll	lm	ll	lm	ll	ll	ll	lm	ll	ll	lm	ll	ll	ll	lm	lm	lm	lm	lm	ll	lm	ll	ll	ll	lm	lm	ll	lm	ll	lm	ll	lm	ll	lm	lm	ll	ll	lm	lm	lm	ll
4	np5198	9872148	<nnxnp>	{-0}	nn	np	np	nn	nn	np	np	nn	nn	np	np	nn	nn	nn	nn	nn	np	np	np	nn	nn	nn	np	nn	np	nn	np	np	np	np	np	nn	nn	np	np	nn	nn	np	nn	nn	np	nn	np	nn	nn
4	np5216	10684064	<nnxnp>	{-0}	nn	np	np	nn	nn	np	np	nn	nn	np	np	nn	nn	nn	nn	nn	np	np	np	nn	nn	nn	np	nn	np	nn	np	np	np	np	np	nn	nn	np	np	nn	nn	np	nn	nn	np	nn	np	nn	nn
4	np5197	9853062	<nnxnp>	{-1}	np	nn	nn	np	np	nn	nn	nn	np	nn	nn	nn	np	np	np	np	nn	nn	nn	np	np	np	nn	np	nn	np	nn	nn	nn	nn	nn	np	np	nn	nn	np	np	nn	np	np	nn	np	nn	np	nn
4	lm3859	10419223	<lmxll>	{1-}	ll	ll	lm	ll	ll	ll	ll	lm	ll	ll	lm	lm	ll	lm	lm	ll	ll	ll	lm	ll	lm	ll	ll	ll	lm	lm	lm	ll	lm	ll	lm	lm	lm	lm	ll	lm	ll	lm	lm	ll	lm	ll	lm	lm	lm
4	lm3849	10230199	<lmxll>	{0-}	lm	lm	lm	lm	lm	ll	lm	lm	lm	ll	lm	lm	lm	lm	ll	lm	lm	lm	ll	ll	ll	ll	ll	lm	ll	lm	lm	lm	ll	ll	lm	ll	lm	ll	lm	ll	lm	ll	ll	lm	lm	ll	ll	ll	lm
4	np5107	7726256	<nnxnp>	{-0}	nn	np	np	nn	nn	np	np	nn	nn	np	np	nn	nn	nn	nn	nn	np	nn	np	nn	nn	nn	np	nn	np	nn	np	np	np	np	np	nn	nn	np	np	nn	np	np	nn	nn	np	nn	np	nn	nn
4	lm3848	10220565	<lmxll>	{0-}	lm	lm	lm	lm	lm	ll	lm	lm	lm	ll	lm	ll	lm	lm	ll	lm	lm	lm	ll	ll	ll	ll	ll	lm	ll	lm	lm	lm	ll	ll	lm	ll	lm	ll	lm	ll	lm	ll	ll	lm	lm	ll	ll	ll	lm
4	np5074	6595633	<nnxnp>	{-0}	nn	np	np	nn	nn	np	np	nn	nn	np	np	nn	nn	nn	nn	nn	np	nn	np	nn	nn	nn	np	nn	np	nn	np	np	np	np	np	nn	nn	np	np	nn	np	np	nn	nn	np	nn	np	nn	nn
4	np5012	6090190	<nnxnp>	{-0}	nn	np	np	nn	nn	np	np	nn	nn	np	np	nn	nn	nn	nn	nn	np	nn	np	nn	nn	nn	np	nn	np	nn	np	np	np	np	np	nn	nn	np	np	nn	np	np	nn	nn	np	nn	np	nn	nn
4	lm3866	10440099	<lmxll>	{1-}	ll	ll	ll	ll	ll	lm	ll	lm	ll	lm	ll	lm	ll	ll	lm	ll	ll	ll	lm	lm	lm	lm	lm	ll	lm	ll	ll	ll	lm	lm	ll	lm	ll	lm	ll	lm	ll	lm	lm	ll	ll	lm	lm	lm	ll
4	np5070	6561996	<nnxnp>	{-0}	nn	np	np	nn	nn	np	np	nn	nn	np	np	nn	nn	nn	nn	nn	np	nn	np	nn	nn	nn	np	nn	np	nn	np	np	np	np	np	nn	nn	np	np	nn	np	np	nn	nn	np	nn	np	nn	nn
4	np5131	8120851	<nnxnp>	{-0}	nn	np	np	nn	nn	np	np	nn	nn	np	np	nn	nn	nn	nn	nn	np	nn	np	nn	nn	nn	np	nn	np	nn	np	np	np	np	np	nn	nn	np	np	nn	np	np	nn	nn	np	nn	np	nn	nn
4	hk205	8087159	<hkxhk>	{01}	hk	hh	hh	hk	hk	hh	hh	hh	hk	--	hh	hk	hk	--	hk	hk	hh	kk	hh	hk	hk	hk	hh	kk	hh	hk	hh	hk	hh	hh	hh	hk	kk	--	hk	hk	hh	hh	hk	kk	hk	--	--	hk	kk
4	np5080	7022005	<nnxnp>	{-0}	np	np	np	np	np	np	np	np	np	np	np	np	np	nn	nn	nn	np	nn	np	nn	nn	nn	np	nn	np	nn	np	np	np	np	np	nn	nn	np	np	nn	np	np	nn	nn	np	nn	np	nn	nn
4	np5120	8047059	<nnxnp>	{-0}	nn	np	np	nn	nn	np	np	nn	nn	np	np	np	nn	nn	nn	nn	np	nn	np	nn	nn	nn	np	nn	np	nn	np	np	np	np	np	nn	nn	np	np	nn	np	np	nn	nn	np	nn	np	nn	nn
4	lm3839	9498144	<lmxll>	{1-}	ll	ll	ll	ll	ll	lm	ll	lm	ll	lm	ll	lm	ll	ll	lm	ll	lm	ll	lm	lm	lm	lm	lm	ll	lm	lm	ll	ll	lm	lm	ll	lm	ll	ll	ll	ll	ll	lm	lm	ll	ll	lm	lm	lm	ll
4	np5199	9872190	<nnxnp>	{-1}	np	nn	nn	np	np	nn	nn	nn	np	nn	nn	nn	np	np	np	np	nn	nn	nn	np	np	np	nn	np	nn	np	nn	nn	nn	nn	nn	np	np	nn	nn	np	np	nn	np	np	nn	np	nn	np	nn
4	lm3881	10811961	<lmxll>	{1-}	ll	ll	lm	ll	ll	ll	ll	lm	ll	ll	lm	lm	ll	lm	lm	ll	ll	ll	lm	ll	lm	ll	ll	ll	lm	lm	lm	ll	lm	ll	lm	lm	lm	lm	ll	lm	ll	lm	lm	ll	lm	ll	lm	lm	lm
4	np5020	6216564	<nnxnp>	{-0}	nn	np	np	nn	nn	np	np	nn	nn	np	np	nn	nn	nn	nn	nn	np	nn	np	nn	nn	nn	np	nn	np	nn	np	np	np	np	np	nn	nn	np	np	nn	np	np	nn	nn	np	nn	np	nn	nn
4	np5146	8474548	<nnxnp>	{-0}	nn	np	np	nn	nn	np	np	nn	nn	np	np	np	nn	nn	nn	nn	np	nn	np	nn	nn	nn	np	nn	np	nn	np	np	np	np	nn	nn	nn	np	np	nn	np	np	nn	nn	np	nn	np	nn	nn
4	lm3820	8837860	<lmxll>	{0-}	lm	lm	lm	lm	lm	ll	lm	lm	lm	ll	lm	ll	lm	lm	ll	lm	ll	lm	ll	ll	ll	ll	ll	lm	ll	ll	lm	lm	ll	ll	lm	ll	lm	ll	lm	ll	lm	ll	ll	lm	lm	ll	ll	ll	lm
4	lm3805	7684736	<lmxll>	{0-}	lm	lm	lm	lm	lm	ll	lm	lm	lm	ll	lm	ll	lm	lm	ll	lm	ll	lm	ll	ll	ll	ll	ll	lm	ll	ll	lm	lm	ll	ll	lm	ll	lm	ll	lm	ll	lm	ll	ll	lm	lm	ll	ll	ll	lm
4	lm3825	9066758	<lmxll>	{0-}	lm	lm	lm	lm	lm	ll	lm	lm	lm	ll	lm	lm	lm	lm	ll	lm	ll	lm	ll	ll	ll	ll	ll	lm	ll	ll	lm	lm	ll	ll	lm	ll	lm	ll	lm	ll	lm	ll	ll	lm	lm	ll	ll	ll	lm
4	np5036	6262298	<nnxnp>	{-0}	np	np	np	np	np	np	np	np	np	np	np	np	np	nn	nn	nn	np	nn	np	nn	nn	nn	np	nn	np	nn	np	np	np	np	np	nn	nn	np	np	nn	np	np	nn	nn	np	nn	np	nn	nn
4	np4975	5214697	<nnxnp>	{-0}	np	np	np	np	nn	np	np	nn	nn	np	np	np	nn	nn	nn	nn	np	nn	np	nn	nn	nn	np	nn	np	nn	np	np	np	np	nn	nn	nn	np	np	nn	np	np	nn	nn	np	nn	np	nn	nn
4	np5043	6262396	<nnxnp>	{-0}	nn	np	np	nn	nn	np	np	nn	nn	np	np	np	nn	nn	nn	nn	np	nn	np	nn	nn	nn	np	nn	np	nn	np	np	np	np	np	nn	nn	np	np	nn	np	np	nn	nn	np	nn	np	nn	nn
4	lm3804	7568632	<lmxll>	{1-}	ll	ll	ll	ll	ll	lm	ll	lm	ll	lm	ll	lm	ll	ll	lm	ll	lm	ll	lm	lm	lm	lm	lm	ll	lm	lm	ll	ll	lm	lm	ll	lm	ll	lm	ll	lm	ll	lm	lm	ll	ll	lm	lm	lm	ll
4	np5009	5900108	<nnxnp>	{-0}	nn	np	np	nn	nn	np	np	nn	nn	np	np	nn	nn	nn	nn	nn	np	nn	np	nn	nn	nn	np	nn	np	nn	np	np	np	np	np	nn	nn	np	np	nn	np	np	nn	nn	np	nn	np	nn	nn
4	lm3816	8809144	<lmxll>	{1-}	ll	ll	ll	ll	ll	lm	ll	lm	ll	lm	ll	lm	ll	ll	lm	ll	lm	ll	lm	lm	lm	lm	lm	ll	lm	lm	ll	ll	lm	lm	ll	lm	ll	lm	ll	ll	ll	lm	lm	ll	ll	lm	lm	lm	ll
4	np5003	5699357	<nnxnp>	{-0}	nn	np	np	nn	nn	np	np	nn	nn	np	np	nn	nn	nn	nn	nn	np	nn	np	nn	nn	nn	np	nn	np	nn	np	np	np	np	np	nn	nn	np	np	nn	np	np	nn	nn	np	nn	np	nn	nn
4	np4983	5448515	<nnxnp>	{-0}	nn	np	np	nn	nn	np	np	nn	nn	np	np	nn	nn	nn	nn	nn	np	nn	np	nn	nn	nn	np	nn	np	nn	np	np	np	np	nn	nn	nn	np	np	nn	np	np	nn	nn	np	nn	np	nn	nn
4	np4966	5083826	<nnxnp>	{-0}	nn	np	np	nn	nn	np	np	nn	nn	np	np	nn	nn	nn	nn	nn	np	nn	np	nn	nn	nn	np	nn	np	nn	np	np	np	np	nn	nn	nn	np	np	nn	np	np	nn	nn	np	nn	np	nn	nn
4	np4986	5469000	<nnxnp>	{-0}	np	np	np	nn	nn	np	np	nn	nn	np	np	np	nn	nn	nn	nn	np	nn	np	nn	nn	nn	np	nn	np	nn	np	np	np	np	nn	nn	nn	np	np	nn	np	np	nn	nn	np	nn	np	nn	nn
4	lm3800	7261373	<lmxll>	{1-}	ll	ll	ll	ll	ll	lm	ll	lm	ll	lm	ll	lm	ll	ll	lm	lm	lm	ll	lm	lm	lm	lm	lm	ll	lm	lm	ll	ll	lm	lm	ll	lm	ll	lm	ll	lm	ll	lm	lm	ll	ll	lm	lm	lm	ll
4	np5021	6216574	<nnxnp>	{-1}	np	nn	nn	np	np	nn	nn	nn	np	nn	nn	np	np	np	np	np	nn	np	nn	np	np	np	nn	np	nn	np	nn	nn	nn	nn	nn	np	np	nn	nn	np	nn	nn	np	np	nn	np	nn	np	nn
4	np5268	12721557	<nnxnp>	{-0}	np	np	nn	np	nn	np	np	nn	nn	np	np	np	nn	nn	np	np	nn	nn	np	nn	np	nn	np	nn	nn	nn	np	nn	nn	nn	np	np	nn	nn	np	np	np	np	np	np	nn	np	np	np	np
4	np5068	6561371	<nnxnp>	{-1}	np	nn	nn	np	np	nn	nn	nn	np	nn	nn	np	np	np	np	np	nn	np	nn	np	np	np	nn	np	nn	np	nn	nn	nn	nn	nn	np	np	nn	nn	np	nn	nn	np	np	nn	np	nn	np	nn
4	np5060	6484885	<nnxnp>	{-1}	np	nn	nn	np	np	nn	nn	nn	np	nn	nn	nn	np	np	np	np	nn	np	nn	np	np	np	nn	np	nn	np	nn	nn	nn	nn	nn	np	np	nn	nn	np	nn	nn	np	np	nn	np	nn	np	nn
4	np5079	6892162	<nnxnp>	{-1}	np	nn	nn	np	np	nn	nn	nn	np	nn	nn	np	np	np	np	np	nn	np	nn	np	np	np	nn	np	nn	np	nn	nn	nn	nn	nn	np	np	nn	nn	np	nn	nn	np	nn	nn	np	nn	np	nn
4	lm3798	7236822	<lmxll>	{1-}	ll	ll	ll	ll	ll	lm	ll	ll	ll	lm	ll	lm	ll	ll	lm	lm	lm	ll	lm	lm	lm	lm	lm	ll	lm	lm	ll	ll	lm	lm	ll	lm	ll	ll	ll	ll	ll	lm	lm	ll	ll	lm	lm	lm	ll
4	np5053	6462050	<nnxnp>	{-1}	np	nn	nn	np	np	nn	nn	nn	np	nn	nn	nn	np	np	np	np	nn	np	nn	np	np	np	nn	np	nn	np	nn	nn	nn	nn	nn	np	np	nn	nn	np	nn	nn	np	np	nn	np	nn	np	nn
4	lm3858	10419173	<lmxll>	{0-}	lm	lm	ll	lm	lm	lm	lm	ll	lm	ll	ll	ll	lm	ll	ll	lm	lm	lm	ll	lm	ll	lm	lm	lm	ll	ll	ll	lm	ll	lm	ll	ll	ll	ll	lm	ll	lm	ll	ll	lm	ll	lm	ll	ll	ll
4	np5194	9722098	<nnxnp>	{-1}	np	nn	nn	np	np	nn	nn	nn	np	nn	nn	np	np	np	np	np	nn	np	nn	np	np	np	nn	np	nn	np	nn	nn	nn	nn	nn	np	np	nn	nn	np	nn	nn	np	np	nn	np	nn	np	nn
4	lm3792	6774098	<lmxll>	{1-}	ll	ll	ll	ll	ll	lm	ll	ll	ll	lm	ll	lm	ll	ll	lm	lm	lm	ll	lm	lm	lm	lm	lm	ll	lm	lm	ll	ll	lm	lm	ll	lm	ll	lm	ll	lm	ll	lm	lm	ll	ll	lm	lm	lm	ll
4	np5013	6107241	<nnxnp>	{-1}	np	nn	nn	np	np	nn	nn	nn	np	nn	nn	nn	np	np	np	np	nn	np	nn	np	np	np	nn	np	nn	np	nn	nn	nn	nn	nn	np	np	nn	nn	np	nn	nn	np	np	nn	np	nn	np	nn
4	np5265	12721428	<nnxnp>	{-0}	np	np	nn	np	nn	np	np	nn	nn	np	np	nn	nn	nn	np	np	nn	nn	np	nn	np	nn	np	nn	nn	nn	np	nn	nn	nn	np	np	nn	nn	np	np	np	np	np	np	nn	np	np	np	np
4	lm3803	7279023	<lmxll>	{0-}	lm	lm	lm	lm	lm	ll	lm	lm	lm	ll	lm	ll	lm	lm	ll	ll	ll	lm	ll	ll	ll	ll	ll	lm	ll	ll	lm	lm	ll	ll	lm	ll	lm	ll	lm	ll	lm	ll	ll	lm	lm	ll	ll	ll	lm
4	np4912	4719293	<nnxnp>	{-0}	nn	np	np	nn	nn	np	np	nn	nn	np	np	nn	nn	nn	np	nn	np	nn	np	nn	nn	nn	np	nn	np	nn	np	np	np	np	nn	nn	nn	np	np	nn	np	np	nn	nn	np	nn	np	nn	nn
4	np4894	4166420	<nnxnp>	{-0}	nn	np	np	nn	nn	np	np	nn	nn	np	np	nn	nn	nn	np	nn	np	nn	np	nn	nn	nn	np	nn	np	nn	np	np	np	np	nn	nn	nn	np	np	nn	np	np	nn	nn	np	nn	np	nn	nn
4	lm3777	6418866	<lmxll>	{0-}	lm	lm	lm	lm	lm	ll	lm	lm	lm	ll	lm	ll	lm	lm	ll	ll	ll	lm	ll	ll	ll	ll	ll	lm	ll	ll	lm	lm	ll	ll	lm	ll	lm	ll	lm	ll	lm	ll	ll	lm	lm	ll	ll	ll	lm
4	np4885	4085081	<nnxnp>	{-0}	nn	np	np	nn	nn	np	np	nn	nn	np	np	np	nn	nn	np	nn	np	nn	np	nn	nn	nn	np	nn	np	nn	np	np	np	np	nn	nn	nn	np	np	nn	np	np	nn	nn	np	nn	np	nn	nn
4	np4913	4719337	<nnxnp>	{-0}	nn	np	np	nn	nn	np	np	nn	nn	np	np	np	nn	nn	np	nn	np	nn	np	nn	nn	nn	np	nn	np	nn	np	np	np	np	nn	nn	nn	np	np	nn	np	np	nn	nn	np	nn	np	nn	nn
4	lm3762	6216322	<lmxll>	{1-}	ll	ll	ll	ll	ll	lm	ll	ll	ll	lm	ll	lm	ll	ll	lm	lm	lm	ll	lm	lm	lm	lm	lm	ll	lm	lm	ll	ll	lm	lm	ll	lm	ll	lm	ll	lm	ll	lm	lm	ll	ll	lm	lm	lm	ll
4	np5005	5747423	<nnxnp>	{-1}	np	nn	nn	np	np	nn	nn	nn	np	nn	nn	nn	np	np	np	np	nn	np	nn	np	np	np	nn	np	nn	np	nn	nn	nn	nn	nn	np	np	nn	nn	np	nn	nn	np	np	nn	np	nn	np	nn
4	np5002	5699085	<nnxnp>	{-1}	np	nn	nn	np	np	nn	nn	nn	np	nn	nn	np	np	np	np	np	nn	np	nn	np	np	np	nn	np	nn	np	nn	nn	nn	nn	nn	np	np	nn	nn	np	nn	nn	np	np	nn	np	nn	np	nn
4	lm3761	6208480	<lmxll>	{1-}	ll	ll	ll	ll	ll	lm	ll	ll	ll	lm	ll	lm	ll	ll	lm	lm	lm	ll	lm	lm	lm	lm	lm	ll	lm	lm	ll	ll	lm	lm	ll	lm	ll	lm	ll	lm	ll	lm	lm	lm	ll	lm	lm	lm	ll
4	np4848	3821562	<nnxnp>	{-0}	nn	np	np	nn	nn	np	np	nn	nn	np	np	nn	nn	nn	np	nn	np	nn	np	nn	nn	nn	np	nn	np	nn	np	np	np	np	nn	nn	nn	np	np	nn	np	np	nn	nn	np	nn	np	nn	nn
4	np4899	4247810	<nnxnp>	{-0}	nn	np	np	nn	nn	np	np	nn	nn	np	np	nn	nn	nn	np	nn	np	nn	np	nn	nn	nn	np	nn	np	nn	np	np	np	np	nn	nn	nn	np	np	nn	np	np	nn	nn	np	nn	np	nn	nn
4	np4990	5472243	<nnxnp>	{-1}	np	nn	nn	np	np	nn	nn	nn	np	nn	nn	np	np	np	np	np	nn	np	nn	np	np	np	nn	np	nn	np	nn	nn	nn	nn	np	np	np	nn	nn	np	nn	nn	np	np	nn	np	nn	np	nn
4	np4967	5090791	<nnxnp>	{-1}	np	nn	nn	np	np	nn	nn	nn	np	nn	nn	nn	np	np	np	np	nn	np	nn	np	np	np	nn	np	nn	np	nn	nn	nn	nn	np	np	np	nn	nn	np	nn	nn	np	np	nn	np	nn	np	nn
4	np5050	6336865	<nnxnp>	{-1}	np	nn	nn	np	np	nn	nn	nn	np	nn	nn	nn	np	np	np	np	nn	np	nn	np	np	np	nn	np	nn	np	nn	nn	nn	nn	np	np	np	nn	nn	np	nn	nn	np	np	nn	np	nn	np	nn
4	np4984	5461539	<nnxnp>	{-1}	np	nn	nn	np	np	nn	nn	nn	np	nn	nn	nn	np	np	np	np	nn	np	nn	np	np	np	nn	np	nn	np	nn	nn	nn	nn	np	np	np	nn	nn	np	nn	nn	np	np	nn	np	nn	np	nn
4	np4933	4902019	<nnxnp>	{-1}	np	nn	nn	np	np	nn	nn	nn	np	nn	nn	np	np	np	np	np	nn	np	nn	np	np	np	nn	np	nn	np	nn	nn	nn	nn	np	np	np	nn	nn	np	nn	nn	np	np	nn	np	nn	np	nn
4	np5469	15647933	<nnxnp>	{-0}	np	nn	nn	np	nn	np	np	nn	nn	np	np	nn	np	nn	nn	np	nn	nn	np	nn	nn	nn	np	np	np	nn	nn	np	np	np	np	np	nn	nn	np	nn	nn	np	np	np	nn	nn	np	nn	nn
4	lm3770	6284385	<lmxll>	{0-}	lm	lm	lm	lm	lm	ll	lm	lm	lm	ll	lm	ll	lm	lm	ll	ll	ll	lm	lm	ll	ll	ll	ll	lm	ll	ll	lm	lm	ll	ll	lm	ll	lm	ll	lm	ll	lm	ll	ll	lm	lm	ll	ll	ll	lm
4	lm3745	5887955	<lmxll>	{0-}	lm	lm	lm	lm	lm	ll	lm	lm	lm	ll	lm	ll	lm	lm	ll	ll	ll	lm	lm	ll	ll	ll	ll	lm	ll	ll	lm	lm	ll	ll	lm	ll	lm	ll	lm	ll	lm	ll	ll	ll	lm	ll	ll	ll	lm
4	np4831	3283369	<nnxnp>	{-0}	nn	np	np	nn	nn	np	np	nn	nn	np	np	nn	nn	nn	np	nn	np	nn	np	nn	nn	nn	np	nn	np	nn	np	np	np	np	nn	nn	nn	np	np	nn	np	np	nn	nn	np	nn	np	nn	nn
4	np4822	3170403	<nnxnp>	{-0}	nn	np	np	nn	nn	np	np	nn	nn	np	np	nn	nn	nn	np	nn	np	nn	np	nn	nn	nn	np	nn	np	nn	np	np	np	np	nn	nn	nn	np	np	nn	np	np	nn	nn	np	nn	np	nn	nn
4	lm3653	4626118	<lmxll>	{0-}	lm	lm	lm	lm	lm	ll	lm	lm	lm	ll	lm	ll	lm	lm	ll	ll	ll	lm	lm	ll	ll	ll	ll	lm	ll	ll	lm	lm	ll	ll	lm	ll	lm	ll	lm	ll	lm	ll	ll	ll	lm	ll	ll	ll	lm
4	np4807	3059302	<nnxnp>	{-0}	nn	np	np	nn	nn	np	np	nn	nn	np	np	nn	nn	nn	np	nn	np	nn	np	nn	nn	nn	np	nn	np	nn	np	np	np	np	nn	nn	nn	np	np	nn	np	np	nn	nn	np	nn	np	nn	nn
4	np4798	2852932	<nnxnp>	{-0}	nn	np	np	nn	nn	np	np	nn	nn	np	np	nn	nn	nn	np	nn	np	nn	np	nn	nn	nn	np	nn	np	nn	np	np	np	np	nn	nn	nn	np	np	nn	np	np	nn	nn	nn	nn	np	nn	nn
4	np4786	2618339	<nnxnp>	{-0}	nn	np	np	nn	nn	np	np	nn	nn	np	np	nn	nn	nn	np	nn	np	nn	np	nn	nn	nn	np	nn	np	nn	np	np	np	np	nn	nn	nn	np	np	nn	np	np	nn	nn	nn	nn	np	nn	nn
4	np4917	4748141	<nnxnp>	{-1}	np	nn	nn	np	np	nn	nn	nn	np	nn	nn	nn	np	np	nn	np	nn	np	nn	np	np	np	nn	np	nn	np	nn	nn	nn	nn	np	np	np	nn	nn	np	nn	nn	np	np	nn	np	nn	np	nn
4	np4767	1985814	<nnxnp>	{-0}	nn	np	np	nn	nn	np	np	nn	nn	np	np	nn	nn	nn	np	nn	np	nn	np	nn	nn	nn	np	nn	np	nn	np	np	nn	np	nn	nn	nn	np	np	nn	np	np	nn	nn	nn	nn	np	nn	nn
4	np4843	3733027	<nnxnp>	{-0}	nn	nn	nn	nn	nn	nn	np	nn	np	nn	np	nn	nn	nn	nn	np	nn	nn	np	np	np	np	np	np	nn	nn	nn	np	np	nn	nn	nn	nn	nn	nn	np	nn	np	nn	nn	nn	nn	np	nn	nn
4	hk204	4626058	<hkxhk>	{11}	hk	hh	--	hk	hk	hk	hh	hh	hk	hk	hh	hh	hk	hk	hk	kk	hk	hk	hh	kk	kk	kk	hk	hk	hk	--	--	hh	hk	hk	hk	kk	hk	--	hh	kk	hh	hk	kk	kk	hh	kk	hk	kk	hh
4	lm3702	5155962	<lmxll>	{0-}	lm	lm	lm	lm	lm	ll	lm	lm	lm	ll	lm	ll	lm	lm	ll	ll	ll	lm	lm	ll	ll	ll	ll	lm	ll	ll	ll	lm	ll	ll	lm	ll	lm	ll	lm	ll	lm	ll	ll	ll	lm	ll	ll	ll	lm
4	np4892	4166317	<nnxnp>	{-1}	np	nn	nn	np	np	nn	nn	nn	np	nn	nn	nn	np	np	nn	np	nn	np	nn	np	np	np	nn	np	nn	np	nn	nn	nn	nn	np	np	np	nn	nn	np	nn	nn	np	np	nn	np	nn	np	nn
4	np4842	3733022	<nnxnp>	{-0}	nn	nn	nn	nn	nn	nn	np	nn	np	nn	np	nn	nn	nn	nn	np	nn	nn	np	np	np	np	np	np	nn	nn	nn	np	np	nn	nn	nn	nn	nn	nn	np	nn	np	nn	nn	nn	nn	np	nn	nn
4	lm3641	4601521	<lmxll>	{0-}	lm	lm	lm	lm	lm	ll	lm	lm	lm	ll	lm	ll	lm	lm	ll	ll	ll	lm	lm	ll	ll	ll	ll	lm	ll	ll	ll	lm	ll	ll	lm	ll	lm	ll	lm	ll	lm	ll	ll	ll	lm	ll	ll	ll	lm
4	np4863	3912824	<nnxnp>	{-1}	np	nn	nn	np	np	nn	nn	nn	np	nn	nn	nn	np	np	nn	np	nn	np	nn	np	np	np	nn	np	nn	np	nn	nn	nn	nn	np	np	np	nn	nn	np	nn	nn	np	np	nn	np	nn	np	nn
4	np4884	4084985	<nnxnp>	{-1}	np	np	nn	np	np	nn	nn	nn	np	nn	nn	nn	np	np	nn	np	nn	np	nn	np	np	np	nn	np	nn	np	nn	nn	nn	nn	np	np	np	nn	nn	np	nn	nn	np	np	nn	np	nn	np	nn
4	lm3705	5195555	<lmxll>	{0-}	lm	lm	lm	lm	lm	ll	lm	lm	lm	ll	lm	ll	lm	lm	ll	ll	ll	lm	lm	ll	ll	ll	ll	lm	ll	ll	ll	lm	ll	ll	lm	ll	lm	ll	lm	ll	lm	ll	ll	ll	lm	ll	ll	ll	lm
4	np4869	3932243	<nnxnp>	{-1}	np	nn	nn	np	np	nn	nn	nn	np	nn	nn	nn	np	np	nn	np	nn	np	nn	np	np	np	nn	np	nn	np	nn	nn	nn	nn	np	np	np	nn	nn	np	nn	nn	np	np	nn	np	nn	np	nn
4	np4845	3797709	<nnxnp>	{-1}	np	nn	nn	np	np	nn	nn	nn	np	nn	nn	nn	np	np	nn	np	nn	np	nn	np	np	np	nn	np	nn	np	nn	nn	nn	nn	np	np	np	nn	nn	np	nn	nn	np	np	nn	np	nn	np	nn
4	lm3703	5171256	<lmxll>	{1-}	ll	ll	ll	ll	ll	lm	ll	ll	ll	lm	ll	lm	ll	ll	lm	lm	lm	ll	ll	lm	lm	lm	lm	ll	lm	lm	ll	ll	lm	lm	ll	lm	ll	lm	ll	lm	ll	lm	lm	lm	ll	lm	lm	lm	ll
4	lm3691	4985224	<lmxll>	{1-}	ll	ll	ll	ll	ll	lm	ll	ll	ll	lm	ll	lm	ll	ll	lm	lm	lm	ll	lm	lm	lm	lm	lm	ll	lm	lm	lm	ll	lm	lm	ll	lm	ll	lm	ll	lm	ll	lm	lm	lm	ll	lm	lm	lm	ll
4	np4907	4626166	<nnxnp>	{-1}	np	np	np	np	np	nn	np	nn	np	nn	np	nn	np	np	nn	np	nn	np	nn	np	np	np	nn	np	nn	np	nn	nn	nn	nn	np	np	np	nn	nn	np	np	nn	np	np	nn	np	nn	np	nn
4	lm3645	4626037	<lmxll>	{1-}	ll	ll	ll	ll	ll	lm	ll	ll	ll	lm	ll	lm	ll	ll	lm	lm	lm	ll	ll	lm	lm	lm	lm	ll	lm	lm	lm	ll	lm	lm	ll	lm	ll	ll	ll	lm	ll	lm	lm	lm	ll	lm	lm	lm	ll
4	lm3642	4625990	<lmxll>	{1-}	ll	ll	ll	ll	ll	lm	ll	ll	ll	lm	ll	lm	ll	ll	lm	lm	lm	ll	ll	lm	lm	lm	lm	ll	lm	lm	lm	ll	lm	lm	ll	lm	ll	lm	ll	lm	ll	lm	lm	lm	ll	lm	lm	lm	ll
4	np4835	3543795	<nnxnp>	{-1}	np	nn	nn	np	np	nn	nn	nn	np	nn	nn	nn	np	np	nn	np	nn	np	nn	np	np	np	nn	np	nn	np	nn	nn	nn	nn	np	np	np	nn	nn	np	nn	nn	np	np	nn	np	nn	np	nn
4	np4826	3261587	<nnxnp>	{-1}	np	nn	nn	np	np	nn	nn	nn	np	nn	nn	nn	np	np	nn	np	nn	np	nn	np	np	np	nn	np	nn	np	nn	nn	nn	nn	np	np	np	nn	nn	np	nn	nn	np	np	nn	np	nn	np	nn
4	lm3698	4994168	<lmxll>	{1-}	ll	ll	ll	ll	ll	ll	ll	ll	ll	lm	ll	lm	ll	ll	lm	lm	lm	ll	ll	lm	lm	lm	lm	ll	lm	lm	lm	ll	lm	lm	ll	lm	ll	lm	ll	lm	ll	lm	lm	lm	ll	lm	lm	lm	ll
4	np4812	3073072	<nnxnp>	{-1}	np	nn	nn	np	np	nn	nn	nn	np	nn	nn	nn	np	np	nn	np	nn	np	nn	np	np	np	nn	np	nn	np	nn	nn	nn	nn	np	np	np	nn	nn	np	nn	nn	np	np	nn	np	nn	np	nn
4	lm3625	4085059	<lmxll>	{1-}	ll	ll	ll	ll	ll	ll	ll	ll	ll	ll	ll	lm	ll	ll	lm	lm	lm	ll	ll	lm	lm	lm	lm	ll	lm	lm	ll	ll	lm	lm	ll	lm	ll	lm	ll	lm	ll	lm	lm	lm	ll	lm	lm	lm	ll
4	lm3626	4085096	<lmxll>	{1-}	ll	ll	ll	ll	ll	ll	ll	ll	ll	ll	ll	lm	ll	ll	lm	lm	lm	ll	ll	lm	lm	lm	lm	ll	lm	lm	ll	ll	lm	lm	ll	lm	ll	lm	ll	lm	ll	lm	lm	lm	ll	lm	lm	lm	ll
4	np4754	1879045	<nnxnp>	{-0}	np	np	np	nn	nn	np	np	nn	nn	np	np	nn	nn	nn	np	nn	np	nn	np	nn	nn	nn	np	nn	np	nn	np	np	nn	np	nn	nn	nn	np	np	nn	np	np	nn	nn	nn	nn	np	nn	nn
4	np4808	3060348	<nnxnp>	{-1}	np	nn	nn	np	np	nn	nn	nn	np	nn	nn	nn	np	np	nn	np	nn	np	nn	np	np	np	nn	np	nn	np	nn	nn	nn	nn	np	np	np	nn	nn	np	nn	nn	np	np	nn	np	nn	np	nn
4	lm3545	3060372	<lmxll>	{0-}	lm	lm	lm	lm	lm	lm	lm	lm	lm	ll	lm	ll	lm	lm	ll	ll	ll	lm	lm	ll	ll	ll	ll	lm	ll	ll	ll	lm	ll	ll	lm	ll	lm	ll	lm	ll	lm	ll	ll	ll	lm	ll	ll	ll	lm
4	np4813	3087592	<nnxnp>	{-1}	np	nn	nn	np	np	nn	nn	nn	np	nn	nn	nn	np	np	nn	np	nn	np	nn	np	np	np	nn	np	nn	np	nn	nn	nn	nn	np	np	np	nn	nn	np	nn	nn	np	np	nn	np	nn	np	nn
4	hk201	3577536	<hkxhk>	{01}	kk	hk	hk	kk	kk	hk	hk	kk	kk	hh	hk	hh	--	kk	hh	hk	hh	kk	hk	hk	hk	hk	hh	kk	hh	hk	hh	hk	hh	hh	kk	hk	kk	hh	hk	hk	hk	hh	hk	hk	hk	hk	hh	hk	--
4	hk200	3577526	<hkxhk>	{01}	kk	hk	hk	kk	kk	hk	hk	kk	kk	hh	hk	hh	--	kk	hh	hk	hh	kk	hk	hk	hk	hk	hh	kk	hh	hk	hh	hk	hh	hh	kk	hk	kk	hh	hk	hk	hk	hh	hk	hk	hk	hk	hh	hk	--
4	lm3543	3059100	<lmxll>	{0-}	lm	lm	lm	lm	lm	lm	lm	lm	lm	ll	lm	ll	lm	lm	ll	ll	ll	lm	lm	ll	ll	ll	ll	lm	ll	ll	ll	lm	ll	ll	lm	ll	lm	ll	lm	ll	lm	ll	ll	ll	lm	ll	ll	ll	lm
4	hk203	3577588	<hkxhk>	{01}	kk	hk	hk	kk	kk	hk	hk	kk	kk	hh	hk	hk	--	kk	hh	hk	hh	kk	hk	hk	hk	hk	hh	kk	hh	hk	hh	hk	hh	hh	kk	hk	kk	hh	hk	hk	hk	hh	hk	hk	hk	hk	hh	hk	--
4	np4789	2660144	<nnxnp>	{-1}	np	nn	nn	np	np	nn	nn	nn	np	nn	nn	nn	np	np	nn	np	nn	np	nn	np	np	np	nn	np	nn	np	nn	nn	nn	nn	np	np	np	nn	nn	np	nn	nn	np	np	np	np	nn	np	nn
4	lm3542	2982803	<lmxll>	{1-}	ll	ll	ll	ll	ll	ll	ll	ll	ll	lm	ll	lm	ll	ll	lm	lm	lm	ll	ll	lm	lm	lm	lm	ll	lm	lm	lm	ll	lm	lm	ll	lm	ll	lm	ll	lm	ll	lm	lm	lm	ll	lm	lm	lm	ll
4	lm3616	3932151	<lmxll>	{1-}	ll	ll	ll	ll	ll	ll	ll	ll	ll	lm	ll	lm	ll	ll	lm	lm	lm	ll	ll	lm	lm	lm	lm	ll	lm	lm	ll	ll	lm	lm	ll	lm	ll	lm	ll	lm	ll	lm	lm	lm	ll	lm	lm	lm	ll
4	lm3580	3509546	<lmxll>	{1-}	ll	ll	ll	ll	ll	ll	ll	ll	ll	lm	ll	lm	ll	ll	lm	lm	lm	ll	ll	lm	lm	lm	lm	ll	lm	lm	lm	ll	lm	lm	ll	lm	ll	lm	ll	lm	ll	lm	lm	lm	ll	lm	lm	lm	ll
4	lm3629	4085108	<lmxll>	{1-}	ll	ll	ll	ll	ll	ll	ll	ll	ll	lm	ll	lm	ll	ll	lm	lm	lm	ll	ll	ll	lm	lm	lm	ll	lm	lm	lm	ll	lm	lm	ll	lm	ll	lm	ll	lm	ll	lm	lm	lm	ll	lm	lm	lm	ll
4	np4731	1094118	<nnxnp>	{-0}	np	np	np	nn	np	np	np	nn	np	np	np	nn	nn	nn	np	nn	np	nn	np	nn	nn	nn	np	nn	np	nn	np	np	nn	np	nn	nn	nn	np	np	nn	np	np	nn	nn	nn	nn	np	nn	nn
4	lm3602	3912533	<lmxll>	{1-}	ll	ll	ll	ll	ll	ll	ll	ll	ll	lm	ll	lm	ll	ll	lm	lm	lm	ll	ll	lm	lm	lm	lm	ll	lm	lm	lm	ll	lm	lm	ll	lm	ll	lm	ll	lm	ll	lm	lm	lm	ll	lm	lm	lm	ll
4	lm3591	3848749	<lmxll>	{1-}	ll	ll	ll	ll	ll	ll	ll	ll	ll	lm	ll	lm	ll	ll	lm	lm	lm	ll	ll	lm	lm	lm	lm	ll	lm	lm	lm	ll	lm	lm	ll	lm	ll	lm	ll	lm	ll	lm	lm	lm	ll	lm	lm	lm	ll
4	np5182	9427630	<nnxnp>	{-0}	nn	nn	nn	nn	nn	nn	np	nn	np	nn	np	nn	nn	nn	nn	np	np	nn	np	np	np	np	np	np	np	nn	nn	np	np	nn	nn	nn	nn	np	nn	np	nn	np	nn	nn	nn	nn	np	nn	nn
4	np4782	2539722	<nnxnp>	{-1}	np	nn	nn	np	np	nn	nn	nn	np	nn	nn	nn	np	np	nn	np	nn	np	nn	np	np	np	nn	np	nn	np	nn	nn	nn	nn	np	np	np	nn	nn	np	nn	nn	np	np	np	np	nn	np	nn
4	lm3540	2618206	<lmxll>	{1-}	ll	ll	ll	ll	ll	ll	ll	ll	ll	lm	ll	lm	ll	ll	lm	lm	lm	ll	ll	lm	lm	lm	lm	ll	lm	lm	lm	ll	lm	lm	ll	lm	ll	lm	ll	lm	ll	lm	lm	lm	ll	lm	lm	lm	ll
4	np4877	4022422	<nnxnp>	{-0}	np	np	nn	np	nn	np	np	nn	nn	np	np	nn	np	nn	nn	np	nn	nn	np	nn	nn	nn	np	np	np	nn	np	nn	nn	nn	np	np	nn	nn	np	nn	np	np	np	np	nn	np	np	nn	nn
4	lm3534	2329534	<lmxll>	{1-}	ll	ll	ll	ll	ll	ll	ll	ll	ll	lm	ll	lm	ll	ll	lm	lm	lm	lm	ll	lm	lm	lm	lm	ll	lm	lm	lm	ll	lm	lm	ll	lm	ll	lm	ll	lm	ll	lm	lm	lm	ll	lm	lm	lm	ll
4	np5186	9427801	<nnxnp>	{-0}	nn	nn	nn	nn	nn	nn	np	nn	np	nn	np	nn	np	nn	nn	np	np	nn	np	np	np	np	np	np	np	nn	nn	np	np	nn	nn	nn	nn	np	nn	np	nn	np	nn	nn	nn	nn	np	nn	nn
4	np4755	1879212	<nnxnp>	{-1}	nn	nn	nn	np	np	nn	nn	nn	np	nn	nn	nn	np	np	nn	np	nn	np	nn	np	np	np	nn	np	nn	np	nn	nn	np	nn	np	np	np	nn	nn	np	nn	nn	np	np	np	np	nn	np	nn
4	np4768	1993390	<nnxnp>	{-0}	np	np	nn	np	nn	np	np	nn	nn	np	np	nn	np	nn	nn	np	nn	nn	np	nn	nn	nn	np	np	np	nn	np	nn	np	nn	np	np	nn	nn	np	nn	np	np	np	np	nn	np	np	nn	nn
4	np4761	1887329	<nnxnp>	{-1}	nn	nn	nn	np	np	nn	nn	nn	np	nn	nn	nn	np	np	nn	np	nn	np	nn	np	np	np	nn	np	nn	np	nn	nn	np	nn	np	np	np	nn	nn	np	nn	nn	np	np	np	np	nn	np	nn
4	lm3532	2310659	<lmxll>	{1-}	ll	ll	ll	ll	ll	ll	ll	ll	ll	lm	ll	lm	ll	ll	lm	lm	lm	lm	ll	lm	lm	lm	lm	ll	lm	lm	lm	ll	lm	lm	ll	lm	ll	lm	ll	lm	ll	lm	lm	lm	ll	lm	lm	lm	ll
4	np4752	1796548	<nnxnp>	{-1}	nn	nn	nn	np	nn	nn	nn	nn	np	nn	nn	nn	np	np	nn	np	nn	np	nn	np	np	np	nn	np	nn	np	nn	nn	np	nn	np	np	np	nn	nn	np	nn	nn	np	np	np	np	nn	np	nn
4	lm3528	1879245	<lmxll>	{1-}	ll	ll	ll	ll	ll	ll	ll	ll	ll	lm	ll	lm	ll	ll	lm	lm	lm	lm	ll	lm	lm	ll	lm	ll	lm	lm	lm	ll	lm	lm	ll	lm	ll	lm	ll	lm	ll	lm	lm	lm	ll	lm	lm	lm	ll
4	np4740	1380704	<nnxnp>	{-1}	nn	nn	nn	np	nn	nn	nn	nn	np	nn	nn	nn	np	np	nn	np	nn	np	nn	np	np	np	nn	np	nn	np	nn	nn	np	nn	np	np	np	nn	nn	np	nn	nn	np	np	np	np	nn	np	nn
4	np4746	1470502	<nnxnp>	{-1}	nn	nn	nn	np	nn	nn	nn	nn	np	nn	nn	nn	np	np	nn	np	nn	np	nn	np	np	np	nn	np	nn	np	nn	nn	np	nn	np	np	nn	nn	nn	np	nn	nn	np	np	np	np	nn	np	nn
4	lm3518	1522757	<lmxll>	{1-}	ll	ll	ll	ll	ll	ll	ll	ll	ll	lm	ll	lm	ll	ll	lm	lm	lm	lm	ll	lm	lm	ll	lm	ll	lm	lm	lm	ll	lm	lm	ll	lm	ll	lm	ll	lm	ll	lm	lm	lm	ll	lm	lm	lm	ll
4	lm3508	1493251	<lmxll>	{1-}	ll	ll	ll	ll	ll	ll	ll	ll	ll	lm	ll	lm	ll	ll	lm	lm	lm	lm	ll	lm	lm	ll	lm	ll	lm	lm	lm	ll	lm	lm	ll	lm	ll	lm	ll	lm	ll	lm	lm	lm	ll	lm	lm	lm	ll
4	np4737	1291955	<nnxnp>	{-1}	nn	nn	nn	np	nn	nn	nn	nn	nn	nn	nn	nn	np	np	nn	np	nn	np	nn	np	np	np	nn	np	nn	np	nn	nn	np	nn	np	np	np	nn	nn	np	nn	nn	np	np	np	np	nn	np	nn
4	lm3512	1501164	<lmxll>	{1-}	ll	ll	ll	ll	ll	ll	ll	ll	ll	lm	ll	lm	ll	ll	lm	lm	lm	lm	ll	lm	lm	ll	lm	ll	lm	lm	lm	ll	lm	lm	ll	lm	ll	lm	ll	lm	ll	lm	lm	lm	ll	lm	lm	lm	ll
4	np4742	1380718	<nnxnp>	{-1}	np	np	np	np	np	nn	np	nn	np	nn	np	nn	np	np	nn	np	nn	np	nn	np	np	np	nn	np	nn	np	nn	nn	np	nn	np	np	np	nn	nn	np	np	nn	np	np	np	np	nn	np	nn
4	np4733	1186426	<nnxnp>	{-1}	nn	nn	nn	np	nn	nn	nn	nn	nn	nn	nn	nn	np	np	nn	np	nn	np	nn	np	np	np	nn	np	nn	np	nn	nn	np	nn	np	np	np	nn	nn	np	nn	nn	np	np	np	np	nn	np	nn
4	lm3529	2236235	<lmxll>	{0-}	lm	lm	lm	lm	lm	lm	lm	lm	lm	ll	lm	ll	lm	lm	ll	ll	ll	ll	lm	ll	ll	ll	ll	lm	ll	ll	ll	lm	ll	ll	lm	ll	lm	ll	lm	ll	lm	ll	ll	ll	lm	ll	ll	ll	lm
4	np4735	1217452	<nnxnp>	{-0}	np	np	np	nn	np	np	np	nn	np	np	np	nn	nn	nn	np	nn	np	nn	np	nn	nn	nn	np	nn	np	nn	np	np	nn	np	nn	nn	nn	np	np	nn	np	np	nn	nn	nn	nn	np	nn	nn
4	lm3507	1274514	<lmxll>	{1-}	ll	ll	ll	ll	ll	ll	ll	ll	ll	lm	ll	lm	ll	ll	lm	lm	lm	lm	ll	lm	lm	ll	lm	ll	lm	lm	lm	ll	lm	lm	ll	lm	ll	lm	lm	lm	ll	lm	lm	lm	ll	lm	lm	lm	ll
4	np4729	1088046	<nnxnp>	{-1}	nn	nn	nn	np	nn	nn	nn	nn	nn	nn	nn	nn	np	np	nn	np	nn	np	nn	np	np	np	nn	np	nn	np	nn	nn	np	nn	np	np	np	nn	nn	np	nn	nn	np	np	np	np	nn	np	nn
4	np4725	946631	<nnxnp>	{-1}	nn	nn	nn	np	nn	nn	nn	nn	nn	nn	nn	nn	np	np	nn	np	nn	np	nn	np	np	np	nn	np	nn	np	np	nn	np	nn	np	np	np	nn	nn	np	nn	nn	np	np	np	np	nn	np	nn
4	lm3504	1153940	<lmxll>	{1-}	ll	ll	ll	ll	ll	ll	ll	ll	ll	lm	ll	lm	ll	ll	lm	ll	lm	lm	ll	lm	lm	ll	lm	ll	lm	lm	lm	ll	lm	lm	ll	lm	ll	lm	lm	lm	ll	lm	lm	lm	ll	lm	lm	lm	ll
4	lm4102	20098840	<lmxll>	{0-}	lm	ll	ll	ll	ll	ll	lm	lm	lm	ll	lm	ll	lm	lm	ll	lm	lm	lm	ll	lm	ll	lm	lm	ll	lm	lm	lm	lm	ll	ll	lm	ll	lm	lm	lm	ll	lm	ll	ll	ll	ll	ll	ll	ll	lm
4	lm3517	1519739	<lmxll>	{0-}	lm	lm	lm	lm	lm	lm	lm	lm	lm	ll	lm	ll	lm	lm	ll	ll	ll	ll	lm	ll	ll	lm	ll	lm	ll	ll	ll	lm	ll	ll	lm	ll	lm	ll	lm	ll	lm	ll	ll	ll	lm	ll	ll	ll	lm
4	np4723	929058	<nnxnp>	{-1}	nn	nn	nn	np	nn	nn	nn	nn	nn	nn	nn	nn	np	np	nn	np	nn	np	nn	np	np	np	nn	np	nn	np	np	nn	np	nn	np	np	np	nn	nn	np	nn	nn	np	np	nn	np	nn	np	nn
4	lm3516	1519725	<lmxll>	{0-}	lm	lm	lm	lm	lm	lm	lm	ll	lm	ll	lm	ll	lm	lm	ll	ll	ll	ll	lm	ll	ll	lm	ll	lm	ll	ll	ll	lm	ll	ll	lm	ll	lm	ll	lm	ll	lm	ll	ll	ll	lm	ll	ll	ll	lm
4	np4726	958623	<nnxnp>	{-0}	np	np	np	nn	np	np	np	nn	np	np	np	nn	nn	nn	np	nn	np	nn	np	nn	nn	nn	np	nn	np	nn	nn	np	nn	np	nn	nn	nn	np	np	nn	np	np	nn	nn	nn	nn	np	nn	nn
4	np4770	1993533	<nnxnp>	{-0}	np	np	nn	np	nn	np	np	nn	nn	np	np	nn	np	nn	nn	np	nn	nn	np	nn	nn	nn	np	np	np	nn	np	nn	np	nn	np	np	nn	nn	nn	nn	np	np	np	np	nn	nn	np	nn	nn
4	lm3509	1493268	<lmxll>	{0-}	lm	lm	lm	lm	lm	lm	lm	ll	lm	ll	lm	ll	lm	lm	ll	ll	ll	ll	lm	ll	ll	lm	ll	lm	ll	lm	lm	lm	ll	ll	lm	ll	lm	ll	lm	ll	lm	ll	ll	ll	lm	ll	ll	ll	lm
4	np4717	683351	<nnxnp>	{-1}	nn	nn	np	np	nn	nn	nn	nn	nn	nn	nn	nn	np	np	nn	np	nn	np	nn	np	np	np	nn	np	nn	np	np	np	np	nn	np	np	np	nn	nn	np	nn	nn	np	np	np	np	nn	np	nn
4	lm3506	1165771	<lmxll>	{0-}	lm	lm	lm	lm	lm	lm	lm	lm	lm	ll	lm	ll	lm	lm	ll	lm	ll	ll	lm	ll	ll	lm	ll	lm	ll	ll	ll	lm	ll	ll	lm	ll	lm	ll	ll	ll	lm	ll	ll	ll	lm	ll	ll	ll	lm
4	np4716	641760	<nnxnp>	{-1}	nn	nn	np	np	nn	nn	nn	nn	nn	nn	nn	nn	np	np	nn	np	nn	np	nn	np	np	np	nn	np	nn	np	np	np	np	nn	np	np	np	nn	nn	np	nn	nn	np	np	np	np	nn	np	nn
4	np5664	19023411	<nnxnp>	{-1}	nn	nn	np	nn	np	nn	nn	nn	np	nn	nn	nn	nn	np	np	nn	np	np	nn	np	np	np	nn	nn	np	np	nn	np	np	np	np	nn	np	np	nn	nn	nn	nn	nn	nn	np	nn	nn	np	nn
4	np4719	691057	<nnxnp>	{-0}	np	np	nn	nn	np	np	np	nn	np	np	np	np	nn	nn	np	nn	np	nn	np	nn	nn	nn	np	nn	np	nn	nn	nn	nn	np	nn	nn	nn	np	np	nn	np	np	nn	nn	nn	nn	np	nn	nn
4	np5666	19023498	<nnxnp>	{-1}	nn	nn	np	nn	np	nn	np	nn	np	nn	nn	nn	nn	np	np	nn	np	np	nn	np	np	np	nn	nn	np	np	nn	np	np	np	np	nn	np	np	nn	nn	nn	nn	nn	nn	np	nn	nn	np	nn
4	lm3501	683362	<lmxll>	{0-}	lm	ll	ll	ll	ll	ll	lm	ll	ll	ll	ll	ll	ll	lm	ll	lm	lm	lm	lm	lm	ll	lm	ll	lm	lm	lm	lm	lm	ll	lm	ll	ll	lm	lm	ll	ll	ll	lm	ll	ll	lm	lm	ll	ll	lm
4	lm3502	683465	<lmxll>	{0-}	lm	ll	ll	ll	ll	ll	ll	ll	ll	ll	ll	ll	ll	lm	ll	ll	lm	lm	lm	lm	ll	lm	ll	lm	lm	lm	lm	lm	ll	lm	ll	ll	lm	lm	ll	ll	ll	lm	ll	ll	lm	lm	ll	ll	lm
5	np8131	15673359	<nnxnp>	{-1}	nn	nn	np	nn	nn	np	np	nn	nn	np	nn	nn	np	nn	nn	np	np	np	nn	np	np	nn	nn	np	nn	np	np	np	np	np	np	nn	nn	nn	nn	np	np	nn	np	np	nn	nn	nn	nn	nn
5	np8137	15673450	<nnxnp>	{-0}	np	np	nn	np	np	nn	nn	np	np	nn	np	nn	nn	np	np	nn	nn	nn	np	nn	nn	np	nn	nn	np	nn	nn	nn	nn	nn	nn	np	np	np	np	nn	nn	np	nn	nn	np	np	np	np	nn
5	np8134	15673407	<nnxnp>	{-0}	np	np	nn	np	np	nn	nn	nn	np	nn	np	nn	nn	np	np	nn	nn	nn	np	nn	nn	np	nn	nn	np	nn	nn	nn	nn	nn	nn	np	np	np	np	nn	nn	np	nn	nn	np	np	np	np	nn
5	lm6115	13352303	<lmxll>	{1-}	lm	lm	lm	lm	lm	ll	lm	lm	lm	ll	lm	lm	lm	lm	ll	lm	lm	ll	ll	lm	lm	lm	lm	lm	lm	lm	lm	ll	ll	lm	lm	ll	lm	lm	lm	ll	lm	lm	ll	ll	ll	lm	ll	lm	lm
5	lm6114	13352191	<lmxll>	{1-}	lm	lm	lm	lm	lm	ll	lm	lm	lm	ll	lm	lm	lm	lm	ll	lm	lm	ll	ll	lm	lm	lm	lm	lm	lm	lm	lm	ll	ll	lm	lm	ll	lm	lm	lm	ll	lm	lm	ll	ll	ll	ll	ll	lm	lm
5	lm5613	911562	<lmxll>	{0-}	ll	ll	ll	ll	ll	ll	ll	ll	ll	lm	ll	lm	ll	lm	ll	ll	ll	ll	lm	ll	lm	ll	lm	ll	ll	ll	ll	lm	lm	ll	ll	ll	ll	ll	ll	lm	ll	ll	lm	lm	lm	ll	ll	ll	lm
5	np8217	23312568	<nnxnp>	{-0}	np	np	np	nn	np	nn	nn	nn	nn	nn	np	nn	nn	np	np	nn	nn	nn	np	nn	nn	np	nn	nn	np	nn	nn	nn	np	nn	np	np	np	np	np	nn	np	np	nn	nn	np	np	np	np	nn
5	lm5614	911572	<lmxll>	{0-}	ll	ll	ll	lm	ll	lm	ll	ll	ll	lm	ll	lm	ll	lm	ll	lm	ll	ll	lm	ll	lm	ll	lm	ll	lm	ll	ll	lm	lm	ll	ll	ll	ll	ll	ll	lm	ll	ll	lm	lm	lm	ll	ll	ll	lm
5	lm6199	16924478	<lmxll>	{1-}	lm	lm	ll	lm	ll	lm	lm	lm	ll	ll	lm	lm	lm	lm	lm	ll	ll	ll	lm	ll	lm	lm	lm	lm	ll	ll	lm	ll	lm	ll	lm	lm	ll	lm	ll	ll	lm	ll	lm	ll	ll	ll	lm	lm	ll
5	lm6451	21687895	<lmxll>	{0-}	ll	ll	ll	ll	ll	ll	ll	ll	ll	lm	ll	ll	ll	lm	ll	ll	ll	lm	lm	ll	ll	ll	ll	ll	ll	ll	ll	lm	lm	ll	ll	ll	ll	ll	ll	lm	ll	ll	lm	lm	lm	ll	lm	ll	ll
5	lm6201	16924499	<lmxll>	{1-}	lm	lm	ll	lm	ll	lm	lm	lm	ll	ll	lm	lm	lm	lm	lm	lm	ll	ll	lm	ll	lm	lm	lm	lm	ll	ll	lm	ll	lm	ll	lm	lm	ll	lm	ll	ll	lm	ll	lm	ll	ll	ll	lm	lm	ll
5	lm6202	16924512	<lmxll>	{1-}	lm	lm	ll	lm	lm	lm	lm	lm	ll	ll	lm	lm	lm	lm	lm	lm	ll	ll	lm	ll	lm	lm	lm	lm	ll	ll	lm	ll	lm	ll	lm	lm	ll	lm	ll	ll	lm	ll	lm	ll	ll	ll	lm	lm	ll
5	np7634	3869425	<nnxnp>	{-0}	np	np	np	nn	np	nn	nn	nn	nn	np	np	nn	nn	np	np	nn	np	np	np	nn	np	np	nn	nn	nn	nn	nn	np	nn	nn	np	np	np	np	np	np	np	nn	nn	nn	np	np	np	np	nn
5	lm6530	24075975	<lmxll>	{0-}	ll	ll	ll	ll	ll	ll	ll	ll	ll	lm	ll	lm	ll	lm	ll	ll	ll	lm	lm	ll	ll	ll	lm	ll	ll	ll	ll	lm	lm	ll	ll	ll	ll	ll	ll	lm	ll	ll	lm	lm	lm	ll	ll	lm	lm
5	np8222	23963781	<nnxnp>	{-1}	nn	nn	nn	np	nn	np	np	nn	np	nn	nn	np	np	nn	nn	np	nn	nn	nn	np	nn	nn	np	np	np	np	np	nn	nn	np	nn	nn	nn	nn	nn	nn	nn	np	np	np	nn	nn	nn	nn	nn
5	lm6333	19684404	<lmxll>	{0-}	ll	ll	ll	ll	ll	ll	ll	ll	ll	lm	ll	ll	ll	lm	ll	ll	ll	lm	ll	ll	lm	ll	lm	ll	ll	ll	ll	lm	ll	ll	ll	ll	lm	ll	ll	lm	ll	ll	ll	ll	lm	ll	ll	lm	ll
5	np8204	21687783	<nnxnp>	{-0}	np	np	np	np	nn	np	np	nn	nn	nn	np	nn	np	np	np	nn	nn	nn	np	nn	np	nn	nn	np	nn	np	np	nn	nn	np	nn	nn	np	nn	nn	nn	np	np	np	nn	np	np	np	nn	nn
5	np8042	12101448	<nnxnp>	{-1}	np	np	np	nn	np	np	nn	nn	np	np	np	nn	np	nn	nn	np	np	nn	nn	nn	np	nn	np	np	nn	nn	np	np	np	np	nn	nn	nn	np	nn	nn	np	nn	nn	np	nn	nn	np	np	nn
5	lm6557	24807496	<lmxll>	{0-}	ll	lm	ll	ll	lm	lm	ll	lm	lm	lm	lm	lm	lm	ll	ll	ll	ll	lm	ll	ll	ll	ll	lm	ll	lm	ll	ll	lm	ll	ll	ll	ll	lm	ll	ll	lm	ll	lm	ll	lm	lm	lm	ll	ll	lm
5	lm6548	24549038	<lmxll>	{0-}	ll	lm	ll	ll	lm	lm	ll	lm	lm	lm	lm	lm	lm	ll	ll	ll	ll	lm	ll	ll	ll	ll	lm	ll	lm	ll	ll	lm	ll	ll	ll	ll	lm	ll	ll	lm	ll	lm	ll	lm	lm	lm	ll	ll	lm
5	lm6535	24212564	<lmxll>	{0-}	ll	lm	ll	ll	lm	lm	ll	lm	lm	lm	lm	lm	lm	ll	ll	ll	ll	lm	ll	ll	ll	ll	ll	ll	lm	ll	ll	lm	ll	ll	ll	ll	lm	ll	ll	lm	ll	lm	ll	lm	lm	lm	ll	ll	lm
5	lm6533	24212496	<lmxll>	{0-}	ll	lm	ll	ll	lm	lm	ll	lm	lm	lm	lm	ll	lm	ll	ll	ll	ll	lm	ll	ll	ll	ll	ll	ll	lm	ll	ll	lm	ll	ll	ll	ll	lm	ll	ll	lm	ll	lm	ll	lm	lm	lm	ll	ll	lm
5	np8164	18911547	<nnxnp>	{-0}	np	nn	np	nn	np	nn	nn	nn	nn	nn	np	nn	nn	np	np	nn	np	np	nn	nn	np	np	nn	nn	nn	nn	np	np	nn	nn	np	np	np	np	np	np	np	nn	nn	nn	np	np	np	nn	nn
5	lm6550	24692939	<lmxll>	{1-}	lm	ll	lm	lm	ll	ll	lm	lm	ll	ll	ll	ll	ll	lm	lm	lm	lm	ll	lm	lm	lm	lm	ll	lm	ll	lm	lm	ll	lm	lm	lm	lm	ll	lm	lm	ll	lm	ll	lm	ll	ll	ll	lm	lm	lm
5	np8149	17018390	<nnxnp>	{-0}	np	np	np	nn	np	nn	nn	nn	nn	nn	np	nn	nn	np	np	nn	nn	np	np	nn	np	np	nn	nn	nn	nn	np	nn	np	nn	np	np	np	np	np	nn	np	nn	nn	nn	np	np	np	np	nn
5	lm6501	23676960	<lmxll>	{0-}	ll	lm	ll	ll	lm	lm	ll	lm	lm	lm	lm	ll	lm	ll	ll	ll	ll	lm	ll	ll	ll	ll	ll	ll	lm	ll	ll	lm	ll	ll	ll	ll	lm	ll	ll	lm	ll	lm	ll	lm	lm	lm	ll	ll	lm
5	lm6055	10563074	<lmxll>	{1-}	ll	lm	lm	lm	ll	lm	ll	lm	ll	ll	lm	lm	lm	ll	lm	ll	lm	ll	ll	lm	lm	lm	lm	lm	lm	lm	ll	ll	ll	ll	lm	lm	lm	ll	lm	ll	lm	ll	ll	ll	ll	lm	ll	lm	lm
5	lm5799	4663061	<lmxll>	{1-}	lm	ll	lm	ll	lm	ll	lm	lm	lm	ll	ll	ll	ll	ll	ll	ll	lm	lm	ll	ll	lm	lm	ll	lm	ll	lm	lm	ll	ll	lm	lm	lm	lm	ll	lm	ll	lm	lm	ll	ll	ll	lm	lm	ll	lm
5	np7672	4100662	<nnxnp>	{-0}	nn	nn	nn	nn	nn	nn	np	np	nn	nn	nn	np	nn	np	np	nn	nn	np	np	np	nn	np	nn	nn	np	nn	nn	nn	nn	nn	nn	np	np	nn	np	np	nn	np	np	nn	np	np	nn	nn	np
5	lm6478	23249150	<lmxll>	{0-}	ll	lm	ll	ll	lm	lm	ll	lm	lm	lm	lm	ll	lm	ll	ll	ll	ll	lm	ll	ll	ll	ll	ll	ll	lm	ll	ll	lm	ll	ll	ll	ll	lm	ll	ll	lm	ll	lm	ll	lm	lm	lm	ll	ll	lm
5	lm6549	24549164	<lmxll>	{1-}	lm	ll	lm	lm	ll	ll	lm	lm	ll	ll	ll	ll	ll	lm	lm	lm	lm	ll	lm	lm	lm	lm	ll	lm	ll	lm	lm	ll	lm	lm	lm	lm	ll	lm	lm	ll	lm	ll	lm	ll	ll	ll	lm	lm	lm
5	lm6054	10554853	<lmxll>	{1-}	ll	lm	lm	ll	ll	lm	ll	lm	ll	ll	lm	lm	lm	ll	lm	ll	lm	ll	ll	lm	lm	lm	lm	lm	lm	lm	ll	ll	ll	ll	lm	lm	lm	ll	lm	ll	lm	ll	ll	ll	ll	lm	ll	lm	ll
5	lm6544	24274548	<lmxll>	{1-}	lm	ll	lm	lm	ll	ll	lm	lm	ll	ll	ll	ll	ll	lm	lm	lm	lm	ll	lm	lm	lm	lm	lm	lm	ll	lm	lm	ll	lm	lm	lm	lm	ll	lm	lm	ll	lm	ll	lm	ll	ll	ll	lm	lm	lm
5	lm6534	24212500	<lmxll>	{1-}	lm	ll	lm	lm	ll	ll	lm	lm	ll	ll	ll	lm	ll	lm	lm	lm	lm	ll	lm	lm	lm	lm	lm	lm	ll	lm	lm	ll	lm	lm	lm	lm	ll	lm	lm	ll	lm	ll	lm	ll	ll	ll	lm	lm	lm
5	lm5827	5914052	<lmxll>	{0-}	ll	ll	ll	ll	ll	ll	ll	ll	ll	lm	ll	ll	ll	lm	ll	ll	ll	lm	ll	ll	ll	lm	lm	ll	ll	ll	ll	lm	lm	ll	ll	lm	ll	ll	lm	lm	ll	ll	ll	lm	lm	ll	lm	ll	lm
5	lm6443	21684829	<lmxll>	{1-}	lm	ll	lm	lm	lm	lm	lm	ll	lm	ll	ll	ll	ll	ll	ll	ll	lm	lm	ll	ll	lm	lm	ll	lm	ll	lm	lm	ll	ll	lm	lm	lm	lm	ll	lm	ll	lm	lm	ll	ll	ll	lm	lm	ll	lm
5	lm6510	23729773	<lmxll>	{1-}	lm	ll	lm	lm	ll	ll	lm	lm	ll	ll	ll	lm	ll	lm	lm	lm	lm	ll	lm	lm	lm	lm	lm	lm	ll	lm	lm	ll	lm	lm	lm	lm	ll	lm	lm	ll	lm	ll	ll	ll	ll	ll	lm	lm	lm
5	lm6439	21684693	<lmxll>	{1-}	lm	ll	lm	lm	lm	lm	lm	ll	lm	ll	ll	ll	ll	ll	ll	ll	lm	lm	ll	ll	lm	lm	ll	lm	ll	lm	lm	ll	ll	lm	lm	lm	lm	ll	lm	ll	lm	lm	ll	ll	ll	lm	lm	ll	lm
5	lm6475	23186824	<lmxll>	{1-}	ll	ll	lm	lm	ll	ll	lm	lm	ll	ll	ll	lm	ll	lm	lm	lm	lm	ll	lm	lm	lm	lm	lm	lm	ll	lm	lm	ll	lm	lm	lm	lm	ll	lm	lm	ll	lm	ll	ll	ll	ll	ll	lm	lm	lm
5	lm6525	23829411	<lmxll>	{1-}	lm	lm	lm	lm	ll	ll	lm	lm	ll	ll	ll	lm	ll	lm	lm	lm	lm	ll	lm	lm	lm	lm	lm	lm	ll	ll	lm	ll	lm	lm	lm	lm	ll	lm	lm	ll	lm	ll	lm	ll	ll	ll	lm	lm	lm
5	lm6441	21684753	<lmxll>	{1-}	lm	ll	lm	lm	lm	lm	lm	ll	lm	ll	ll	ll	ll	ll	ll	ll	lm	lm	ll	ll	lm	lm	ll	lm	ll	lm	lm	ll	ll	lm	lm	lm	lm	ll	lm	ll	lm	lm	ll	ll	ll	lm	lm	ll	lm
5	lm6514	23806028	<lmxll>	{1-}	ll	ll	lm	lm	ll	ll	lm	lm	ll	ll	ll	lm	ll	lm	lm	lm	lm	ll	lm	lm	lm	lm	lm	lm	ll	lm	lm	ll	lm	lm	lm	lm	ll	lm	lm	ll	lm	ll	lm	ll	ll	ll	lm	lm	lm
5	lm6465	22720450	<lmxll>	{1-}	lm	ll	lm	lm	ll	ll	lm	lm	ll	ll	ll	lm	ll	lm	lm	lm	lm	ll	lm	lm	lm	lm	lm	lm	ll	lm	lm	ll	lm	lm	lm	lm	ll	lm	lm	ll	lm	ll	lm	ll	ll	ll	lm	lm	lm
5	lm6468	22805560	<lmxll>	{1-}	lm	ll	lm	lm	ll	ll	lm	lm	ll	ll	ll	lm	ll	lm	lm	lm	lm	ll	lm	lm	lm	lm	lm	lm	ll	lm	lm	ll	lm	lm	lm	lm	ll	lm	lm	ll	lm	ll	ll	ll	ll	ll	lm	lm	lm
5	lm6484	23312734	<lmxll>	{1-}	lm	ll	lm	lm	ll	ll	lm	lm	ll	ll	ll	lm	ll	ll	lm	lm	lm	ll	lm	lm	lm	lm	lm	lm	ll	lm	lm	ll	lm	lm	lm	lm	ll	lm	lm	ll	lm	ll	lm	ll	ll	ll	lm	lm	lm
5	np7783	5914196	<nnxnp>	{-1}	np	np	np	np	np	np	nn	nn	np	np	np	nn	np	nn	nn	np	np	nn	nn	nn	np	nn	np	np	nn	np	np	np	np	np	np	nn	nn	np	nn	nn	np	nn	nn	np	nn	nn	np	np	nn
5	lm6495	23524665	<lmxll>	{1-}	lm	ll	lm	lm	ll	ll	lm	lm	ll	ll	ll	lm	ll	lm	lm	lm	lm	ll	lm	lm	lm	lm	lm	lm	ll	lm	lm	ll	lm	lm	lm	lm	ll	lm	lm	ll	lm	ll	ll	ll	ll	ll	lm	lm	lm
5	lm6460	21998839	<lmxll>	{1-}	lm	ll	lm	lm	ll	ll	lm	lm	ll	ll	ll	lm	ll	lm	lm	lm	lm	ll	lm	lm	lm	lm	lm	lm	ll	lm	lm	ll	lm	lm	lm	lm	ll	lm	lm	ll	lm	ll	lm	ll	ll	ll	lm	lm	lm
5	lm6491	23457525	<lmxll>	{1-}	lm	ll	lm	lm	ll	ll	lm	lm	ll	ll	ll	lm	ll	lm	lm	lm	lm	ll	lm	lm	lm	lm	lm	lm	ll	ll	lm	ll	lm	lm	lm	lm	ll	lm	lm	ll	lm	ll	lm	ll	ll	ll	lm	lm	lm
5	lm6466	22769029	<lmxll>	{1-}	lm	ll	lm	lm	ll	ll	ll	lm	ll	ll	ll	lm	ll	lm	lm	lm	lm	ll	lm	lm	lm	lm	lm	lm	ll	ll	lm	ll	lm	lm	lm	lm	ll	lm	lm	ll	lm	ll	lm	ll	ll	ll	lm	lm	lm
5	lm6462	22389238	<lmxll>	{0-}	ll	lm	ll	ll	lm	lm	ll	lm	lm	lm	lm	ll	lm	ll	ll	ll	ll	lm	ll	ll	ll	ll	ll	ll	lm	ll	ll	lm	ll	ll	ll	ll	lm	ll	ll	lm	ll	lm	ll	lm	lm	lm	ll	ll	lm
5	lm6229	17688970	<lmxll>	{0-}	ll	ll	ll	ll	ll	ll	ll	ll	ll	lm	ll	ll	ll	lm	ll	ll	ll	lm	ll	ll	ll	ll	lm	ll	ll	ll	ll	lm	lm	ll	ll	lm	lm	ll	lm	lm	ll	ll	ll	lm	lm	ll	ll	lm	lm
5	lm6167	15599506	<lmxll>	{0-}	ll	lm	ll	ll	lm	lm	ll	lm	lm	lm	ll	ll	lm	ll	ll	ll	ll	lm	ll	lm	ll	ll	ll	ll	lm	lm	ll	ll	ll	lm	ll	ll	lm	ll	ll	lm	ll	lm	ll	lm	lm	ll	ll	ll	ll
5	lm6155	15244219	<lmxll>	{0-}	ll	lm	ll	ll	lm	lm	ll	lm	lm	lm	ll	ll	lm	ll	ll	ll	ll	lm	ll	lm	ll	ll	ll	ll	lm	lm	ll	ll	ll	lm	ll	ll	lm	ll	ll	lm	ll	lm	ll	lm	lm	ll	ll	lm	ll
5	lm6425	21173678	<lmxll>	{0-}	ll	lm	ll	ll	lm	lm	ll	lm	lm	lm	lm	ll	lm	ll	ll	ll	ll	lm	ll	ll	ll	ll	ll	ll	lm	ll	ll	lm	ll	ll	ll	ll	lm	ll	ll	lm	ll	lm	ll	lm	lm	ll	ll	ll	lm
5	lm6277	18658704	<lmxll>	{0-}	ll	lm	ll	ll	lm	lm	ll	lm	lm	lm	lm	ll	lm	ll	ll	ll	ll	lm	ll	ll	ll	ll	ll	ll	lm	lm	ll	lm	ll	lm	ll	ll	lm	ll	ll	lm	ll	lm	ll	lm	lm	ll	ll	lm	ll
5	np8218	23524679	<nnxnp>	{-0}	np	np	nn	nn	nn	nn	nn	nn	nn	nn	np	nn	np	nn	nn	np	np	nn	np	np	np	nn	np	np	np	nn	np	np	np	nn	np	nn	np	np	np	np	nn	nn	np	nn	np	nn	np	nn	nn
5	lm6192	16757070	<lmxll>	{0-}	ll	ll	ll	ll	ll	ll	ll	ll	ll	lm	ll	lm	ll	lm	ll	ll	ll	lm	lm	ll	ll	ll	lm	lm	ll	ll	ll	lm	ll	ll	ll	ll	lm	ll	ll	lm	ll	ll	lm	lm	lm	ll	ll	lm	lm
5	lm6211	17257624	<lmxll>	{0-}	ll	lm	ll	ll	lm	lm	ll	lm	lm	lm	ll	ll	lm	ll	ll	ll	ll	lm	ll	lm	ll	ll	ll	ll	lm	lm	ll	lm	ll	lm	ll	ll	lm	ll	ll	lm	ll	lm	ll	lm	lm	ll	ll	lm	ll
5	lm6269	18628575	<lmxll>	{0-}	ll	lm	ll	ll	lm	lm	ll	lm	lm	lm	lm	ll	lm	ll	ll	ll	ll	lm	ll	ll	ll	ll	ll	ll	lm	lm	ll	lm	ll	lm	ll	ll	lm	ll	ll	lm	ll	lm	ll	lm	lm	ll	ll	lm	lm
5	lm6261	18384871	<lmxll>	{0-}	ll	lm	ll	ll	lm	lm	ll	lm	lm	lm	ll	ll	lm	ll	ll	ll	ll	lm	ll	ll	ll	ll	ll	ll	lm	lm	ll	lm	ll	lm	ll	ll	lm	ll	ll	lm	ll	lm	ll	lm	lm	ll	ll	lm	ll
5	lm6373	20514221	<lmxll>	{0-}	ll	lm	ll	ll	lm	lm	ll	lm	lm	lm	lm	ll	lm	ll	ll	ll	ll	lm	ll	ll	ll	ll	ll	ll	lm	ll	ll	lm	ll	ll	ll	ll	lm	ll	ll	lm	ll	lm	ll	lm	lm	ll	ll	lm	lm
5	lm6316	19604255	<lmxll>	{0-}	ll	lm	ll	ll	lm	lm	ll	lm	lm	lm	lm	ll	lm	ll	ll	ll	ll	lm	ll	ll	ll	ll	ll	ll	lm	lm	ll	lm	ll	ll	ll	ll	lm	ll	ll	lm	ll	lm	ll	lm	lm	ll	ll	lm	lm
5	lm6184	15929224	<lmxll>	{0-}	ll	lm	ll	ll	lm	lm	ll	lm	lm	lm	lm	ll	lm	ll	ll	ll	ll	lm	ll	ll	ll	ll	ll	ll	lm	ll	ll	lm	ll	lm	ll	ll	lm	ll	ll	lm	ll	lm	ll	lm	lm	ll	ll	lm	lm
5	lm6239	18042184	<lmxll>	{1-}	lm	ll	lm	lm	ll	ll	lm	lm	ll	ll	lm	lm	ll	lm	lm	lm	lm	ll	lm	ll	lm	lm	lm	lm	ll	ll	lm	ll	lm	ll	lm	lm	ll	lm	lm	ll	lm	ll	lm	ll	ll	lm	lm	ll	ll
5	lm6234	18042112	<lmxll>	{1-}	lm	ll	lm	lm	ll	ll	lm	lm	ll	ll	lm	lm	ll	lm	lm	lm	lm	ll	lm	ll	lm	lm	lm	lm	ll	ll	lm	ll	lm	ll	lm	lm	ll	lm	lm	ll	lm	ll	lm	ll	ll	lm	lm	ll	ll
5	lm6424	21173518	<lmxll>	{1-}	lm	ll	lm	lm	ll	ll	lm	lm	ll	ll	ll	lm	ll	lm	lm	lm	lm	ll	lm	lm	lm	lm	lm	lm	ll	lm	lm	ll	lm	lm	lm	lm	ll	lm	lm	ll	lm	ll	lm	ll	ll	lm	lm	lm	lm
5	lm6463	22589153	<lmxll>	{1-}	lm	ll	lm	lm	ll	ll	lm	lm	ll	ll	ll	lm	ll	lm	lm	lm	lm	ll	lm	lm	lm	lm	lm	lm	ll	lm	lm	ll	lm	lm	lm	lm	ll	lm	lm	ll	lm	ll	lm	ll	ll	ll	lm	lm	lm
5	lm6236	18042158	<lmxll>	{0-}	lm	lm	lm	lm	lm	ll	lm	lm	lm	lm	lm	ll	ll	lm	ll	lm	ll	lm	lm	ll	ll	ll	ll	ll	ll	ll	lm	lm	lm	lm	ll	ll	ll	lm	ll	lm	ll	lm	ll	lm	lm	ll	lm	ll	lm
5	lm6213	17289327	<lmxll>	{1-}	lm	ll	lm	lm	ll	ll	lm	lm	ll	ll	lm	lm	ll	lm	lm	lm	lm	ll	lm	ll	lm	lm	lm	lm	ll	ll	lm	ll	lm	ll	lm	lm	ll	lm	lm	ll	lm	ll	lm	ll	ll	lm	lm	ll	ll
5	lm6190	16237197	<lmxll>	{1-}	lm	ll	lm	lm	ll	ll	lm	lm	ll	ll	lm	lm	ll	lm	lm	lm	lm	ll	ll	ll	lm	lm	lm	lm	ll	ll	lm	ll	lm	ll	lm	lm	ll	lm	lm	ll	lm	ll	lm	ll	ll	lm	lm	ll	ll
5	np8044	12101515	<nnxnp>	{-1}	np	np	nn	nn	np	np	nn	nn	np	np	np	nn	np	nn	nn	np	np	nn	nn	nn	nn	nn	np	np	np	nn	np	nn	np	np	nn	nn	nn	np	nn	nn	np	nn	nn	np	np	nn	np	np	nn
5	np8220	23524706	<nnxnp>	{-0}	np	np	np	nn	nn	nn	np	nn	nn	nn	np	nn	np	nn	np	np	np	nn	np	np	np	np	nn	np	np	nn	np	np	np	nn	np	np	np	np	np	np	np	nn	np	nn	np	np	np	nn	nn
5	lm6160	15524643	<lmxll>	{1-}	lm	ll	lm	lm	ll	ll	lm	lm	ll	ll	lm	lm	ll	lm	lm	lm	lm	ll	lm	ll	lm	lm	lm	lm	ll	ll	lm	lm	lm	ll	lm	lm	ll	lm	lm	ll	lm	ll	lm	ll	ll	lm	lm	ll	ll
5	lm6153	15237502	<lmxll>	{1-}	lm	ll	lm	lm	ll	ll	lm	lm	ll	ll	lm	lm	ll	lm	lm	lm	lm	ll	lm	ll	lm	lm	lm	lm	ll	ll	lm	lm	lm	ll	lm	lm	ll	lm	lm	ll	lm	ll	lm	ll	ll	lm	lm	ll	ll
5	lm6176	15725417	<lmxll>	{1-}	lm	ll	lm	lm	ll	ll	lm	lm	ll	ll	lm	lm	ll	lm	lm	lm	lm	ll	lm	ll	lm	lm	lm	lm	ll	ll	lm	ll	lm	ll	lm	lm	ll	lm	lm	ll	lm	ll	lm	ll	ll	lm	lm	ll	ll
5	lm6256	18384802	<lmxll>	{1-}	lm	ll	lm	lm	ll	ll	lm	lm	ll	ll	lm	lm	ll	lm	lm	lm	lm	ll	lm	lm	lm	lm	lm	lm	ll	ll	lm	ll	lm	ll	lm	lm	ll	lm	lm	ll	lm	ll	lm	ll	ll	lm	lm	ll	ll
5	lm6248	18371792	<lmxll>	{1-}	lm	ll	lm	lm	ll	ll	lm	lm	ll	ll	lm	lm	ll	lm	lm	lm	lm	ll	lm	lm	lm	lm	lm	lm	ll	ll	lm	ll	lm	ll	lm	lm	ll	lm	lm	ll	lm	ll	lm	ll	ll	lm	lm	ll	ll
5	lm6320	19609705	<lmxll>	{1-}	lm	ll	lm	lm	ll	ll	ll	lm	ll	ll	ll	lm	ll	lm	lm	lm	lm	ll	lm	lm	lm	lm	lm	lm	ll	ll	lm	ll	lm	ll	lm	lm	ll	lm	lm	ll	lm	ll	lm	ll	ll	lm	lm	ll	ll
5	lm6313	19573742	<lmxll>	{1-}	lm	ll	lm	lm	ll	ll	lm	lm	ll	ll	ll	lm	ll	lm	lm	lm	lm	ll	lm	lm	ll	lm	lm	lm	ll	ll	lm	ll	lm	ll	lm	lm	ll	lm	lm	ll	lm	ll	lm	ll	ll	lm	lm	ll	ll
5	lm6268	18628520	<lmxll>	{1-}	lm	ll	lm	lm	ll	ll	lm	lm	ll	ll	ll	lm	ll	lm	lm	lm	lm	ll	lm	lm	lm	lm	lm	lm	ll	ll	lm	ll	lm	ll	lm	lm	ll	lm	lm	ll	lm	ll	lm	ll	ll	lm	lm	ll	ll
5	lm6273	18653789	<lmxll>	{1-}	lm	ll	lm	lm	ll	ll	lm	lm	ll	ll	ll	lm	ll	lm	lm	lm	lm	ll	lm	lm	lm	lm	lm	lm	ll	ll	lm	ll	lm	ll	lm	lm	ll	lm	lm	ll	lm	ll	lm	ll	ll	lm	ll	ll	ll
5	lm6267	18615929	<lmxll>	{1-}	lm	ll	lm	lm	ll	ll	lm	lm	ll	ll	ll	lm	ll	lm	lm	lm	lm	ll	lm	lm	lm	lm	lm	lm	ll	ll	lm	ll	lm	ll	lm	lm	ll	lm	lm	ll	lm	ll	lm	ll	ll	lm	lm	ll	ll
5	lm6369	20240313	<lmxll>	{1-}	lm	ll	lm	lm	ll	ll	lm	lm	ll	ll	ll	lm	ll	lm	lm	lm	lm	ll	lm	lm	lm	lm	lm	lm	ll	ll	lm	ll	lm	ll	lm	lm	ll	lm	lm	ll	lm	ll	lm	ll	ll	lm	lm	ll	lm
5	lm6303	19246647	<lmxll>	{1-}	lm	ll	lm	lm	ll	ll	lm	lm	ll	ll	ll	lm	ll	lm	lm	lm	lm	ll	lm	lm	lm	lm	lm	lm	ll	lm	lm	ll	lm	ll	lm	lm	ll	lm	lm	ll	lm	ll	lm	ll	ll	lm	lm	ll	lm
5	np8207	22498758	<nnxnp>	{-0}	np	nn	np	nn	nn	nn	np	nn	nn	nn	np	nn	np	nn	np	np	np	np	nn	np	np	np	np	np	nn	nn	np	np	np	nn	np	np	np	np	np	np	np	nn	np	nn	np	np	np	nn	nn
5	lm6423	21140467	<lmxll>	{1-}	lm	ll	lm	lm	ll	ll	lm	lm	ll	ll	ll	lm	ll	lm	lm	lm	lm	ll	lm	lm	lm	lm	lm	lm	ll	lm	lm	ll	lm	lm	lm	lm	ll	lm	lm	ll	lm	ll	lm	ll	ll	lm	lm	lm	lm
5	lm6372	20438861	<lmxll>	{1-}	lm	ll	lm	lm	ll	ll	lm	lm	ll	ll	ll	lm	ll	lm	lm	lm	lm	ll	lm	lm	lm	lm	lm	lm	ll	lm	lm	ll	lm	lm	lm	lm	ll	lm	lm	ll	lm	ll	lm	ll	ll	lm	lm	ll	lm
5	lm6411	20774667	<lmxll>	{1-}	lm	ll	lm	lm	ll	ll	lm	lm	ll	ll	ll	lm	ll	lm	lm	lm	lm	ll	lm	lm	lm	lm	lm	lm	ll	lm	lm	ll	lm	lm	lm	lm	ll	lm	lm	ll	lm	ll	lm	ll	ll	lm	lm	lm	lm
5	lm6400	20606975	<lmxll>	{1-}	lm	ll	lm	lm	ll	ll	lm	lm	ll	ll	ll	lm	ll	lm	lm	lm	lm	ll	ll	lm	lm	lm	lm	lm	ll	lm	lm	ll	lm	lm	lm	lm	ll	lm	lm	ll	lm	ll	lm	ll	ll	lm	lm	ll	lm
5	lm6367	20162064	<lmxll>	{1-}	lm	ll	lm	lm	ll	ll	ll	lm	ll	ll	ll	lm	ll	lm	lm	lm	lm	ll	lm	lm	lm	lm	lm	lm	ll	lm	lm	ll	lm	ll	lm	lm	ll	lm	lm	ll	lm	ll	lm	ll	ll	lm	lm	ll	lm
5	np8208	22893317	<nnxnp>	{-0}	np	np	np	nn	nn	nn	np	nn	nn	nn	np	nn	np	nn	np	np	np	np	np	np	np	np	nn	np	np	nn	np	np	np	nn	np	np	np	np	np	np	np	nn	np	nn	np	np	np	nn	nn
5	hk329	20799508	<hkxhk>	{11}	hk	hh	hk	kk	hk	hk	--	hk	hk	hk	hh	hk	hh	kk	hk	hk	kk	hh	kk	hk	hk	hk	hk	hk	hh	kk	hk	hh	hk	kk	hk	hk	hh	hk	hk	hh	hk	hk	hk	--	hh	hk	hk	kk	hk
5	hk331	22180994	<hkxhk>	{11}	hk	--	hk	kk	kk	--	hk	--	--	hk	hh	kk	--	kk	hk	hk	hk	hh	kk	hk	hk	hk	hk	hk	hh	--	hk	hh	hk	kk	hk	hk	hh	hk	hk	hh	hk	kk	hk	hk	hh	hh	hk	kk	hk
5	lm6431	21349686	<lmxll>	{0-}	ll	ll	ll	ll	ll	ll	ll	ll	ll	lm	ll	ll	ll	ll	ll	ll	ll	lm	ll	ll	ll	ll	ll	ll	ll	ll	ll	lm	ll	ll	ll	ll	lm	ll	ll	lm	ll	ll	ll	lm	lm	ll	ll	ll	lm
5	lm6538	24232258	<lmxll>	{0-}	ll	ll	ll	ll	ll	ll	ll	ll	ll	lm	ll	lm	ll	ll	ll	ll	ll	lm	ll	ll	ll	ll	ll	ll	ll	ll	ll	lm	ll	ll	ll	ll	lm	ll	ll	lm	ll	ll	ll	lm	lm	ll	ll	ll	lm
5	np8197	20795036	<nnxnp>	{-0}	np	np	np	nn	nn	nn	np	nn	nn	nn	np	nn	np	nn	np	np	nn	np	nn	np	np	np	np	np	np	nn	np	np	np	nn	np	np	np	np	np	np	np	nn	np	nn	np	np	np	nn	nn
5	lm6228	17632573	<lmxll>	{1-}	lm	lm	lm	lm	ll	ll	lm	lm	lm	ll	lm	lm	lm	ll	ll	ll	lm	ll	ll	lm	lm	lm	lm	ll	lm	lm	lm	ll	ll	ll	lm	lm	ll	lm	lm	ll	lm	lm	lm	ll	ll	ll	ll	lm	lm
5	hk332	23248900	<hkxhk>	{00}	hk	hk	hk	hh	hh	hh	hk	hh	hh	hk	hk	hh	hk	hh	hk	hk	hk	kk	hk	hk	hk	hk	hk	hk	hk	hh	hk	kk	hk	hh	hk	hk	kk	hk	hk	kk	hk	hh	hk	--	kk	hk	hk	hh	hk
5	np8023	10935350	<nnxnp>	{-0}	nn	nn	nn	nn	nn	nn	nn	nn	nn	nn	nn	np	np	np	nn	nn	nn	np	nn	np	nn	np	np	np	np	nn	nn	nn	np	nn	np	np	np	nn	np	np	np	nn	np	nn	np	nn	np	nn	nn
5	lm5989	9100328	<lmxll>	{1-}	lm	lm	lm	lm	lm	lm	lm	lm	lm	ll	lm	ll	lm	lm	lm	lm	lm	ll	lm	lm	lm	lm	lm	lm	lm	lm	lm	ll	lm	lm	lm	lm	ll	lm	lm	ll	lm	lm	lm	ll	ll	lm	lm	ll	ll
5	lm6342	19949362	<lmxll>	{0-}	ll	ll	ll	ll	ll	ll	ll	ll	ll	lm	ll	lm	ll	ll	ll	ll	ll	lm	ll	ll	ll	ll	ll	ll	ll	ll	ll	lm	ll	ll	ll	ll	lm	ll	ll	lm	ll	ll	ll	lm	lm	ll	ll	lm	lm
5	lm6370	20240324	<lmxll>	{0-}	ll	ll	ll	ll	ll	ll	ll	ll	ll	lm	ll	ll	ll	ll	ll	ll	ll	lm	ll	ll	ll	ll	ll	ll	ll	ll	ll	lm	ll	ll	ll	ll	lm	ll	ll	lm	ll	ll	ll	lm	lm	ll	ll	lm	lm
5	np8177	19573751	<nnxnp>	{-0}	nn	np	np	nn	nn	nn	np	nn	nn	nn	np	np	np	nn	nn	np	nn	np	nn	np	np	np	np	nn	np	nn	np	np	np	nn	np	np	np	np	np	np	np	nn	np	nn	np	np	np	nn	nn
5	hk318	15599616	<hkxhk>	{11}	hk	hh	hk	kk	hk	hk	hk	hk	hk	hk	hk	hk	hh	--	hk	hk	kk	hh	kk	hh	kk	hk	hk	hk	hh	hk	--	kk	--	hk	hk	hk	hh	hk	hk	--	hk	hk	hk	hk	hh	hk	hk	kk	hh
5	lm6414	20898484	<lmxll>	{1-}	lm	ll	lm	lm	ll	ll	ll	lm	lm	ll	ll	lm	lm	ll	lm	ll	lm	ll	lm	lm	ll	lm	lm	ll	lm	lm	ll	ll	ll	ll	lm	lm	ll	lm	lm	ll	lm	lm	lm	ll	ll	ll	ll	lm	lm
5	lm6415	20898502	<lmxll>	{1-}	lm	ll	lm	lm	ll	ll	ll	lm	ll	ll	ll	lm	lm	ll	lm	ll	lm	ll	lm	lm	lm	lm	lm	ll	lm	lm	ll	ll	ll	ll	lm	lm	ll	lm	lm	ll	lm	lm	lm	ll	ll	ll	lm	lm	lm
5	lm6416	20898524	<lmxll>	{1-}	lm	ll	lm	lm	ll	ll	ll	lm	lm	ll	ll	lm	lm	ll	lm	ll	lm	ll	lm	lm	lm	lm	lm	ll	lm	lm	ll	ll	ll	ll	lm	lm	ll	lm	lm	ll	lm	lm	lm	ll	ll	ll	lm	lm	lm
5	lm5828	5914212	<lmxll>	{0-}	ll	ll	ll	ll	ll	ll	ll	lm	ll	lm	lm	lm	lm	lm	lm	lm	ll	ll	ll	lm	ll	lm	ll	ll	lm	ll	ll	ll	lm	ll	ll	lm	ll	lm	ll	lm	ll	ll	ll	lm	lm	ll	lm	ll	ll
5	np8181	19609907	<nnxnp>	{-0}	np	np	np	nn	nn	nn	np	nn	nn	nn	np	nn	np	nn	np	np	nn	np	nn	np	np	np	np	np	np	nn	np	np	np	nn	np	nn	np	nn	np	np	np	nn	np	nn	np	np	np	nn	nn
5	np8180	19604324	<nnxnp>	{-0}	np	np	np	nn	nn	nn	np	nn	nn	nn	np	nn	np	nn	np	np	nn	np	nn	np	np	np	np	np	np	nn	np	np	np	nn	np	np	np	nn	np	np	np	nn	np	nn	np	np	np	nn	nn
5	np8161	18460574	<nnxnp>	{-0}	np	np	np	nn	nn	nn	np	nn	nn	nn	np	nn	np	nn	np	np	nn	np	nn	np	np	np	np	np	np	nn	np	np	np	nn	np	np	np	np	np	np	np	nn	np	nn	np	np	np	nn	nn
5	hk330	20850626	<hkxhk>	{11}	hk	hk	hk	kk	kk	kk	hk	kk	kk	hk	hk	hk	hk	--	hk	hk	kk	hh	kk	hk	hk	hk	hk	hk	hk	kk	hk	hh	hk	kk	hk	hk	--	--	hk	hh	hk	kk	hk	hk	hh	hk	hk	kk	hk
5	np8176	19573581	<nnxnp>	{-0}	nn	np	np	nn	nn	nn	np	nn	nn	nn	np	nn	np	nn	nn	np	nn	np	nn	np	np	np	np	np	np	nn	np	np	np	nn	np	np	np	np	np	np	np	nn	np	nn	np	np	np	nn	nn
5	np8179	19573838	<nnxnp>	{-0}	np	np	np	nn	nn	nn	np	nn	nn	nn	np	nn	np	nn	np	np	nn	np	nn	np	np	np	np	nn	np	nn	np	np	np	nn	np	np	np	np	np	np	np	nn	np	nn	np	np	np	nn	nn
5	lm5995	9232511	<lmxll>	{0-}	ll	ll	ll	ll	ll	ll	ll	ll	ll	lm	ll	ll	ll	ll	ll	ll	ll	lm	ll	ll	ll	ll	ll	ll	ll	ll	ll	ll	ll	ll	ll	ll	lm	ll	ll	lm	ll	ll	ll	lm	lm	ll	ll	lm	lm
5	lm5952	8797111	<lmxll>	{0-}	ll	ll	ll	ll	ll	ll	ll	ll	ll	lm	ll	ll	ll	ll	ll	ll	lm	lm	ll	ll	ll	ll	ll	ll	ll	ll	ll	ll	ll	ll	ll	ll	lm	ll	ll	lm	ll	ll	ll	lm	lm	ll	ll	lm	lm
5	np8157	17426394	<nnxnp>	{-0}	np	np	np	nn	nn	nn	np	nn	nn	nn	np	nn	np	nn	np	np	nn	np	nn	np	np	np	np	np	np	nn	np	np	np	nn	np	np	np	np	np	np	np	nn	np	nn	np	np	np	nn	nn
5	hk322	17163879	<hkxhk>	{11}	hk	hk	hk	kk	kk	kk	hk	kk	kk	hk	hk	hk	hk	kk	hk	hk	kk	hh	kk	hk	kk	hk	hk	hk	hk	kk	hk	hh	hk	kk	hk	hk	hh	--	hk	hh	hk	kk	hk	hk	hh	hk	hk	hk	--
5	hk321	17125981	<hkxhk>	{11}	hk	hk	hk	kk	kk	kk	hk	kk	kk	hk	hk	kk	hk	kk	hk	hk	kk	hh	kk	hk	kk	hk	hk	hk	hk	kk	hk	hh	hk	kk	hk	hk	hh	hk	hk	hh	hk	kk	hk	hk	hh	hk	hk	hk	--
5	np8148	16957952	<nnxnp>	{-0}	np	np	np	nn	nn	nn	np	nn	nn	nn	np	nn	np	nn	np	np	nn	np	nn	np	nn	np	np	np	np	nn	np	np	np	nn	np	np	np	nn	np	np	np	nn	np	nn	np	np	np	nn	nn
5	hk323	17163933	<hkxhk>	{11}	hk	hk	--	--	kk	kk	hk	kk	kk	hk	hk	kk	hk	kk	hk	hk	kk	hh	kk	hk	--	hk	hk	hk	hk	kk	hk	hh	hk	kk	hk	hk	hh	hk	hk	hh	hk	kk	hk	hk	hh	hk	hk	hk	--
5	hk326	17203513	<hkxhk>	{11}	hk	hk	hk	--	kk	kk	hk	kk	--	hk	hk	kk	hk	kk	hk	hk	kk	hh	--	hk	kk	hk	hk	hk	hk	kk	hk	hh	hk	kk	hk	hk	hh	hk	hk	hh	hk	kk	hk	hk	hh	hk	hk	hk	hh
5	hk327	17203538	<hkxhk>	{11}	hk	hk	hk	--	kk	kk	hk	kk	--	hk	hk	kk	hk	kk	hk	hk	kk	hh	--	hk	kk	hk	hk	hk	hk	kk	hk	hh	hk	kk	hk	hk	hh	hk	hk	hh	hk	kk	hk	hk	hh	hk	hk	hk	hh
5	hk328	17203608	<hkxhk>	{11}	hk	hk	hk	--	kk	kk	hk	kk	--	hk	hk	kk	hk	kk	hk	hk	kk	hh	--	hk	kk	hk	hk	hk	hk	kk	hk	hh	hk	kk	hk	hk	hh	hk	hk	hh	hk	kk	hk	hk	hh	hk	hk	hk	hh
5	hk324	17164005	<hkxhk>	{11}	hk	hk	hk	kk	kk	kk	hk	kk	kk	hk	hk	kk	hk	kk	hk	hk	kk	hh	kk	hk	kk	hk	hk	hk	hk	kk	hk	hh	hk	kk	hk	hk	hh	hk	hk	hh	hk	kk	hk	hk	hh	hk	hk	hk	--
5	hk325	17164010	<hkxhk>	{11}	hk	hk	hk	kk	kk	kk	hk	kk	kk	hk	hk	kk	hk	kk	hk	hk	kk	hh	kk	hk	kk	hk	hk	hk	hk	kk	hk	hh	hk	kk	hk	hk	hh	hk	hk	hh	hk	kk	hk	hk	hh	hk	hk	hk	--
5	hk319	17125763	<hkxhk>	{11}	hk	hk	hk	kk	kk	kk	hk	kk	kk	hk	hk	kk	hk	kk	hk	hk	kk	hh	kk	hk	kk	hk	hk	hk	hk	kk	hk	hh	hk	kk	hk	hk	hh	hk	hk	hh	hk	kk	hk	hk	hh	hk	hk	hk	--
5	hk320	17125846	<hkxhk>	{11}	hk	hk	hk	kk	kk	kk	hk	kk	kk	hk	hk	kk	hk	kk	hk	hk	kk	hh	kk	hk	kk	hk	hk	hk	hk	kk	hk	hh	hk	kk	hk	hk	hh	hk	hk	hh	hk	kk	hk	hk	hh	hk	hk	hk	--
5	np8147	15929107	<nnxnp>	{-0}	np	np	np	nn	nn	nn	np	nn	nn	nn	np	nn	np	nn	np	np	nn	np	nn	np	nn	np	np	nn	np	nn	np	np	np	nn	nn	np	np	np	np	np	np	nn	np	nn	np	np	np	nn	nn
5	lm6010	9526189	<lmxll>	{0-}	ll	ll	ll	ll	ll	ll	ll	lm	ll	lm	ll	ll	ll	ll	ll	lm	lm	lm	ll	ll	ll	ll	ll	ll	ll	ll	ll	ll	ll	ll	ll	ll	lm	lm	ll	lm	ll	ll	ll	lm	lm	lm	ll	lm	lm
5	np8001	10201713	<nnxnp>	{-1}	np	np	np	np	np	np	np	np	np	np	np	nn	nn	nn	np	np	np	nn	np	nn	np	nn	nn	nn	nn	np	np	np	nn	np	nn	nn	nn	np	nn	nn	nn	np	nn	np	nn	np	nn	np	nn
5	hk300	13493255	<hkxhk>	{00}	hk	hk	hk	hh	--	hh	hk	hh	hh	hk	hk	hh	hk	hk	hk	hk	hh	kk	hh	hk	hh	hk	hk	hk	hk	hh	hk	hh	hk	hh	hk	hk	kk	hk	hk	kk	hk	hh	hk	hk	kk	hk	hk	hk	kk
5	hk316	15334763	<hkxhk>	{11}	--	hk	hk	kk	kk	kk	hk	kk	kk	hk	hk	--	hk	kk	hk	--	kk	hh	kk	hk	kk	hk	hk	hk	hk	kk	hk	kk	hk	--	hk	hk	hh	hk	hk	hh	hk	kk	hk	hk	hh	hk	hk	hk	hh
5	hk317	15334806	<hkxhk>	{11}	--	hk	hk	kk	kk	kk	hk	kk	kk	hk	hk	--	hk	kk	hk	--	kk	hh	kk	hk	kk	hk	hk	hk	hk	kk	hk	kk	hk	--	hk	hk	hh	hk	hk	hh	hk	kk	hk	hk	hh	hk	hk	hk	hh
5	np8127	15599504	<nnxnp>	{-0}	np	np	np	nn	nn	nn	np	nn	nn	nn	np	nn	np	nn	np	np	nn	np	nn	np	nn	np	np	np	np	nn	np	nn	nn	nn	np	np	np	np	np	np	np	nn	np	nn	np	np	np	nn	nn
5	np8108	15237275	<nnxnp>	{-0}	np	np	np	nn	nn	nn	np	nn	nn	nn	np	nn	np	nn	np	np	nn	np	nn	np	nn	np	np	np	np	nn	np	nn	np	nn	np	np	np	np	np	np	np	nn	np	nn	np	np	np	nn	nn
5	lm6151	15117279	<lmxll>	{0-}	lm	ll	lm	lm	ll	ll	lm	lm	ll	lm	lm	ll	ll	ll	lm	lm	lm	lm	ll	ll	ll	ll	ll	ll	ll	ll	lm	ll	ll	ll	lm	ll	lm	lm	ll	lm	lm	ll	ll	lm	lm	lm	ll	lm	lm
5	lm6019	9636230	<lmxll>	{0-}	lm	lm	lm	lm	ll	ll	lm	lm	ll	lm	lm	lm	ll	ll	lm	lm	lm	lm	ll	ll	ll	ll	ll	ll	ll	ll	lm	ll	ll	ll	ll	ll	lm	lm	ll	lm	ll	ll	ll	lm	lm	lm	ll	lm	lm
5	hk297	11248752	<hkxhk>	{01}	--	hk	hk	--	hk	hk	hk	hk	--	kk	hk	hk	hh	hh	hk	hk	kk	hk	hk	hh	hk	hh	hh	hh	hh	hk	hk	hk	hh	hk	hh	--	hk	hh	hh	hk	hk	hk	hh	--	hk	hk	--	kk	hk
5	lm6017	9629203	<lmxll>	{0-}	lm	lm	lm	lm	ll	ll	lm	lm	ll	lm	lm	ll	ll	ll	lm	lm	lm	lm	ll	ll	ll	ll	ll	ll	ll	ll	lm	ll	ll	ll	ll	ll	lm	lm	ll	lm	ll	ll	ll	lm	lm	lm	ll	lm	lm
5	hk304	14021460	<hkxhk>	{10}	--	hk	hk	hh	hk	hk	hk	hk	hk	hh	hk	kk	kk	kk	hk	hk	hh	hk	hk	kk	hk	kk	kk	kk	kk	hk	hk	hk	kk	hk	kk	kk	hk	hk	kk	hk	hk	hk	kk	hh	hk	hk	kk	hh	hh
5	np8077	13911675	<nnxnp>	{-0}	np	np	np	nn	nn	nn	np	nn	nn	nn	np	nn	np	np	np	np	nn	np	nn	np	nn	np	np	np	np	nn	np	nn	np	nn	np	np	np	np	np	np	np	nn	np	nn	np	np	np	nn	nn
5	np8097	14370910	<nnxnp>	{-0}	np	np	np	nn	nn	nn	np	nn	nn	nn	np	nn	np	nn	np	np	nn	np	nn	np	nn	np	np	np	np	nn	np	nn	np	nn	np	np	np	np	np	np	np	nn	np	nn	np	np	np	nn	nn
5	lm6078	11149756	<lmxll>	{0-}	lm	lm	lm	lm	ll	ll	lm	lm	ll	lm	lm	ll	ll	ll	lm	lm	lm	lm	ll	ll	ll	ll	ll	ll	ll	ll	lm	ll	ll	ll	ll	ll	lm	lm	ll	lm	lm	ll	ll	lm	lm	lm	ll	lm	lm
5	lm6040	10164067	<lmxll>	{0-}	lm	lm	lm	lm	ll	ll	lm	lm	ll	lm	lm	ll	ll	ll	lm	lm	lm	lm	ll	ll	ll	ll	ll	ll	ll	ll	lm	ll	ll	ll	ll	ll	lm	lm	ll	lm	ll	ll	ll	lm	lm	lm	ll	lm	lm
5	lm6061	10720612	<lmxll>	{0-}	lm	lm	lm	lm	ll	ll	lm	lm	ll	lm	lm	lm	ll	ll	lm	lm	lm	lm	ll	ll	ll	ll	ll	ll	ll	ll	lm	ll	ll	ll	ll	ll	lm	lm	ll	lm	ll	ll	ll	lm	lm	lm	ll	lm	lm
5	lm6187	16181448	<lmxll>	{1-}	lm	lm	lm	lm	lm	lm	lm	lm	lm	ll	ll	lm	lm	ll	lm	ll	ll	lm	lm	ll	lm	ll	lm	lm	lm	lm	ll	lm	ll	lm	lm	ll	lm	lm	ll	ll	lm	ll	lm	ll	ll	ll	ll	lm	lm
5	hk309	15117170	<hkxhk>	{10}	hk	kk	hk	hh	hk	hk	hk	hk	hk	hh	hk	--	kk	--	hk	hk	hh	hk	hk	kk	hk	kk	kk	kk	kk	hk	hk	hk	kk	hk	hk	kk	hk	hk	kk	hk	hk	hk	kk	hh	hk	hk	kk	hh	hh
5	hk305	15117118	<hkxhk>	{10}	hk	kk	hk	hh	hk	hk	hk	hk	hk	hh	hk	hk	kk	--	hk	hk	hh	hk	hk	kk	hk	kk	kk	kk	kk	hk	hk	hk	kk	hk	hk	kk	hk	hk	kk	hk	hk	hk	kk	hh	hk	hk	kk	hh	hh
5	hk306	15117124	<hkxhk>	{10}	hk	kk	hk	hh	hk	hk	hk	hk	hk	hh	hk	hk	kk	--	hk	hk	hh	hk	hk	kk	hk	kk	kk	kk	kk	hk	hk	hk	kk	hk	hk	kk	hk	hk	kk	hk	hk	hk	kk	hh	hk	hk	kk	hh	hh
5	hk307	15117136	<hkxhk>	{10}	hk	kk	hk	hh	hk	hk	hk	hk	hk	hh	hk	hk	kk	--	hk	hk	hh	hk	hk	kk	hk	kk	kk	kk	kk	hk	hk	hk	kk	hk	hk	kk	hk	hk	kk	hk	hk	hk	kk	hh	hk	hk	kk	hh	hh
5	hk308	15117139	<hkxhk>	{10}	hk	kk	hk	hh	hk	hk	hk	hk	hk	hh	hk	hk	kk	--	hk	hk	hh	hk	hk	kk	hk	kk	kk	kk	kk	hk	hk	hk	kk	hk	hk	kk	hk	hk	kk	hk	hk	hk	kk	hh	hk	hk	kk	hh	hh
5	hk310	15117174	<hkxhk>	{10}	hk	kk	hk	hh	hk	hk	hk	hk	hk	hh	hk	hk	kk	--	hk	hk	hh	hk	hk	kk	hk	kk	kk	kk	kk	hk	hk	hk	kk	hk	hk	kk	hk	hk	kk	hk	hk	hk	kk	hh	hk	hk	kk	hh	hh
5	hk313	15117246	<hkxhk>	{10}	hk	kk	hk	hh	hk	hk	hk	hk	hk	hh	hk	--	kk	--	hk	hk	hh	hk	hk	kk	hk	kk	kk	kk	kk	hk	hk	hk	kk	hk	hk	kk	hk	hk	--	hk	hk	hk	kk	hh	hk	hk	kk	hh	hh
5	hk312	15117235	<hkxhk>	{10}	hk	kk	hk	hh	hk	hk	hk	hk	hk	hh	hk	hk	kk	--	hk	hk	hh	hk	hk	kk	hk	kk	kk	kk	kk	hk	hk	hk	kk	hk	hk	kk	hk	hk	kk	hk	hk	hk	kk	hh	hk	hk	kk	hh	hh
5	hk314	15117347	<hkxhk>	{10}	hk	kk	hk	hh	hk	hk	hk	hk	hk	hh	hk	hk	kk	--	hk	hk	hh	hk	hk	kk	hk	kk	kk	kk	kk	hk	hk	hk	kk	hk	hk	kk	hk	hk	kk	hk	hk	hk	kk	hh	hk	hk	kk	hh	hh
5	hk315	15117377	<hkxhk>	{10}	hk	kk	hk	hh	hk	hk	hk	hk	hk	hh	hk	hk	kk	--	hk	hk	hh	hk	hk	kk	hk	kk	kk	kk	kk	hk	hk	hk	kk	hk	hk	kk	hk	hk	kk	hk	hk	hk	kk	hh	hk	hk	kk	hh	hh
5	hk311	15117227	<hkxhk>	{10}	hk	kk	hk	hh	hk	hk	hk	hk	hk	hh	hk	hk	kk	--	hk	hk	hh	hk	hk	kk	hk	kk	kk	kk	kk	hk	hk	hk	kk	hk	hk	kk	hk	hk	kk	hk	hk	hk	kk	hh	hk	hk	kk	hh	hh
5	hk301	13911808	<hkxhk>	{00}	hk	hk	hk	hh	hh	hh	hk	hh	hh	hk	hk	hk	hk	kk	hk	hk	hh	--	hh	hk	hh	hk	hk	hk	hk	hh	hk	hh	hk	hh	hk	hk	--	hk	hk	--	hk	hh	hk	hk	--	hk	hk	hk	kk
5	np8025	11218334	<nnxnp>	{-0}	np	np	np	nn	nn	nn	np	nn	nn	nn	np	nn	np	np	np	np	nn	np	nn	np	nn	np	np	np	np	nn	np	nn	np	nn	np	np	np	np	np	np	np	nn	np	nn	np	np	np	nn	nn
5	lm5996	9260704	<lmxll>	{0-}	lm	lm	lm	lm	ll	ll	lm	lm	ll	lm	lm	ll	ll	ll	lm	lm	lm	lm	ll	ll	ll	ll	ll	ll	ll	ll	lm	ll	ll	ll	ll	ll	lm	lm	ll	lm	ll	ll	ll	lm	lm	lm	ll	lm	lm
5	np8024	11153010	<nnxnp>	{-0}	np	np	np	nn	nn	nn	np	nn	nn	nn	np	nn	np	np	np	np	nn	np	nn	np	nn	np	np	np	np	nn	np	nn	np	nn	np	np	np	np	np	np	np	nn	np	nn	np	np	np	nn	nn
5	hk298	11261177	<hkxhk>	{01}	hk	hk	hk	kk	hk	hk	hk	hk	hk	kk	hk	hk	hh	hh	hk	hk	kk	hk	hk	hh	hk	hh	hh	hh	hh	hk	hk	hk	hh	hk	hh	hh	hk	hk	hh	hk	hk	hk	hh	kk	hk	hk	hh	kk	hk
5	hk296	11244927	<hkxhk>	{01}	--	hk	hk	kk	hk	hk	hk	hk	hk	kk	hk	hk	--	hh	hk	hk	kk	hk	hk	hh	hk	hh	hh	hh	hh	hk	hk	--	hh	hk	hh	hh	hk	hk	hh	hk	hk	hk	hh	--	hk	hk	hh	kk	hk
5	np8002	10236405	<nnxnp>	{-0}	np	np	np	nn	nn	nn	np	nn	nn	nn	np	np	np	np	np	np	nn	np	nn	np	nn	np	np	np	np	nn	np	nn	np	nn	np	np	np	nn	np	np	np	nn	np	nn	np	np	np	nn	nn
5	hk291	10164162	<hkxhk>	{01}	hk	hk	hk	kk	hk	hk	hk	hk	hk	kk	hk	--	--	--	hk	hk	kk	hk	hk	hh	hk	hh	hh	hh	hh	hk	hk	hk	hh	hk	hh	hh	hk	hk	hh	--	hh	hk	hh	kk	hk	hk	hh	kk	hk
5	hk292	10164211	<hkxhk>	{01}	hk	hk	hk	kk	hk	hk	hk	hk	hk	kk	hk	hh	--	--	hk	hk	kk	hk	hk	hh	hk	hh	hh	hh	hh	hk	hk	hk	hh	hk	hh	hh	hk	hk	hh	hk	hh	hk	hh	kk	hk	hk	hh	kk	hk
5	hk293	10720446	<hkxhk>	{10}	hk	hk	hk	hh	hk	hk	hk	hk	hk	hh	hk	hk	--	kk	hk	hk	hh	hk	hk	kk	hk	kk	kk	kk	kk	hk	hk	hk	kk	hk	kk	kk	hk	hk	kk	hk	kk	hk	kk	hh	hk	hk	kk	hh	hk
5	lm6135	14136491	<lmxll>	{1-}	ll	lm	ll	ll	lm	lm	ll	lm	lm	ll	ll	lm	lm	lm	ll	ll	ll	ll	lm	lm	lm	lm	lm	lm	lm	lm	ll	lm	lm	lm	lm	lm	ll	ll	lm	ll	ll	lm	lm	ll	ll	ll	lm	ll	ll
5	lm6137	14273946	<lmxll>	{1-}	ll	lm	ll	ll	lm	lm	ll	lm	lm	ll	ll	lm	lm	lm	ll	ll	ll	ll	lm	lm	lm	lm	lm	lm	lm	lm	ll	lm	lm	lm	ll	lm	ll	ll	lm	ll	ll	lm	lm	ll	ll	ll	lm	ll	ll
5	lm6097	11514297	<lmxll>	{1-}	ll	ll	ll	ll	lm	lm	ll	lm	lm	ll	ll	lm	lm	lm	ll	ll	ll	ll	lm	lm	lm	lm	lm	lm	lm	lm	ll	lm	lm	lm	lm	lm	ll	ll	lm	ll	ll	lm	lm	ll	ll	ll	lm	ll	ll
5	np8008	10269518	<nnxnp>	{-0}	np	np	np	nn	nn	nn	np	nn	nn	nn	np	np	np	np	np	np	nn	np	nn	np	nn	np	np	np	np	nn	np	nn	np	nn	np	np	np	np	np	np	np	nn	np	nn	np	np	np	nn	nn
5	lm6136	14182054	<lmxll>	{1-}	ll	lm	ll	ll	lm	lm	ll	lm	lm	ll	ll	lm	lm	lm	ll	ll	ll	ll	lm	lm	lm	lm	lm	lm	lm	lm	ll	lm	lm	lm	ll	lm	ll	ll	lm	ll	ll	lm	lm	ll	ll	ll	lm	ll	ll
5	hk303	14017795	<hkxhk>	{11}	hh	hh	hh	--	kk	kk	hh	--	kk	hk	hh	hk	--	hk	--	--	kk	hh	kk	hk	kk	hk	hk	hk	hk	kk	hh	kk	hk	kk	hk	hk	hh	hh	hk	hh	hh	kk	hk	hk	hh	hh	hk	hk	hh
5	lm6090	11479246	<lmxll>	{1-}	ll	ll	ll	ll	lm	lm	ll	lm	lm	ll	ll	lm	lm	lm	ll	ll	ll	ll	lm	lm	lm	lm	lm	lm	lm	lm	ll	lm	lm	lm	lm	lm	ll	ll	lm	ll	ll	lm	lm	ll	ll	ll	lm	ll	ll
5	lm6280	18988173	<lmxll>	{0-}	ll	ll	ll	ll	ll	ll	ll	ll	ll	lm	ll	lm	ll	ll	ll	ll	ll	lm	lm	ll	ll	ll	lm	lm	ll	ll	ll	ll	ll	ll	ll	lm	lm	ll	ll	lm	ll	ll	ll	lm	lm	ll	lm	ll	lm
5	hk299	12222540	<hkxhk>	{00}	kk	kk	kk	hk	hh	hh	kk	hk	hh	hk	kk	hh	hk	hk	--	kk	hk	kk	--	hk	hh	hk	hk	hk	hk	--	kk	hh	hk	hh	hk	hk	kk	kk	hk	kk	kk	hh	hk	hk	kk	kk	hk	hk	kk
5	hk302	13985519	<hkxhk>	{11}	hh	hh	hh	hk	kk	kk	hh	hk	kk	hk	hh	hk	hk	hk	hh	hh	hk	hh	kk	hk	kk	hk	hk	hk	hk	kk	hh	kk	hk	kk	hk	hk	hh	hh	hk	hh	hh	kk	hk	hk	hh	hh	hk	hk	hh
5	np7978	9260724	<nnxnp>	{-0}	np	np	np	nn	nn	nn	np	nn	nn	nn	np	nn	np	np	np	np	nn	np	nn	np	nn	np	np	np	np	nn	np	nn	np	nn	np	np	np	np	np	np	np	nn	np	nn	np	np	np	nn	nn
5	lm6079	11152838	<lmxll>	{1-}	ll	ll	ll	ll	lm	lm	ll	lm	lm	ll	ll	lm	lm	lm	ll	ll	ll	ll	lm	lm	lm	lm	lm	lm	lm	lm	ll	lm	lm	lm	lm	lm	ll	ll	lm	ll	ll	lm	lm	ll	ll	ll	lm	ll	lm
5	np7919	7655927	<nnxnp>	{-0}	np	np	np	nn	nn	nn	np	nn	nn	nn	np	nn	np	np	np	np	nn	np	nn	np	nn	np	np	np	np	nn	np	nn	np	nn	nn	np	np	np	np	np	np	nn	np	nn	np	np	np	nn	nn
5	hk288	9704170	<hkxhk>	{10}	hk	hk	hk	hh	hk	hk	hk	hk	hk	hh	hk	hk	kk	kk	hk	hk	hh	hk	hk	kk	hk	kk	kk	kk	kk	hk	hk	hk	kk	hk	hk	kk	hk	hk	kk	hk	kk	hk	kk	hh	hk	hk	kk	hh	hk
5	np7954	8867728	<nnxnp>	{-0}	np	np	np	nn	nn	nn	np	nn	nn	nn	np	np	np	np	np	np	nn	np	nn	np	nn	np	np	np	np	nn	np	nn	np	nn	nn	np	np	np	np	np	np	nn	np	nn	np	np	np	nn	nn
5	lm6048	10417653	<lmxll>	{1-}	lm	ll	ll	ll	lm	lm	ll	lm	lm	ll	ll	lm	lm	lm	ll	ll	ll	ll	lm	lm	lm	lm	lm	lm	lm	lm	ll	lm	lm	lm	lm	lm	ll	ll	lm	ll	lm	lm	lm	ll	ll	ll	lm	ll	lm
5	np7899	7560522	<nnxnp>	{-0}	np	np	np	nn	nn	nn	np	nn	nn	nn	np	nn	np	np	np	np	nn	np	nn	np	nn	np	np	np	np	nn	np	nn	np	nn	nn	np	np	np	np	np	np	nn	np	nn	np	np	np	nn	nn
5	hk295	11149516	<hkxhk>	{11}	hh	hh	hh	hk	kk	kk	hh	hk	kk	hk	hh	kk	hk	hk	hh	hh	hk	hh	kk	hk	kk	hk	hk	hk	hk	kk	hh	kk	hk	kk	hk	hk	hh	--	hk	hh	hh	kk	--	hk	hh	hh	hk	hk	hk
5	lm6046	10271720	<lmxll>	{1-}	ll	ll	ll	ll	lm	lm	ll	lm	lm	ll	ll	lm	ll	lm	ll	ll	ll	ll	lm	lm	lm	lm	lm	lm	lm	lm	ll	lm	lm	lm	lm	lm	ll	ll	lm	ll	lm	lm	lm	ll	ll	ll	lm	ll	lm
5	hk294	11023672	<hkxhk>	{00}	kk	kk	kk	hk	hh	hh	kk	hk	hh	hk	kk	hk	hk	hk	kk	kk	hk	kk	hh	hk	hh	hk	hk	hk	hk	hh	kk	hh	hk	hh	hk	hk	kk	kk	hk	kk	hk	hh	hk	hk	kk	kk	hk	hk	hk
5	np7925	8030773	<nnxnp>	{-0}	np	np	np	nn	nn	nn	np	nn	nn	nn	np	nn	np	np	np	np	nn	np	nn	np	nn	np	np	nn	np	nn	np	nn	np	nn	nn	np	np	np	np	np	np	nn	np	nn	np	np	np	nn	nn
5	np7898	7560315	<nnxnp>	{-0}	np	np	np	nn	nn	nn	np	nn	nn	nn	np	nn	np	np	np	np	nn	np	nn	np	nn	np	np	np	np	nn	np	nn	np	nn	nn	np	np	np	np	np	np	nn	np	nn	np	np	np	nn	nn
5	hk290	9990939	<hkxhk>	{11}	hk	hk	hk	kk	kk	kk	hk	kk	kk	hk	hk	kk	hk	hk	hk	hk	kk	hh	kk	hk	kk	hk	hk	hk	hk	kk	hk	kk	hk	kk	hk	hk	hh	hk	hk	hh	hk	kk	hk	hk	hh	hk	hk	hk	hk
5	hk289	9990913	<hkxhk>	{11}	hk	hk	hk	kk	kk	kk	hk	kk	kk	hk	hk	kk	hk	hk	hk	hk	kk	hh	kk	hk	kk	hk	hk	hk	hk	kk	hk	kk	hk	kk	hk	hk	hh	hk	hk	hh	hk	kk	hk	hk	hh	hk	hk	hk	hk
5	hk285	9526064	<hkxhk>	{00}	kk	kk	kk	hh	hh	hh	kk	hh	hh	hk	kk	hh	hk	hk	kk	kk	--	kk	hh	hk	hh	hk	hk	hk	hk	--	kk	hh	hk	hh	hh	hk	kk	kk	hk	kk	hk	hh	hk	hk	kk	--	hk	hk	hk
5	np7983	9629322	<nnxnp>	{-0}	np	np	np	nn	nn	nn	np	nn	nn	nn	np	np	np	np	np	np	nn	np	nn	np	nn	np	np	np	np	nn	np	nn	np	nn	nn	np	np	np	np	np	np	nn	np	nn	np	np	np	nn	nn
5	lm6029	9990708	<lmxll>	{1-}	ll	ll	ll	ll	lm	lm	ll	lm	lm	ll	ll	lm	lm	lm	ll	ll	ll	ll	lm	lm	lm	lm	lm	lm	lm	lm	ll	lm	lm	lm	lm	lm	ll	ll	lm	ll	lm	lm	lm	ll	ll	ll	lm	ll	lm
5	np7638	3869484	<nnxnp>	{-0}	np	np	np	nn	nn	nn	np	nn	nn	nn	np	nn	np	np	np	np	nn	np	nn	np	nn	np	np	np	np	nn	np	nn	np	nn	nn	np	np	np	np	np	np	nn	np	nn	np	np	np	nn	nn
5	np7834	6535535	<nnxnp>	{-0}	np	np	np	nn	nn	nn	np	nn	nn	nn	np	nn	np	np	np	np	nn	np	nn	np	nn	np	np	np	np	nn	np	nn	np	nn	nn	np	np	np	np	np	np	nn	np	nn	np	np	np	nn	nn
5	np7856	6782613	<nnxnp>	{-0}	np	np	np	nn	nn	nn	np	nn	nn	nn	np	np	np	np	np	np	nn	np	nn	np	nn	np	np	np	np	nn	np	nn	np	nn	nn	np	np	np	np	np	np	nn	np	nn	np	np	np	nn	nn
5	hk282	8963458	<hkxhk>	{00}	hk	hk	hk	hh	hh	hh	hk	hh	hh	hk	hk	--	hk	hk	hk	hk	hh	kk	hh	hk	hh	hk	hk	--	hk	--	hk	hh	hk	hh	hh	--	kk	hk	hk	kk	hk	hh	hk	hk	kk	hk	hk	hk	hk
5	hk281	8963415	<hkxhk>	{00}	hk	hk	hk	hh	hh	hh	hk	hh	hh	hk	hk	hh	hk	hk	hk	hk	hh	kk	hh	hk	hh	hk	hk	hk	hk	hh	hk	hh	hk	hh	hh	hk	kk	hk	hk	kk	hk	hh	hk	hk	kk	hk	--	hk	hk
5	hk287	9698838	<hkxhk>	{00}	hk	hk	hk	hh	hh	hh	hk	hh	hh	hk	hk	--	hk	hk	hk	hk	hh	kk	hh	hk	hh	hk	hk	hk	hk	hh	hk	hh	hk	hh	hh	hk	kk	hk	hk	kk	hk	hh	hk	--	kk	hk	hk	hk	hk
5	np7813	6361323	<nnxnp>	{-0}	np	np	np	nn	nn	nn	np	nn	nn	nn	np	nn	np	np	np	np	nn	np	nn	np	nn	np	np	np	np	nn	np	nn	np	nn	nn	np	np	np	np	np	nn	nn	np	nn	np	np	np	nn	nn
5	np7815	6361339	<nnxnp>	{-0}	np	np	np	nn	nn	nn	np	nn	nn	nn	np	np	np	np	np	np	nn	np	nn	np	nn	np	np	np	np	nn	np	nn	np	nn	nn	np	np	np	np	np	nn	nn	np	nn	np	np	np	nn	nn
5	hk286	9645549	<hkxhk>	{11}	--	hh	hh	hk	kk	kk	hh	hk	kk	hk	hh	hk	hk	--	hh	hh	hk	hh	kk	hk	kk	hk	hk	hk	hk	--	hh	kk	hk	kk	kk	hk	--	--	hk	hh	hk	kk	hk	hk	--	--	hk	hk	hk
5	np7803	6218296	<nnxnp>	{-0}	np	np	np	nn	nn	nn	np	nn	nn	nn	np	nn	np	np	nn	np	nn	np	nn	np	nn	np	np	np	np	nn	np	nn	np	nn	nn	np	np	np	np	np	nn	nn	np	nn	np	np	np	nn	nn
5	lm6007	9526096	<lmxll>	{1-}	ll	ll	ll	ll	lm	lm	ll	lm	lm	ll	ll	lm	lm	lm	ll	ll	ll	ll	lm	lm	lm	lm	lm	lm	lm	lm	ll	lm	lm	lm	lm	lm	ll	ll	lm	ll	lm	lm	lm	ll	ll	ll	lm	ll	lm
5	hk283	9087553	<hkxhk>	{00}	hk	hk	hk	hh	hh	hh	hk	hh	hh	hk	hk	--	hk	hk	hk	hk	hh	kk	hh	hk	hh	hk	hk	hk	hk	hh	hk	hh	hk	hh	hh	hk	kk	hk	hk	kk	hk	hh	hk	hk	--	hk	hk	hk	hk
5	hk284	9308883	<hkxhk>	{11}	hh	hh	hh	hk	kk	kk	hh	hk	kk	hk	hh	kk	--	hk	hh	hh	hk	hh	kk	hk	kk	hk	hk	hk	hk	kk	--	kk	hk	kk	--	hk	hh	hh	hk	--	hk	kk	hk	hk	hh	--	hk	hk	--
5	lm5969	9078807	<lmxll>	{1-}	ll	ll	ll	ll	lm	ll	ll	lm	lm	ll	ll	lm	lm	lm	ll	ll	ll	ll	lm	lm	lm	lm	lm	lm	lm	lm	ll	lm	lm	lm	lm	lm	ll	ll	lm	ll	lm	lm	lm	ll	ll	ll	lm	ll	lm
5	hk278	8483676	<hkxhk>	{10}	hk	hk	kk	hh	hk	hk	kk	hh	hk	hh	hk	hk	kk	--	hk	hk	hh	hk	hk	kk	hk	kk	kk	--	kk	--	hk	hk	kk	hk	hk	kk	hk	hk	kk	--	kk	hk	kk	hh	hk	hk	--	hh	hk
5	lm5965	8963369	<lmxll>	{1-}	ll	ll	ll	ll	lm	lm	ll	lm	lm	ll	ll	lm	lm	lm	ll	ll	ll	ll	lm	lm	lm	lm	lm	lm	lm	lm	ll	lm	lm	lm	lm	lm	ll	ll	lm	ll	lm	lm	lm	ll	ll	ll	lm	ll	lm
5	lm5953	8812447	<lmxll>	{1-}	ll	ll	lm	ll	lm	lm	ll	lm	lm	ll	ll	lm	lm	lm	ll	ll	ll	ll	lm	lm	lm	lm	lm	lm	lm	lm	ll	lm	lm	lm	lm	lm	ll	ll	lm	ll	lm	lm	lm	ll	ll	ll	lm	ll	lm
5	np7853	6781456	<nnxnp>	{-1}	np	np	nn	np	np	np	nn	np	np	np	np	nn	nn	nn	np	nn	np	nn	np	nn	np	nn	nn	nn	nn	np	np	np	nn	np	np	nn	nn	np	nn	nn	nn	np	nn	np	nn	np	nn	np	nn
5	hk276	8107943	<hkxhk>	{00}	hk	hk	hk	hh	hh	hh	hk	hh	hh	hk	hk	--	hk	hk	hk	hk	hh	kk	hh	hk	hh	hk	hk	hk	hk	--	hk	hh	hk	hh	hh	hk	kk	hk	hk	kk	hk	hh	hk	hk	kk	hk	hk	hk	hk
5	hk279	8512480	<hkxhk>	{00}	hk	hk	hk	hh	hh	hh	hk	hh	hh	hk	hk	hk	hk	hk	hk	hk	hh	kk	hh	hk	hh	hk	hk	hk	hk	hh	hk	hh	hk	hh	hh	hk	kk	hk	hk	kk	hk	hh	hk	hk	kk	hk	hk	hk	hk
5	hk280	8727114	<hkxhk>	{11}	hh	hh	hk	hk	kk	kk	hh	hk	kk	hk	hh	kk	hk	hk	hh	hh	hk	hh	kk	hk	kk	hk	hk	hk	hk	--	hh	kk	hk	kk	kk	hk	hh	hh	hk	hh	hk	kk	hk	hk	hh	hh	hk	hk	hk
5	np7774	5826547	<nnxnp>	{-0}	np	np	np	nn	nn	nn	np	nn	nn	nn	np	nn	np	np	nn	np	nn	np	nn	np	nn	np	np	np	np	nn	np	nn	np	nn	nn	np	np	np	np	np	nn	nn	np	nn	np	np	np	nn	nn
5	np7761	5535817	<nnxnp>	{-0}	np	np	np	nn	nn	nn	np	nn	nn	nn	np	nn	np	np	nn	np	nn	np	nn	np	nn	np	np	np	np	nn	np	nn	np	nn	nn	np	np	np	np	np	nn	nn	nn	nn	np	np	np	nn	nn
5	lm5951	8727050	<lmxll>	{1-}	ll	ll	lm	ll	lm	lm	ll	lm	lm	ll	ll	lm	lm	lm	ll	ll	ll	ll	lm	lm	lm	lm	lm	lm	lm	lm	ll	lm	lm	lm	lm	lm	ll	ll	lm	ll	lm	lm	lm	ll	ll	ll	lm	ll	lm
5	np7743	5470397	<nnxnp>	{-0}	np	np	np	nn	nn	nn	np	nn	nn	nn	np	nn	np	np	nn	np	nn	np	nn	np	nn	np	np	nn	np	nn	np	nn	np	nn	nn	np	np	np	np	np	nn	nn	nn	nn	np	np	np	nn	nn
5	hk275	6782087	<hkxhk>	{00}	hk	hk	hk	hh	hh	hh	hk	hh	hh	hk	hk	hk	hk	kk	hk	hk	hh	kk	hh	hk	hh	hk	hk	hk	hk	hh	hk	hh	hk	hh	hh	hk	kk	hk	hk	kk	hk	hh	hk	hk	kk	hk	hk	hk	hk
5	np7808	6218353	<nnxnp>	{-1}	nn	nn	nn	np	np	np	nn	nn	np	np	nn	np	nn	nn	np	nn	np	nn	np	nn	np	nn	nn	nn	nn	np	nn	np	nn	np	np	nn	nn	nn	nn	nn	np	np	nn	np	nn	nn	nn	np	nn
5	np7866	6942861	<nnxnp>	{-1}	nn	nn	nn	np	np	np	nn	nn	np	np	nn	nn	nn	nn	nn	nn	np	nn	np	nn	np	nn	nn	nn	nn	np	nn	np	nn	np	np	nn	nn	nn	nn	nn	nn	np	nn	np	nn	nn	nn	np	nn
5	np7812	6349453	<nnxnp>	{-1}	nn	nn	nn	np	np	np	nn	nn	np	np	nn	np	nn	nn	nn	nn	np	nn	np	nn	np	nn	nn	nn	nn	np	nn	np	nn	np	np	nn	nn	nn	nn	nn	np	np	nn	np	nn	nn	nn	np	nn
5	np7835	6535690	<nnxnp>	{-1}	nn	nn	nn	np	np	np	nn	nn	np	np	nn	nn	nn	nn	nn	nn	np	nn	np	nn	np	nn	nn	nn	nn	np	nn	np	nn	np	np	nn	nn	nn	nn	nn	np	np	np	np	nn	nn	nn	np	nn
5	lm5935	8453879	<lmxll>	{0-}	lm	lm	ll	lm	ll	ll	ll	lm	ll	lm	lm	ll	ll	ll	lm	lm	lm	lm	ll	ll	ll	ll	ll	ll	ll	ll	lm	ll	ll	ll	ll	ll	lm	lm	ll	lm	ll	ll	ll	lm	lm	lm	ll	lm	lm
5	np7817	6361502	<nnxnp>	{-1}	nn	nn	nn	np	np	np	nn	nn	np	np	nn	nn	nn	nn	nn	nn	np	nn	np	nn	np	nn	nn	nn	nn	np	nn	np	nn	np	np	nn	nn	nn	nn	nn	np	np	nn	np	nn	nn	nn	np	nn
5	np7804	6218299	<nnxnp>	{-1}	nn	nn	nn	np	np	np	nn	nn	np	np	nn	nn	nn	nn	np	nn	np	nn	np	nn	np	nn	nn	nn	nn	np	nn	np	nn	np	np	nn	nn	nn	nn	nn	np	np	nn	np	nn	nn	nn	np	nn
5	hk272	6361399	<hkxhk>	{00}	hk	hk	hk	hh	hh	hh	hk	hh	hh	hk	hk	--	hk	--	hk	hk	hh	kk	hh	hk	hh	hk	hk	hk	hk	--	hk	hh	hk	hh	hh	hk	kk	hk	hk	kk	hh	hh	hk	--	hk	hk	--	hk	hk
5	hk274	6586435	<hkxhk>	{00}	hk	hk	hk	hh	hh	hh	hk	hh	hh	hk	hk	hk	hk	kk	hk	hk	hh	kk	hh	hk	hh	hk	hk	hk	hk	hh	hk	hh	hk	hh	hh	hk	kk	hk	hk	kk	hh	hh	hk	hk	hk	hk	hk	hk	hk
5	lm5928	8281026	<lmxll>	{1-}	ll	ll	lm	ll	lm	lm	lm	ll	lm	ll	ll	lm	lm	lm	ll	ll	ll	ll	lm	lm	lm	lm	lm	lm	lm	lm	ll	lm	lm	lm	lm	lm	ll	ll	lm	ll	lm	lm	lm	ll	ll	ll	lm	ll	lm
5	lm5925	8041679	<lmxll>	{1-}	ll	ll	lm	ll	lm	lm	lm	ll	lm	ll	ll	lm	lm	lm	ll	ll	lm	ll	lm	lm	lm	lm	lm	lm	lm	lm	ll	lm	lm	lm	lm	lm	ll	ll	lm	ll	lm	lm	lm	ll	ll	ll	lm	ll	lm
5	lm5924	8030972	<lmxll>	{0-}	lm	lm	ll	lm	ll	ll	ll	lm	ll	lm	lm	ll	ll	ll	lm	ll	ll	lm	ll	ll	ll	ll	ll	ll	ll	ll	lm	ll	ll	ll	ll	ll	lm	lm	ll	lm	ll	ll	ll	lm	lm	lm	ll	lm	lm
5	hk277	8198496	<hkxhk>	{10}	hk	hk	kk	hh	hk	hk	--	hh	hk	hh	hk	kk	kk	--	hk	hk	hk	hk	hk	kk	hk	kk	kk	--	kk	hk	hk	hk	kk	hk	hk	kk	--	hk	kk	hk	kk	hk	kk	hh	hk	hk	kk	hh	hk
5	lm5869	7210102	<lmxll>	{0-}	lm	lm	ll	lm	ll	ll	ll	lm	ll	lm	lm	ll	ll	ll	lm	ll	ll	lm	ll	ll	ll	ll	ll	ll	ll	ll	lm	ll	ll	ll	ll	ll	lm	lm	ll	lm	ll	ll	ll	lm	lm	lm	ll	lm	lm
5	np7742	5342784	<nnxnp>	{-0}	np	np	np	nn	nn	nn	np	nn	nn	nn	np	nn	np	np	nn	np	nn	np	nn	np	nn	np	np	nn	np	nn	np	nn	np	nn	nn	np	np	np	np	np	nn	nn	nn	nn	np	np	np	nn	nn
5	np7788	5973486	<nnxnp>	{-1}	np	np	nn	np	np	np	nn	np	np	np	np	nn	nn	nn	np	nn	np	nn	np	nn	np	nn	nn	nn	nn	np	np	np	nn	np	np	nn	nn	np	nn	nn	np	np	nn	np	nn	np	nn	np	nn
5	lm5921	7980285	<lmxll>	{1-}	ll	ll	lm	ll	lm	lm	lm	ll	lm	ll	ll	lm	lm	lm	ll	lm	lm	ll	lm	lm	lm	lm	lm	lm	lm	lm	ll	lm	lm	lm	lm	lm	ll	ll	lm	ll	lm	lm	lm	ll	ll	ll	lm	ll	lm
5	lm5867	7209846	<lmxll>	{1-}	ll	ll	lm	ll	lm	lm	ll	ll	lm	ll	ll	lm	lm	lm	ll	lm	lm	ll	lm	lm	lm	lm	lm	lm	lm	lm	ll	lm	lm	lm	lm	lm	ll	ll	lm	ll	lm	lm	lm	ll	ll	ll	lm	ll	lm
5	lm5914	7714988	<lmxll>	{1-}	ll	ll	lm	ll	lm	lm	lm	ll	lm	ll	ll	lm	lm	lm	ll	lm	lm	ll	lm	lm	lm	lm	lm	lm	lm	lm	ll	lm	lm	lm	lm	lm	ll	ll	lm	ll	lm	lm	lm	ll	ll	ll	lm	ll	lm
5	lm5863	7070160	<lmxll>	{1-}	ll	ll	lm	ll	lm	lm	lm	ll	lm	ll	ll	lm	lm	lm	ll	lm	lm	ll	lm	lm	lm	lm	lm	lm	lm	lm	ll	lm	lm	lm	lm	lm	ll	ll	lm	ll	lm	lm	lm	ll	ll	ll	lm	ll	lm
5	lm5905	7638565	<lmxll>	{1-}	ll	ll	lm	ll	lm	lm	lm	ll	lm	ll	ll	lm	lm	lm	ll	lm	lm	ll	lm	lm	lm	lm	lm	lm	lm	lm	ll	lm	lm	ll	lm	lm	ll	ll	lm	ll	lm	lm	lm	ll	ll	ll	lm	ll	lm
5	np7698	4492663	<nnxnp>	{-0}	np	np	np	nn	nn	nn	np	nn	nn	nn	np	nn	np	np	nn	nn	nn	np	nn	np	nn	np	np	nn	np	nn	np	nn	np	nn	nn	np	np	np	np	np	nn	nn	nn	nn	np	np	np	nn	nn
5	np7723	5156830	<nnxnp>	{-0}	np	np	np	nn	nn	nn	np	nn	nn	nn	np	nn	np	np	nn	np	nn	np	nn	np	nn	np	np	nn	np	nn	np	nn	np	nn	nn	np	np	np	np	np	nn	nn	nn	nn	np	np	np	nn	nn
5	lm5909	7638720	<lmxll>	{1-}	ll	ll	lm	ll	lm	lm	lm	ll	lm	ll	ll	lm	lm	lm	ll	lm	lm	ll	lm	lm	lm	lm	lm	lm	lm	lm	ll	lm	ll	ll	lm	lm	ll	ll	lm	ll	lm	lm	lm	ll	ll	ll	lm	ll	lm
5	lm5887	7463189	<lmxll>	{1-}	ll	ll	lm	ll	lm	lm	lm	ll	lm	ll	ll	lm	lm	lm	ll	lm	lm	ll	lm	lm	lm	lm	lm	lm	lm	ll	ll	lm	lm	lm	lm	lm	ll	ll	lm	ll	lm	lm	lm	ll	ll	ll	lm	ll	lm
5	lm5888	7500634	<lmxll>	{1-}	ll	ll	lm	ll	lm	lm	lm	ll	lm	ll	ll	lm	lm	lm	ll	lm	lm	ll	lm	lm	lm	lm	lm	lm	lm	ll	ll	lm	ll	lm	lm	lm	ll	ll	lm	ll	lm	lm	lm	ll	ll	ll	lm	ll	lm
5	lm5862	7060447	<lmxll>	{1-}	ll	ll	lm	ll	lm	lm	lm	ll	lm	ll	ll	lm	lm	ll	ll	lm	lm	ll	lm	lm	lm	lm	lm	lm	lm	lm	ll	lm	lm	lm	lm	lm	ll	ll	lm	ll	lm	lm	lm	ll	ll	ll	lm	ll	lm
5	lm5861	6881248	<lmxll>	{1-}	ll	ll	lm	ll	lm	lm	lm	ll	lm	ll	ll	lm	lm	ll	ll	lm	lm	ll	lm	lm	lm	lm	lm	lm	lm	ll	ll	lm	lm	lm	lm	lm	ll	ll	lm	ll	lm	lm	lm	ll	ll	ll	lm	ll	lm
5	lm5990	9100348	<lmxll>	{0-}	ll	ll	ll	ll	ll	ll	ll	ll	ll	lm	ll	lm	ll	ll	ll	ll	ll	lm	lm	ll	lm	lm	lm	lm	ll	ll	lm	ll	ll	lm	lm	lm	ll	ll	ll	lm	ll	ll	ll	lm	ll	ll	lm	ll	ll
5	lm5858	6840856	<lmxll>	{1-}	ll	ll	lm	ll	lm	lm	lm	ll	lm	ll	ll	lm	ll	ll	ll	lm	lm	ll	lm	lm	lm	lm	lm	lm	lm	ll	ll	lm	lm	lm	lm	lm	ll	ll	lm	ll	lm	lm	lm	ll	ll	ll	lm	ll	lm
5	hk273	6581842	<hkxhk>	{11}	hh	hh	hk	hk	kk	kk	hk	hk	kk	hk	hh	hk	hk	hh	hh	hk	kk	hh	kk	hh	kk	hk	hk	hk	hk	--	hh	kk	hk	kk	kk	hk	hh	hh	hk	hh	kk	kk	hk	hk	hk	hh	hk	hk	hk
5	lm5991	9100467	<lmxll>	{0-}	ll	ll	ll	ll	ll	ll	ll	ll	ll	lm	ll	lm	ll	ll	ll	ll	ll	lm	lm	ll	lm	lm	lm	lm	ll	ll	ll	ll	ll	lm	lm	lm	ll	ll	ll	lm	ll	ll	ll	lm	ll	ll	lm	ll	ll
5	lm5856	6716975	<lmxll>	{1-}	ll	ll	lm	ll	lm	lm	lm	ll	lm	ll	ll	lm	lm	ll	ll	lm	lm	ll	lm	lm	lm	lm	lm	lm	lm	lm	ll	lm	lm	lm	lm	lm	ll	ll	lm	ll	lm	lm	lm	ll	lm	ll	lm	ll	lm
5	lm5880	7352634	<lmxll>	{0-}	lm	lm	ll	lm	ll	ll	ll	lm	ll	lm	lm	ll	ll	lm	lm	ll	ll	lm	ll	ll	ll	ll	ll	ll	ll	ll	lm	ll	ll	ll	ll	ll	lm	lm	ll	lm	ll	ll	ll	lm	lm	lm	ll	lm	lm
5	lm5913	7714948	<lmxll>	{1-}	ll	ll	lm	ll	lm	lm	lm	ll	lm	ll	ll	lm	lm	lm	ll	lm	lm	ll	lm	lm	lm	lm	ll	ll	lm	lm	ll	lm	lm	lm	lm	lm	ll	ll	lm	ll	lm	lm	lm	ll	ll	ll	lm	ll	lm
5	lm5839	6405185	<lmxll>	{1-}	ll	ll	lm	ll	lm	lm	lm	lm	lm	ll	ll	lm	lm	ll	ll	lm	lm	ll	lm	ll	lm	lm	lm	lm	lm	lm	ll	lm	lm	lm	lm	lm	ll	ll	lm	ll	lm	lm	lm	ll	lm	ll	lm	ll	lm
5	lm5841	6405278	<lmxll>	{0-}	lm	lm	ll	lm	ll	ll	ll	lm	ll	ll	lm	ll	ll	lm	lm	ll	ll	lm	ll	lm	ll	ll	ll	ll	ll	ll	lm	ll	ll	ll	ll	ll	lm	lm	ll	lm	ll	ll	ll	lm	ll	lm	ll	lm	lm
5	lm5838	6369080	<lmxll>	{1-}	ll	ll	lm	ll	lm	lm	lm	lm	lm	ll	ll	lm	lm	ll	ll	lm	lm	ll	lm	ll	lm	lm	lm	lm	lm	lm	ll	lm	lm	lm	lm	lm	ll	ll	lm	ll	lm	lm	lm	lm	lm	ll	lm	ll	lm
5	np7709	4808084	<nnxnp>	{-0}	np	np	np	nn	nn	nn	np	nn	nn	nn	np	np	np	np	nn	nn	nn	np	nn	np	nn	np	np	nn	np	nn	np	nn	np	nn	nn	np	np	np	np	np	nn	nn	nn	nn	np	np	np	nn	nn
5	lm5833	6206648	<lmxll>	{1-}	ll	ll	lm	ll	lm	lm	lm	lm	lm	ll	ll	lm	lm	ll	ll	lm	lm	ll	lm	ll	lm	lm	lm	lm	lm	lm	ll	lm	lm	lm	lm	lm	ll	ll	lm	ll	lm	lm	lm	lm	lm	ll	lm	ll	lm
5	np7775	5826551	<nnxnp>	{-1}	nn	nn	nn	np	np	np	nn	nn	np	np	nn	nn	nn	nn	np	nn	np	nn	np	nn	np	nn	nn	nn	nn	np	nn	np	nn	np	np	nn	nn	nn	nn	nn	np	np	nn	np	nn	nn	nn	np	nn
5	lm5834	6206683	<lmxll>	{0-}	lm	lm	ll	lm	ll	ll	ll	lm	ll	lm	lm	ll	ll	lm	lm	ll	ll	lm	ll	lm	ll	ll	ll	ll	ll	ll	lm	ll	ll	ll	ll	ll	lm	lm	ll	lm	ll	ll	ll	ll	ll	lm	ll	lm	lm
5	np7744	5484283	<nnxnp>	{-1}	nn	nn	nn	np	np	np	nn	nn	np	np	nn	nn	nn	nn	np	nn	np	nn	np	nn	np	nn	nn	np	nn	np	nn	np	nn	np	np	nn	nn	nn	nn	nn	np	np	np	np	nn	nn	nn	np	nn
5	np7764	5567442	<nnxnp>	{-1}	nn	nn	nn	np	np	np	nn	nn	np	np	nn	nn	nn	nn	np	nn	np	nn	np	nn	np	nn	nn	nn	nn	np	nn	np	nn	np	np	nn	nn	nn	nn	nn	np	np	np	np	nn	nn	nn	np	nn
5	lm5830	6003467	<lmxll>	{1-}	ll	ll	lm	ll	lm	lm	lm	lm	lm	ll	ll	lm	lm	ll	ll	lm	lm	ll	lm	ll	lm	lm	lm	lm	lm	lm	ll	lm	lm	lm	lm	lm	ll	ll	lm	ll	lm	lm	lm	lm	lm	ll	lm	ll	lm
5	np7770	5706859	<nnxnp>	{-1}	nn	nn	nn	np	np	np	nn	nn	np	np	nn	np	nn	nn	np	nn	np	nn	np	nn	np	nn	nn	nn	nn	np	nn	np	nn	np	np	nn	nn	nn	nn	nn	np	np	np	np	nn	nn	nn	np	nn
5	lm5829	5973550	<lmxll>	{1-}	ll	ll	lm	ll	lm	lm	lm	lm	lm	ll	ll	lm	lm	ll	ll	lm	lm	ll	lm	ll	lm	lm	lm	lm	lm	lm	ll	lm	lm	lm	lm	lm	ll	ll	lm	ll	lm	lm	lm	lm	lm	ll	lm	ll	lm
5	lm5822	5638622	<lmxll>	{1-}	ll	ll	lm	ll	ll	lm	lm	lm	lm	ll	ll	lm	lm	ll	ll	lm	lm	ll	lm	ll	lm	lm	lm	lm	lm	lm	ll	lm	lm	lm	lm	lm	ll	ll	lm	ll	lm	lm	lm	lm	lm	ll	lm	ll	lm
5	lm5812	5282483	<lmxll>	{1-}	ll	lm	lm	ll	ll	lm	lm	lm	lm	ll	ll	lm	lm	ll	ll	lm	lm	ll	lm	ll	lm	lm	lm	lm	lm	lm	ll	lm	lm	lm	lm	lm	ll	ll	lm	ll	lm	lm	lm	lm	lm	ll	lm	ll	lm
5	lm5795	4626727	<lmxll>	{1-}	ll	lm	lm	ll	ll	lm	lm	lm	lm	ll	ll	lm	lm	ll	ll	lm	lm	ll	lm	ll	lm	lm	lm	lm	lm	lm	ll	lm	lm	lm	lm	lm	ll	ll	lm	ll	lm	lm	lm	lm	lm	ll	lm	ll	lm
5	hk270	4932405	<hkxhk>	{10}	hk	kk	kk	hh	hh	hk	kk	hk	hk	hh	hk	hk	kk	hk	hh	hk	hk	hk	hk	hk	hk	kk	kk	hk	kk	hk	hk	hk	kk	hk	hk	kk	hk	hk	kk	hk	hk	hk	hk	hk	kk	hk	kk	hh	hk
5	hk271	4932407	<hkxhk>	{10}	hk	kk	kk	hh	hh	hk	kk	hk	hk	hh	hk	hk	kk	hk	hh	hk	hk	hk	hk	hk	hk	kk	kk	hk	kk	hk	hk	hk	kk	hk	hk	kk	hk	hk	kk	hk	hk	hk	hk	hk	kk	hk	kk	hh	hk
5	np7755	5517406	<nnxnp>	{-1}	nn	nn	nn	np	np	np	nn	nn	np	np	nn	np	nn	nn	np	nn	np	nn	np	nn	np	nn	nn	np	nn	np	nn	np	nn	np	np	nn	nn	nn	nn	nn	np	np	np	np	nn	nn	nn	np	nn
5	np8107	14933347	<nnxnp>	{-0}	np	nn	np	nn	nn	np	nn	nn	np	nn	nn	np	nn	nn	np	nn	np	nn	np	np	nn	np	nn	np	nn	np	np	nn	nn	np	nn	nn	nn	nn	np	np	np	np	np	np	np	nn	nn	nn	nn
5	np7695	4415633	<nnxnp>	{-0}	np	np	np	nn	nn	nn	np	nn	nn	nn	nn	nn	np	np	nn	nn	nn	np	nn	np	nn	np	np	nn	np	nn	np	nn	np	nn	nn	np	np	np	np	np	nn	nn	nn	nn	np	np	np	nn	nn
5	np7724	5156857	<nnxnp>	{-1}	nn	nn	nn	np	np	np	nn	nn	np	np	nn	np	nn	nn	np	nn	np	nn	np	nn	np	nn	nn	np	nn	np	nn	np	nn	np	np	nn	nn	nn	nn	nn	np	np	np	np	nn	nn	nn	np	nn
5	np7725	5205600	<nnxnp>	{-1}	nn	nn	nn	np	np	np	nn	nn	np	np	nn	nn	nn	nn	np	nn	np	nn	np	nn	np	nn	nn	np	nn	np	nn	np	nn	np	np	nn	nn	nn	nn	nn	np	np	np	np	nn	nn	nn	np	nn
5	np7697	4492571	<nnxnp>	{-1}	nn	nn	nn	np	np	np	nn	nn	np	np	nn	nn	nn	nn	np	np	np	nn	np	nn	np	nn	nn	np	nn	np	nn	np	nn	np	np	nn	nn	nn	nn	nn	np	np	np	np	nn	nn	nn	np	nn
5	np7656	3969495	<nnxnp>	{-0}	np	np	np	np	np	nn	np	np	nn	nn	np	nn	np	np	np	nn	nn	np	nn	np	nn	np	np	nn	np	nn	np	nn	np	nn	nn	np	np	np	np	np	nn	nn	nn	nn	np	np	np	nn	nn
5	np7684	4295967	<nnxnp>	{-0}	np	np	np	nn	nn	nn	np	nn	nn	nn	nn	nn	np	np	nn	nn	nn	np	nn	np	nn	np	np	nn	np	nn	np	nn	np	nn	nn	np	np	nn	np	np	nn	nn	nn	nn	np	np	np	nn	nn
5	np7687	4309434	<nnxnp>	{-0}	np	np	np	nn	nn	nn	np	nn	nn	nn	nn	nn	np	np	nn	nn	nn	np	nn	np	nn	np	np	nn	np	nn	np	nn	np	nn	nn	np	np	np	np	np	nn	nn	nn	nn	np	np	np	nn	nn
5	np7663	4032641	<nnxnp>	{-0}	np	np	np	nn	nn	nn	np	nn	nn	nn	nn	np	np	np	nn	nn	nn	np	nn	np	nn	np	np	nn	np	nn	np	nn	np	nn	nn	np	np	np	np	np	nn	nn	nn	nn	np	np	np	nn	nn
5	np7633	3852951	<nnxnp>	{-0}	np	np	np	nn	nn	nn	np	nn	nn	nn	nn	nn	np	np	nn	nn	nn	np	nn	np	nn	np	np	nn	np	nn	np	nn	np	nn	nn	np	np	np	np	np	nn	nn	nn	nn	np	np	np	nn	nn
5	lm5775	4253680	<lmxll>	{1-}	ll	lm	lm	ll	ll	lm	lm	lm	lm	ll	ll	lm	lm	ll	ll	lm	lm	ll	lm	ll	lm	lm	lm	lm	lm	lm	ll	lm	lm	lm	lm	lm	ll	ll	lm	ll	lm	lm	lm	lm	lm	ll	lm	ll	lm
5	np7694	4363132	<nnxnp>	{-1}	nn	nn	nn	np	np	np	nn	nn	np	np	np	nn	nn	nn	np	np	np	nn	np	nn	np	nn	nn	np	nn	np	nn	np	nn	np	np	nn	nn	nn	nn	nn	np	np	np	np	nn	nn	nn	np	nn
5	np7641	3917308	<nnxnp>	{-0}	np	np	np	nn	nn	nn	np	nn	nn	nn	nn	np	np	np	nn	nn	nn	np	nn	np	nn	np	np	nn	np	nn	np	nn	np	nn	nn	np	np	np	np	np	nn	nn	nn	nn	np	np	np	nn	nn
5	lm5758	3990870	<lmxll>	{1-}	ll	lm	lm	ll	ll	lm	lm	lm	lm	ll	ll	lm	lm	ll	ll	lm	lm	ll	lm	ll	lm	lm	lm	ll	lm	lm	ll	lm	lm	lm	lm	lm	ll	ll	lm	ll	lm	lm	lm	lm	lm	ll	lm	ll	lm
5	np7619	3705716	<nnxnp>	{-0}	np	np	np	nn	nn	nn	np	nn	nn	nn	nn	nn	np	np	nn	nn	nn	np	nn	np	nn	np	np	nn	np	nn	np	nn	np	nn	nn	np	np	np	np	np	nn	nn	nn	nn	np	np	np	nn	nn
5	np7688	4309446	<nnxnp>	{-1}	nn	nn	nn	np	np	np	nn	nn	np	np	np	nn	nn	nn	np	np	np	nn	np	nn	np	nn	nn	np	nn	np	nn	np	nn	np	np	nn	nn	nn	nn	nn	np	np	np	np	nn	nn	nn	np	nn
5	lm5776	4253707	<lmxll>	{0-}	lm	ll	ll	lm	lm	ll	ll	lm	ll	lm	lm	ll	ll	lm	lm	ll	ll	lm	ll	lm	ll	ll	ll	ll	ll	ll	lm	ll	ll	ll	ll	ll	lm	lm	ll	lm	ll	ll	ll	ll	ll	lm	ll	lm	lm
5	np7614	3654183	<nnxnp>	{-0}	np	np	np	nn	nn	nn	np	nn	nn	nn	nn	np	np	np	nn	nn	nn	np	nn	np	nn	np	np	nn	np	nn	np	nn	np	nn	nn	np	np	np	np	np	nn	nn	nn	nn	nn	np	np	nn	nn
5	lm5811	5140562	<lmxll>	{0-}	lm	ll	ll	lm	lm	ll	ll	lm	ll	lm	lm	ll	ll	lm	lm	ll	ll	lm	ll	lm	ll	ll	ll	ll	ll	ll	lm	ll	ll	ll	ll	ll	lm	lm	ll	lm	ll	ll	ll	ll	ll	lm	ll	lm	lm
5	np7446	480345	<nnxnp>	{-0}	np	np	np	np	np	nn	np	np	nn	nn	np	nn	np	np	np	nn	nn	np	nn	np	nn	np	np	nn	np	nn	np	nn	np	nn	nn	np	np	np	np	np	nn	nn	nn	nn	np	np	np	nn	nn
5	np7436	245451	<nnxnp>	{-0}	np	np	np	nn	nn	nn	np	nn	nn	nn	nn	nn	np	np	nn	nn	nn	np	nn	nn	nn	np	np	nn	np	nn	np	nn	np	nn	nn	np	np	np	np	np	nn	nn	nn	nn	nn	np	np	nn	nn
5	np7456	574927	<nnxnp>	{-0}	np	np	np	nn	nn	nn	np	nn	nn	nn	nn	nn	np	np	np	nn	nn	np	nn	np	nn	np	np	nn	np	nn	np	nn	np	nn	nn	np	np	np	np	np	nn	nn	nn	nn	nn	np	np	nn	nn
5	np7563	2188077	<nnxnp>	{-0}	np	np	np	nn	nn	nn	np	nn	nn	nn	nn	np	np	np	nn	nn	nn	np	nn	nn	nn	np	np	nn	np	nn	np	nn	np	nn	nn	np	np	np	np	np	nn	nn	nn	nn	nn	np	np	nn	nn
5	np7560	2185565	<nnxnp>	{-0}	np	np	np	nn	nn	nn	np	nn	nn	nn	nn	nn	np	np	nn	nn	nn	np	nn	nn	nn	np	np	nn	np	nn	np	nn	np	nn	nn	np	np	np	np	np	nn	nn	nn	nn	nn	np	np	nn	nn
5	np7584	3134454	<nnxnp>	{-0}	np	np	np	nn	nn	nn	np	nn	nn	nn	nn	np	np	np	nn	nn	nn	np	nn	nn	nn	np	np	nn	np	nn	np	nn	np	nn	nn	np	np	np	np	np	nn	nn	nn	nn	nn	np	np	nn	nn
5	np7572	2740686	<nnxnp>	{-0}	np	np	np	nn	nn	nn	np	nn	nn	nn	nn	nn	np	np	nn	nn	nn	np	nn	nn	nn	np	np	nn	np	nn	np	nn	np	nn	nn	np	np	np	np	np	nn	nn	nn	nn	nn	np	np	nn	nn
5	np7443	477493	<nnxnp>	{-0}	np	np	np	nn	nn	nn	np	nn	nn	nn	nn	nn	np	np	nn	nn	nn	np	nn	nn	nn	np	np	nn	np	nn	np	nn	np	nn	nn	np	np	np	np	np	nn	nn	nn	nn	nn	np	np	nn	nn
5	np7439	370989	<nnxnp>	{-0}	np	np	np	nn	nn	nn	np	nn	nn	nn	nn	nn	np	np	nn	nn	nn	np	nn	nn	nn	np	np	nn	np	nn	np	nn	np	nn	nn	np	np	np	np	np	nn	nn	nn	nn	nn	np	np	nn	nn
5	hk268	3802159	<hkxhk>	{11}	hk	hk	hk	hk	hk	kk	--	hk	kk	hk	hk	kk	hh	hh	--	kk	kk	hh	kk	hh	kk	hk	hk	hk	hk	kk	hh	kk	hk	kk	kk	hk	hh	hh	hk	hh	kk	kk	kk	kk	hk	hh	hk	hk	hk
5	lm5749	3802162	<lmxll>	{1-}	lm	lm	lm	ll	ll	lm	lm	lm	lm	ll	ll	lm	ll	ll	ll	lm	lm	ll	lm	ll	lm	lm	lm	ll	lm	lm	ll	lm	lm	lm	lm	lm	ll	ll	lm	ll	lm	lm	lm	lm	lm	ll	lm	ll	lm
5	hk269	3802178	<hkxhk>	{11}	hk	hk	hk	hk	hk	kk	--	hk	kk	hk	hk	hk	hh	hh	--	kk	kk	hh	kk	hh	kk	hk	hk	hk	hk	kk	hh	kk	hk	kk	kk	hk	hh	hh	hk	hh	kk	kk	kk	kk	hk	hh	hk	hk	hk
5	lm5755	3954968	<lmxll>	{1-}	lm	lm	lm	ll	ll	lm	lm	lm	lm	ll	ll	lm	lm	ll	ll	lm	lm	ll	lm	ll	lm	lm	lm	ll	lm	lm	ll	lm	lm	lm	lm	lm	ll	ll	lm	ll	lm	lm	lm	lm	lm	ll	lm	ll	lm
5	lm6470	23046304	<lmxll>	{1-}	lm	lm	lm	lm	lm	ll	lm	lm	lm	ll	lm	ll	ll	lm	lm	lm	ll	ll	ll	lm	ll	lm	ll	lm	lm	ll	ll	lm	lm	ll	ll	ll	lm	ll	lm	ll	lm	ll	lm	ll	lm	ll	ll	ll	lm
5	np7667	4084696	<nnxnp>	{-1}	nn	nn	nn	np	np	np	nn	nn	np	np	np	nn	nn	nn	np	np	np	nn	np	nn	np	nn	nn	np	nn	np	nn	np	nn	np	np	nn	nn	nn	nn	nn	np	np	np	np	nn	nn	nn	np	nn
5	np7648	3931500	<nnxnp>	{-1}	nn	nn	nn	np	np	np	nn	nn	np	np	np	np	nn	nn	np	np	np	nn	np	nn	np	nn	nn	np	nn	np	nn	np	nn	np	np	nn	nn	nn	nn	nn	np	np	np	np	nn	nn	nn	np	nn
5	lm5757	3969384	<lmxll>	{0-}	ll	ll	ll	lm	lm	ll	ll	lm	ll	lm	lm	ll	ll	lm	lm	ll	ll	lm	ll	lm	ll	ll	ll	lm	ll	ll	lm	ll	ll	ll	ll	ll	lm	lm	ll	lm	ll	ll	ll	ll	ll	lm	ll	lm	lm
5	np7644	3931407	<nnxnp>	{-1}	nn	nn	nn	np	np	np	nn	nn	np	np	np	nn	nn	nn	np	np	np	nn	np	nn	np	nn	nn	np	nn	np	nn	np	nn	np	np	nn	nn	nn	nn	nn	np	np	np	np	nn	nn	nn	np	nn
5	lm5754	3843997	<lmxll>	{0-}	ll	ll	ll	lm	lm	ll	ll	lm	ll	lm	lm	lm	ll	lm	lm	ll	ll	lm	ll	lm	ll	ll	ll	lm	ll	ll	lm	ll	ll	ll	ll	ll	lm	lm	ll	lm	ll	ll	ll	ll	ll	lm	ll	lm	lm
5	np7643	3926747	<nnxnp>	{-1}	nn	nn	nn	np	np	np	nn	nn	np	np	np	nn	nn	nn	np	np	np	nn	np	nn	np	nn	nn	np	nn	np	nn	np	nn	np	np	nn	nn	nn	nn	nn	np	np	np	nn	nn	nn	nn	np	nn
5	np7622	3737453	<nnxnp>	{-1}	nn	nn	nn	np	np	np	nn	nn	np	np	np	nn	nn	nn	np	np	np	nn	np	nn	np	nn	nn	np	nn	np	nn	np	nn	np	np	nn	nn	nn	nn	nn	np	np	np	np	nn	nn	nn	np	nn
5	lm5751	3802237	<lmxll>	{0-}	ll	ll	ll	lm	lm	ll	ll	lm	ll	lm	lm	ll	lm	lm	lm	ll	ll	lm	ll	lm	ll	ll	ll	lm	ll	ll	lm	ll	ll	ll	ll	ll	lm	lm	ll	lm	ll	ll	ll	ll	ll	lm	ll	lm	lm
5	lm5750	3802231	<lmxll>	{0-}	ll	ll	ll	lm	lm	ll	ll	lm	ll	lm	lm	lm	lm	lm	lm	ll	ll	lm	ll	lm	ll	ll	ll	lm	ll	ll	lm	ll	ll	ll	ll	ll	lm	lm	ll	lm	ll	ll	ll	ll	ll	lm	ll	lm	lm
5	np7635	3869429	<nnxnp>	{-1}	nn	nn	nn	np	np	np	nn	nn	np	np	np	nn	nn	nn	np	np	np	nn	np	nn	np	nn	nn	np	nn	np	nn	np	nn	np	np	nn	nn	nn	nn	nn	np	np	np	nn	nn	nn	nn	np	nn
5	np7612	3645567	<nnxnp>	{-1}	nn	nn	nn	np	np	np	nn	nn	np	np	np	nn	nn	nn	np	np	np	nn	np	nn	np	nn	nn	np	nn	np	nn	np	nn	np	np	nn	nn	nn	nn	nn	np	np	np	np	np	nn	nn	np	nn
5	lm6471	23046319	<lmxll>	{1-}	lm	lm	lm	lm	lm	ll	lm	lm	lm	lm	lm	ll	ll	lm	lm	lm	ll	ll	ll	lm	ll	lm	ll	lm	lm	ll	ll	lm	lm	ll	ll	ll	lm	ll	lm	ll	lm	ll	lm	ll	lm	ll	ll	ll	lm
5	lm5741	3585322	<lmxll>	{1-}	lm	lm	lm	ll	ll	lm	lm	lm	lm	ll	ll	lm	ll	ll	ll	lm	lm	ll	lm	ll	lm	lm	lm	ll	lm	lm	ll	lm	lm	lm	lm	lm	ll	ll	lm	ll	lm	lm	lm	lm	lm	ll	lm	ll	lm
5	lm5736	3558670	<lmxll>	{1-}	lm	lm	lm	ll	ll	lm	lm	lm	lm	ll	ll	lm	ll	ll	ll	lm	lm	ll	lm	ll	lm	lm	lm	ll	lm	lm	ll	lm	lm	lm	lm	lm	ll	ll	lm	ll	lm	lm	lm	lm	lm	ll	lm	ll	lm
5	lm5992	9100556	<lmxll>	{1-}	lm	lm	lm	lm	lm	ll	lm	lm	lm	lm	lm	ll	ll	lm	lm	lm	ll	ll	ll	lm	ll	lm	ll	lm	lm	ll	ll	lm	lm	ll	ll	ll	lm	ll	lm	ll	lm	ll	lm	ll	lm	ll	ll	lm	lm
5	lm5724	3406579	<lmxll>	{1-}	lm	lm	lm	ll	ll	lm	lm	lm	lm	ll	ll	lm	ll	ll	ll	lm	lm	ll	lm	ll	lm	lm	lm	ll	lm	lm	ll	lm	lm	lm	lm	lm	ll	ll	lm	ll	lm	lm	lm	lm	lm	ll	lm	ll	lm
5	lm5729	3481342	<lmxll>	{1-}	lm	lm	lm	ll	ll	lm	lm	lm	lm	ll	ll	lm	ll	ll	ll	lm	lm	ll	lm	ll	lm	lm	lm	ll	lm	lm	ll	lm	lm	lm	lm	lm	ll	ll	lm	ll	lm	lm	lm	lm	lm	ll	lm	ll	lm
5	lm6472	23085809	<lmxll>	{1-}	lm	lm	lm	lm	lm	ll	lm	lm	lm	lm	ll	ll	ll	lm	lm	lm	ll	ll	ll	lm	ll	lm	ll	lm	lm	ll	ll	lm	lm	ll	ll	ll	lm	ll	lm	ll	lm	ll	lm	ll	lm	ll	ll	lm	lm
5	np7454	566668	<nnxnp>	{-0}	np	np	np	nn	nn	nn	np	nn	nn	nn	nn	nn	np	np	nn	nn	nn	np	nn	nn	nn	np	np	nn	np	nn	nn	nn	np	nn	nn	np	np	np	np	np	nn	nn	nn	nn	nn	np	np	nn	nn
5	lm5696	3129293	<lmxll>	{1-}	lm	lm	lm	ll	ll	lm	lm	lm	lm	ll	ll	lm	ll	ll	ll	lm	lm	ll	lm	ll	lm	lm	lm	ll	lm	ll	ll	lm	lm	lm	lm	lm	ll	ll	lm	ll	lm	lm	lm	lm	lm	ll	lm	ll	lm
5	hk266	3411125	<hkxhk>	{11}	hk	hk	hk	hk	hk	kk	hk	hk	kk	hk	hk	hk	hh	hh	hk	kk	kk	hh	kk	hk	kk	hk	hk	hk	hk	hk	--	kk	hk	kk	kk	hk	hh	--	hk	hh	kk	kk	kk	kk	kk	hh	hk	hk	--
5	hk267	3411158	<hkxhk>	{11}	hk	hk	hk	hk	hk	kk	hk	hk	kk	hk	hk	hk	hh	hh	hk	kk	kk	hh	kk	hk	kk	hk	hk	hk	hk	hk	--	kk	hk	kk	kk	hk	hh	--	hk	hh	kk	kk	kk	kk	kk	hh	hk	hk	--
5	np7467	613037	<nnxnp>	{-0}	np	np	np	nn	nn	nn	np	nn	nn	nn	nn	nn	np	np	nn	nn	nn	np	nn	nn	nn	np	np	nn	np	nn	nn	nn	np	nn	nn	np	np	np	np	np	nn	nn	nn	nn	nn	np	np	nn	nn
5	np7475	772279	<nnxnp>	{-0}	np	np	np	nn	nn	nn	np	nn	nn	nn	nn	nn	np	np	nn	nn	nn	np	nn	nn	nn	np	np	nn	np	nn	nn	nn	np	nn	nn	np	np	np	np	np	nn	nn	nn	nn	nn	np	np	nn	nn
5	np7473	739327	<nnxnp>	{-0}	np	np	np	nn	nn	nn	np	nn	nn	nn	nn	np	np	np	nn	nn	nn	np	nn	nn	nn	np	np	nn	np	nn	nn	nn	np	nn	nn	np	np	np	np	np	nn	nn	nn	nn	nn	np	np	nn	nn
5	np7509	1062309	<nnxnp>	{-0}	nn	np	np	nn	nn	nn	np	nn	nn	nn	nn	nn	np	np	nn	nn	nn	np	nn	nn	nn	np	np	nn	np	nn	nn	nn	np	nn	nn	np	np	np	np	np	nn	nn	nn	nn	nn	np	np	nn	nn
5	lm5744	3592949	<lmxll>	{0-}	ll	ll	ll	lm	lm	ll	ll	lm	ll	lm	lm	ll	lm	lm	lm	ll	ll	lm	ll	lm	ll	ll	ll	lm	ll	ll	lm	ll	ll	ll	ll	ll	lm	lm	ll	lm	ll	ll	ll	ll	ll	lm	ll	lm	lm
5	lm5742	3592282	<lmxll>	{0-}	ll	ll	ll	lm	lm	ll	ll	lm	ll	lm	lm	lm	lm	lm	lm	ll	ll	lm	ll	lm	ll	ll	ll	lm	ll	ll	lm	ll	ll	ll	ll	ll	lm	lm	ll	lm	ll	ll	ll	ll	ll	lm	ll	lm	lm
5	np7610	3491838	<nnxnp>	{-1}	nn	nn	nn	np	np	np	nn	nn	np	np	np	nn	nn	nn	np	np	np	nn	np	np	np	nn	nn	np	nn	np	nn	np	nn	np	np	nn	nn	nn	nn	nn	np	np	np	np	np	nn	nn	np	nn
5	np7582	3129305	<nnxnp>	{-1}	nn	nn	nn	np	np	np	nn	nn	np	np	np	np	nn	nn	np	np	np	nn	np	np	np	nn	nn	np	nn	np	nn	np	nn	np	np	nn	nn	nn	nn	nn	np	np	np	np	np	nn	nn	np	nn
5	np7590	3327564	<nnxnp>	{-1}	nn	nn	nn	np	np	np	nn	nn	np	np	np	nn	nn	nn	np	np	np	nn	np	np	np	nn	nn	np	nn	np	nn	np	nn	np	np	nn	nn	nn	nn	nn	np	np	np	np	np	nn	nn	np	nn
5	lm5691	2926047	<lmxll>	{1-}	lm	lm	lm	ll	ll	lm	lm	lm	lm	ll	ll	lm	ll	ll	ll	lm	lm	ll	lm	ll	lm	lm	lm	ll	lm	ll	ll	lm	lm	lm	lm	lm	ll	ll	lm	ll	lm	lm	lm	lm	lm	ll	lm	ll	lm
5	np7437	245452	<nnxnp>	{-1}	nn	nn	nn	np	np	np	nn	nn	np	np	np	nn	nn	nn	np	np	np	nn	np	np	np	nn	nn	np	nn	np	nn	np	nn	np	np	nn	nn	nn	nn	nn	np	np	np	np	np	nn	nn	np	nn
5	np7448	493044	<nnxnp>	{-1}	nn	nn	nn	np	np	np	nn	nn	np	np	np	nn	nn	nn	np	np	np	nn	np	np	np	nn	nn	np	nn	np	nn	np	nn	np	np	nn	nn	nn	nn	nn	np	np	np	np	np	nn	nn	np	nn
5	lm5690	2778166	<lmxll>	{1-}	lm	lm	lm	ll	ll	lm	lm	lm	lm	ll	ll	lm	ll	ll	ll	lm	lm	ll	lm	ll	lm	lm	lm	ll	lm	ll	ll	lm	lm	lm	lm	lm	ll	ll	lm	ll	lm	lm	lm	lm	lm	ll	lm	ll	ll
5	np7438	370976	<nnxnp>	{-1}	nn	nn	nn	np	np	np	nn	nn	np	np	np	nn	nn	nn	np	np	np	nn	np	np	np	nn	nn	np	nn	np	nn	np	nn	np	np	nn	nn	nn	nn	nn	np	np	np	np	np	nn	nn	np	nn
5	lm5722	3355250	<lmxll>	{0-}	ll	ll	ll	lm	lm	ll	ll	lm	ll	lm	lm	ll	lm	lm	lm	ll	ll	lm	ll	lm	ll	ll	ll	lm	ll	lm	lm	ll	ll	ll	ll	ll	lm	lm	ll	lm	ll	ll	ll	ll	ll	lm	ll	lm	lm
5	lm5703	3174696	<lmxll>	{0-}	ll	ll	ll	lm	lm	ll	ll	lm	ll	lm	lm	lm	lm	lm	lm	ll	ll	lm	ll	lm	ll	ll	ll	lm	ll	lm	lm	ll	ll	ll	ll	ll	lm	lm	ll	lm	ll	ll	ll	ll	ll	lm	ll	lm	lm
5	lm5686	2778051	<lmxll>	{0-}	ll	ll	ll	lm	lm	ll	ll	lm	ll	lm	lm	lm	lm	lm	lm	ll	ll	lm	ll	lm	ll	ll	ll	lm	ll	lm	lm	ll	ll	ll	ll	ll	lm	lm	ll	lm	ll	ll	ll	ll	ll	lm	ll	lm	lm
5	lm5685	2777937	<lmxll>	{0-}	ll	ll	ll	lm	lm	ll	ll	lm	ll	lm	lm	ll	lm	lm	lm	ll	ll	lm	ll	lm	ll	ll	ll	lm	ll	lm	lm	ll	ll	ll	ll	ll	lm	lm	ll	lm	ll	ll	ll	ll	ll	lm	ll	lm	lm
5	np7520	1137991	<nnxnp>	{-0}	nn	nn	np	nn	nn	nn	np	nn	nn	nn	nn	nn	np	np	nn	nn	nn	np	nn	nn	nn	nn	np	nn	np	nn	nn	nn	np	nn	nn	np	np	np	np	np	nn	nn	nn	nn	nn	np	np	nn	nn
5	lm5669	2304487	<lmxll>	{0-}	ll	ll	ll	lm	lm	ll	ll	lm	ll	lm	lm	ll	lm	lm	lm	ll	ll	ll	ll	lm	ll	ll	ll	lm	ll	lm	lm	ll	ll	ll	ll	ll	lm	lm	ll	lm	ll	ll	ll	ll	ll	lm	ll	lm	lm
5	np7469	613112	<nnxnp>	{-1}	nn	nn	nn	np	np	np	nn	nn	np	np	np	nn	nn	nn	np	np	np	nn	np	np	np	nn	nn	np	nn	np	np	np	nn	np	np	nn	nn	nn	nn	nn	np	np	np	np	np	nn	nn	np	nn
5	np7444	480246	<nnxnp>	{-1}	nn	nn	nn	np	np	np	nn	nn	np	np	np	nn	nn	nn	np	np	np	nn	np	np	np	nn	nn	np	nn	np	np	np	nn	np	np	nn	nn	nn	nn	nn	np	np	np	np	np	nn	nn	np	nn
5	np7472	688599	<nnxnp>	{-1}	nn	nn	nn	np	np	np	nn	nn	np	np	np	nn	nn	nn	np	np	np	nn	np	np	np	nn	nn	np	nn	np	np	np	nn	np	np	nn	nn	nn	nn	nn	np	np	np	np	np	nn	nn	np	nn
5	lm5678	2526532	<lmxll>	{1-}	lm	lm	lm	ll	ll	lm	lm	lm	lm	ll	ll	lm	ll	ll	ll	lm	lm	lm	lm	ll	lm	lm	lm	ll	lm	ll	ll	lm	lm	lm	lm	lm	ll	ll	lm	ll	lm	lm	lm	lm	lm	ll	lm	ll	ll
5	np8049	13352268	<nnxnp>	{-1}	nn	nn	nn	np	np	np	nn	nn	np	np	np	nn	nn	nn	np	np	np	nn	np	np	np	nn	nn	np	nn	np	np	np	nn	np	np	nn	nn	nn	nn	nn	np	np	np	np	np	nn	nn	np	nn
5	lm5592	267451	<lmxll>	{1-}	lm	lm	lm	ll	ll	lm	lm	lm	lm	lm	ll	lm	ll	ll	ll	lm	lm	lm	lm	ll	lm	lm	lm	ll	lm	ll	ll	lm	lm	lm	lm	lm	ll	ll	lm	ll	lm	lm	lm	lm	lm	ll	lm	ll	ll
5	np7471	687724	<nnxnp>	{-1}	nn	nn	nn	np	np	np	nn	nn	np	np	np	nn	nn	nn	np	np	np	nn	np	np	np	nn	nn	np	nn	np	np	np	nn	np	np	nn	nn	nn	nn	nn	np	np	np	np	np	nn	nn	np	nn
5	np7474	772261	<nnxnp>	{-1}	nn	nn	nn	np	np	np	nn	nn	np	np	np	nn	nn	nn	np	np	np	nn	np	np	np	nn	nn	np	nn	np	np	np	nn	np	np	nn	nn	nn	nn	nn	np	np	np	np	np	nn	nn	np	nn
5	lm5599	543069	<lmxll>	{1-}	lm	lm	lm	ll	ll	lm	lm	lm	lm	lm	ll	ll	ll	ll	ll	lm	lm	lm	lm	ll	lm	lm	lm	ll	lm	ll	ll	lm	lm	lm	lm	lm	ll	ll	lm	ll	lm	lm	lm	lm	lm	ll	lm	ll	ll
5	lm5643	1268915	<lmxll>	{0-}	ll	ll	ll	lm	lm	ll	ll	lm	ll	ll	lm	lm	lm	lm	ll	ll	ll	ll	ll	lm	ll	ll	ll	lm	ll	lm	lm	ll	ll	ll	ll	ll	lm	lm	ll	lm	ll	ll	ll	ll	ll	lm	ll	lm	lm
5	np7544	1694629	<nnxnp>	{-0}	nn	nn	np	nn	nn	nn	np	nn	nn	nn	nn	nn	np	np	nn	nn	nn	np	nn	nn	nn	nn	np	nn	np	nn	nn	nn	np	nn	nn	np	np	np	np	np	nn	nn	nn	nn	nn	np	np	nn	nn
5	lm5603	574762	<lmxll>	{1-}	lm	lm	lm	ll	ll	lm	lm	lm	lm	lm	ll	ll	ll	ll	lm	lm	lm	lm	lm	ll	lm	lm	lm	ll	lm	ll	ll	lm	lm	lm	lm	lm	ll	ll	lm	ll	lm	lm	lm	lm	lm	ll	lm	ll	ll
5	np7522	1190291	<nnxnp>	{-0}	nn	nn	np	nn	nn	nn	np	nn	nn	nn	nn	nn	np	np	nn	nn	nn	np	nn	nn	nn	nn	np	nn	np	nn	nn	nn	np	nn	nn	np	nn	np	np	np	nn	nn	nn	nn	nn	np	np	nn	nn
5	np7541	1638495	<nnxnp>	{-0}	nn	nn	np	nn	nn	nn	np	nn	nn	nn	nn	nn	np	np	nn	nn	nn	np	nn	nn	nn	nn	np	nn	np	nn	nn	nn	np	nn	nn	np	nn	np	np	nn	nn	nn	nn	nn	nn	np	np	nn	nn
5	np7514	1137828	<nnxnp>	{-1}	np	np	nn	np	np	np	nn	nn	np	np	np	nn	nn	nn	np	np	np	nn	np	np	np	np	nn	np	nn	np	np	np	nn	np	np	nn	nn	nn	nn	nn	np	np	np	np	np	nn	nn	np	nn
5	hk264	1299570	<hkxhk>	{11}	kk	hk	hk	hk	hk	kk	--	hk	kk	kk	hk	hh	hh	--	kk	kk	kk	hk	kk	hk	kk	kk	hk	hk	hk	hk	hk	kk	hk	kk	kk	hk	hk	hh	hk	hh	kk	kk	kk	kk	kk	hh	hk	hk	hh
5	lm5609	902129	<lmxll>	{1-}	lm	lm	lm	ll	ll	lm	lm	lm	lm	lm	ll	ll	ll	ll	lm	lm	lm	lm	lm	ll	lm	lm	lm	ll	lm	ll	ll	lm	lm	lm	lm	lm	ll	ll	lm	ll	lm	lm	lm	lm	lm	ll	lm	ll	ll
5	lm5641	1243938	<lmxll>	{1-}	lm	lm	lm	ll	ll	lm	lm	lm	lm	lm	ll	ll	ll	ll	lm	lm	lm	lm	lm	ll	lm	lm	lm	ll	lm	ll	ll	lm	lm	lm	lm	lm	ll	ll	lm	ll	lm	lm	lm	lm	lm	ll	lm	ll	ll
5	lm6106	12101489	<lmxll>	{1-}	lm	lm	lm	lm	lm	lm	ll	lm	lm	lm	lm	ll	ll	ll	lm	lm	ll	ll	ll	lm	ll	lm	lm	lm	lm	ll	lm	lm	lm	ll	ll	ll	ll	ll	ll	ll	lm	ll	lm	ll	lm	ll	ll	ll	lm
5	np7503	1062220	<nnxnp>	{-1}	np	nn	nn	np	np	np	nn	nn	np	np	np	nn	nn	nn	np	np	np	nn	np	np	np	nn	nn	np	nn	np	np	nn	nn	np	np	nn	nn	nn	nn	nn	np	np	np	np	np	nn	nn	np	nn
5	np7547	1786976	<nnxnp>	{-0}	nn	nn	np	nn	nn	nn	np	nn	nn	nn	nn	nn	np	np	nn	nn	nn	np	nn	nn	nn	nn	np	nn	np	nn	nn	np	np	nn	nn	np	nn	np	np	np	nn	nn	nn	nn	nn	np	np	nn	nn
5	np7554	1895881	<nnxnp>	{-0}	nn	nn	np	nn	nn	nn	np	nn	nn	nn	nn	nn	np	np	nn	nn	nn	np	nn	nn	nn	nn	np	nn	np	nn	nn	np	np	nn	nn	np	nn	np	np	nn	nn	nn	nn	nn	nn	np	np	nn	nn
5	hk263	739309	<hkxhk>	{01}	--	hh	hh	hk	hk	hk	hh	hh	hk	hk	hk	kk	hh	hk	hk	hk	hk	hh	hk	hk	hk	hh	hh	kk	hh	--	hk	hk	hh	hk	hk	hh	hk	hh	hh	hk	hk	hk	hk	hk	hk	hh	hh	kk	kk
5	np7521	1190077	<nnxnp>	{-1}	np	np	nn	np	np	np	nn	nn	np	np	np	nn	nn	nn	np	np	np	nn	np	np	np	np	nn	np	nn	np	np	np	nn	np	np	nn	np	nn	nn	nn	np	np	np	np	np	nn	nn	np	nn
5	np7548	1840618	<nnxnp>	{-1}	np	np	nn	np	np	np	nn	nn	np	np	np	nn	nn	nn	np	np	np	nn	np	np	np	np	nn	np	nn	np	np	nn	nn	np	np	nn	np	nn	nn	nn	np	np	np	np	np	nn	nn	np	nn
5	np7524	1243945	<nnxnp>	{-1}	nn	np	nn	np	np	np	nn	nn	np	np	np	nn	nn	nn	np	np	np	nn	np	np	np	np	nn	np	nn	np	np	np	nn	np	np	nn	np	nn	nn	nn	np	np	np	np	np	nn	nn	np	nn
5	np7549	1873577	<nnxnp>	{-1}	np	np	nn	np	np	np	nn	nn	np	np	np	np	nn	nn	np	np	np	nn	np	np	np	np	nn	np	nn	np	np	nn	nn	np	np	nn	np	nn	nn	nn	np	np	np	np	np	nn	nn	np	nn
5	np8151	17018413	<nnxnp>	{-1}	np	np	nn	np	nn	nn	np	nn	nn	np	np	nn	np	np	nn	nn	nn	np	nn	nn	np	nn	nn	nn	np	np	nn	np	np	nn	np	np	np	nn	nn	nn	nn	np	nn	nn	np	np	np	np	nn
5	np7799	6196975	<nnxnp>	{-0}	nn	nn	np	nn	nn	nn	np	np	nn	np	nn	nn	np	nn	nn	np	np	nn	nn	nn	np	nn	nn	np	np	nn	nn	nn	nn	nn	nn	np	np	nn	np	nn	nn	nn	np	nn	np	nn	np	nn	nn
5	lm5793	4379615	<lmxll>	{0-}	ll	ll	ll	lm	lm	ll	ll	ll	ll	lm	ll	ll	ll	lm	ll	ll	ll	lm	ll	ll	lm	ll	ll	ll	ll	lm	ll	ll	ll	ll	ll	ll	lm	ll	lm	lm	ll	ll	ll	ll	ll	ll	lm	lm	lm
5	np7511	1062356	<nnxnp>	{-1}	np	nn	nn	np	np	np	nn	nn	nn	nn	np	nn	nn	np	np	nn	nn	np	np	np	nn	np	np	nn	nn	np	np	np	np	np	np	nn	nn	nn	nn	np	np	np	nn	np	nn	np	nn	np	nn
5	hk265	1896137	<hkxhk>	{01}	hk	hk	hh	hk	hk	hk	hh	hh	hk	hk	hk	kk	hh	hk	hk	hk	hk	hh	hk	hk	hk	hk	hh	kk	hh	hk	hk	hh	hh	hk	hk	hh	kk	hh	hh	kk	hk	hk	hk	hk	hk	hh	hh	kk	kk
5	np8209	22893356	<nnxnp>	{-1}	np	nn	nn	np	np	np	nn	nn	np	nn	np	nn	nn	np	np	nn	nn	np	np	np	nn	np	np	nn	nn	np	np	np	np	np	np	nn	nn	nn	nn	np	np	np	nn	np	nn	np	nn	np	nn
5	np7504	1062227	<nnxnp>	{-1}	np	nn	nn	np	np	np	nn	nn	np	nn	np	nn	nn	np	np	nn	nn	np	np	np	nn	np	np	nn	nn	np	np	np	np	np	np	nn	nn	nn	nn	np	np	np	nn	np	nn	np	nn	np	nn
5	np7819	6364202	<nnxnp>	{-1}	np	nn	nn	np	np	np	nn	nn	np	nn	np	nn	nn	np	np	nn	nn	np	np	np	nn	np	np	nn	nn	np	np	np	np	np	np	nn	nn	nn	nn	np	np	np	nn	np	nn	np	nn	np	nn
5	np7508	1062301	<nnxnp>	{-1}	np	nn	nn	np	np	np	nn	nn	np	nn	np	nn	nn	nn	np	nn	nn	np	np	np	nn	np	np	nn	nn	np	np	np	np	np	np	nn	nn	nn	nn	np	np	np	nn	np	nn	np	nn	np	nn
5	np7510	1062320	<nnxnp>	{-1}	np	np	nn	np	np	np	nn	nn	np	nn	np	nn	nn	nn	np	nn	nn	np	np	np	nn	np	np	nn	nn	np	np	np	np	np	np	nn	nn	nn	nn	np	np	np	nn	np	nn	np	nn	np	nn
5	np8221	23923572	<nnxnp>	{-0}	np	np	np	nn	nn	nn	nn	nn	np	nn	nn	nn	np	np	np	nn	nn	np	np	nn	nn	nn	np	nn	np	nn	nn	np	np	nn	nn	np	nn	nn	np	nn	np	np	nn	np	nn	np	np	nn	nn
5	lm5656	1908459	<lmxll>	{1-}	lm	lm	lm	ll	ll	lm	lm	lm	lm	ll	lm	lm	ll	ll	lm	lm	lm	ll	lm	lm	ll	lm	lm	ll	ll	ll	lm	lm	lm	lm	lm	lm	ll	lm	ll	ll	lm	lm	lm	lm	lm	lm	ll	ll	lm
5	np7587	3211540	<nnxnp>	{-0}	np	np	np	nn	nn	nn	nn	nn	np	nn	nn	nn	np	np	np	nn	nn	np	np	nn	nn	nn	np	nn	np	nn	nn	np	np	nn	nn	np	nn	nn	np	nn	np	np	np	np	nn	np	np	nn	nn
5	np8213	23146336	<nnxnp>	{-1}	nn	nn	nn	np	np	np	np	np	nn	np	np	nn	nn	nn	nn	np	np	nn	nn	np	np	np	nn	np	nn	np	np	nn	nn	np	np	nn	np	np	nn	np	nn	nn	nn	nn	np	nn	nn	np	np
5	np8099	14569705	<nnxnp>	{-1}	np	nn	nn	np	nn	np	np	nn	nn	np	np	nn	nn	np	nn	nn	nn	np	np	nn	np	np	np	nn	np	np	np	np	np	nn	np	np	nn	nn	nn	np	nn	np	nn	nn	np	np	np	np	nn
5	np8052	13356434	<nnxnp>	{-1}	nn	nn	nn	np	np	np	np	nn	nn	np	np	nn	nn	nn	nn	np	np	nn	nn	np	np	np	nn	np	nn	np	np	nn	nn	np	np	nn	np	np	nn	np	nn	nn	nn	nn	np	nn	nn	np	np
5	lm6442	21684770	<lmxll>	{1-}	lm	ll	ll	ll	ll	lm	ll	lm	ll	ll	ll	lm	ll	ll	ll	lm	ll	ll	lm	ll	ll	lm	lm	ll	ll	lm	lm	lm	lm	ll	lm	lm	ll	ll	ll	lm	ll	lm	lm	lm	lm	ll	ll	ll	lm
5	lm6438	21684674	<lmxll>	{1-}	lm	ll	ll	ll	ll	lm	ll	lm	ll	ll	ll	lm	ll	ll	ll	lm	ll	ll	lm	ll	ll	lm	lm	ll	ll	lm	lm	lm	lm	ll	lm	lm	ll	ll	ll	lm	ll	lm	lm	lm	lm	ll	ll	ll	lm
5	np8212	23120065	<nnxnp>	{-1}	nn	nn	nn	np	np	np	np	nn	nn	np	np	nn	nn	nn	nn	np	np	nn	nn	np	np	np	nn	np	nn	np	np	nn	nn	np	np	nn	np	np	nn	np	nn	nn	nn	nn	np	nn	nn	np	np
5	lm6448	21684907	<lmxll>	{1-}	lm	ll	ll	ll	ll	lm	ll	lm	ll	ll	ll	lm	ll	ll	ll	lm	ll	ll	lm	ll	ll	lm	lm	ll	ll	lm	lm	lm	lm	ll	lm	lm	ll	ll	ll	ll	ll	lm	lm	lm	lm	ll	ll	ll	lm
5	np7609	3489881	<nnxnp>	{-1}	nn	nn	nn	np	np	np	np	nn	nn	np	np	nn	nn	nn	nn	np	np	nn	nn	np	np	np	nn	np	nn	np	nn	nn	nn	np	np	nn	np	np	nn	np	nn	nn	nn	nn	np	nn	nn	nn	nn
5	np8166	18988172	<nnxnp>	{-1}	nn	nn	nn	np	np	np	np	nn	nn	np	np	nn	nn	nn	nn	np	np	nn	nn	np	np	np	nn	np	nn	np	nn	nn	nn	np	np	nn	np	np	nn	np	nn	nn	nn	nn	np	nn	nn	nn	nn
6	np8331	80643	<nnxnp>	{-1}	np	np	nn	nn	np	nn	np	nn	nn	nn	nn	np	nn	nn	np	nn	nn	nn	nn	np	np	nn	np	nn	nn	np	np	np	np	nn	np	nn	np	np	nn	np	np	np	nn	nn	nn	np	nn	nn	nn
6	np8325	5237	<nnxnp>	{-1}	np	np	nn	nn	np	nn	np	nn	nn	nn	nn	nn	nn	nn	np	nn	nn	nn	nn	np	np	nn	np	nn	nn	np	np	np	np	nn	np	nn	np	np	nn	np	np	np	nn	nn	nn	np	nn	nn	nn
6	np8376	781088	<nnxnp>	{-1}	np	np	nn	nn	np	nn	np	nn	nn	nn	nn	nn	nn	nn	np	nn	nn	nn	nn	np	np	nn	np	nn	nn	np	np	np	np	nn	nn	nn	np	nn	nn	np	np	np	nn	nn	nn	np	nn	nn	nn
6	np8349	302444	<nnxnp>	{-1}	np	np	nn	nn	np	nn	np	nn	nn	nn	nn	np	nn	nn	np	nn	nn	nn	nn	np	np	nn	np	nn	nn	np	np	np	np	nn	np	nn	np	np	nn	np	np	np	nn	nn	nn	np	nn	nn	nn
6	np8340	152797	<nnxnp>	{-1}	np	np	nn	nn	np	nn	np	nn	nn	nn	nn	nn	nn	nn	np	nn	nn	nn	nn	np	np	nn	np	nn	nn	np	np	np	np	nn	np	nn	np	np	nn	np	np	np	nn	nn	nn	np	nn	nn	nn
6	np8369	705952	<nnxnp>	{-1}	np	np	nn	nn	np	nn	np	nn	nn	nn	nn	nn	nn	nn	np	nn	nn	nn	nn	np	np	nn	np	nn	nn	np	np	np	np	nn	nn	nn	np	np	nn	np	np	np	nn	nn	nn	np	nn	nn	nn
6	np8381	822932	<nnxnp>	{-1}	np	np	nn	nn	np	nn	np	nn	nn	nn	nn	np	nn	nn	np	nn	nn	nn	nn	np	np	nn	np	nn	nn	np	np	np	np	nn	nn	nn	np	np	nn	np	np	np	nn	nn	nn	np	nn	nn	nn
6	np8366	671286	<nnxnp>	{-1}	np	np	nn	nn	np	nn	np	nn	nn	nn	nn	np	nn	nn	np	nn	nn	nn	nn	np	np	nn	np	nn	nn	np	np	np	np	nn	nn	nn	np	np	nn	np	np	np	nn	nn	nn	np	nn	nn	nn
6	lm6642	173133	<lmxll>	{1-}	ll	ll	ll	ll	lm	lm	ll	lm	lm	lm	ll	ll	lm	ll	lm	ll	lm	ll	lm	ll	ll	ll	lm	lm	ll	ll	lm	lm	ll	ll	ll	ll	ll	ll	ll	lm	lm	lm	lm	lm	ll	ll	lm	ll	lm
6	np8357	525413	<nnxnp>	{-1}	np	np	nn	nn	np	nn	np	nn	nn	nn	nn	nn	nn	nn	np	nn	nn	nn	nn	np	np	nn	np	nn	nn	np	np	np	np	nn	nn	nn	np	np	nn	np	np	np	nn	nn	nn	np	nn	nn	nn
6	lm6641	164781	<lmxll>	{1-}	ll	ll	ll	ll	lm	lm	ll	lm	lm	lm	ll	lm	lm	ll	lm	ll	lm	ll	lm	ll	ll	ll	lm	lm	ll	ll	lm	lm	ll	ll	ll	ll	ll	ll	ll	lm	lm	lm	lm	lm	ll	ll	lm	ll	lm
6	np8371	771809	<nnxnp>	{-1}	np	np	nn	nn	np	nn	np	nn	nn	nn	nn	nn	nn	nn	np	nn	nn	nn	nn	np	np	nn	np	nn	nn	np	np	np	np	nn	nn	nn	np	np	nn	np	np	np	nn	nn	nn	np	nn	nn	nn
6	lm6660	612533	<lmxll>	{1-}	ll	ll	ll	ll	lm	lm	ll	lm	lm	lm	ll	lm	lm	ll	ll	ll	lm	ll	lm	ll	ll	ll	lm	lm	ll	ll	lm	lm	ll	ll	ll	ll	ll	ll	ll	lm	lm	lm	lm	lm	ll	ll	lm	ll	lm
6	np8385	873647	<nnxnp>	{-1}	np	np	nn	nn	np	nn	np	nn	nn	nn	nn	nn	nn	nn	np	nn	nn	nn	nn	np	np	nn	np	nn	nn	np	np	np	np	nn	nn	nn	np	np	nn	np	np	np	nn	nn	nn	np	nn	nn	nn
6	lm6686	1608244	<lmxll>	{1-}	ll	ll	ll	ll	lm	lm	ll	lm	lm	lm	ll	lm	lm	ll	ll	ll	lm	ll	lm	ll	ll	ll	lm	lm	ll	ll	lm	lm	ll	ll	ll	ll	ll	ll	ll	lm	lm	ll	lm	lm	ll	ll	lm	ll	lm
6	np8403	1182200	<nnxnp>	{-1}	np	np	nn	nn	np	nn	np	nn	nn	nn	nn	np	nn	np	np	nn	nn	nn	nn	np	np	nn	np	nn	nn	np	np	np	np	nn	nn	nn	np	np	nn	np	np	np	nn	nn	nn	np	nn	nn	nn
6	lm6672	1162138	<lmxll>	{1-}	ll	ll	ll	ll	lm	lm	ll	lm	lm	lm	ll	ll	lm	ll	ll	ll	lm	ll	lm	ll	ll	ll	lm	lm	ll	ll	lm	lm	ll	ll	ll	ll	ll	ll	ll	lm	lm	ll	lm	lm	ll	ll	lm	ll	lm
6	np8396	1161912	<nnxnp>	{-1}	np	np	nn	nn	np	nn	np	nn	nn	nn	nn	nn	nn	np	np	nn	nn	nn	nn	np	np	nn	np	nn	nn	np	np	np	np	nn	nn	nn	np	np	nn	np	np	np	nn	nn	nn	np	nn	nn	nn
6	np8407	1201669	<nnxnp>	{-1}	np	np	nn	nn	np	nn	np	nn	nn	nn	nn	np	nn	np	np	nn	nn	nn	nn	np	np	nn	np	nn	nn	np	np	np	np	nn	nn	nn	np	np	nn	np	np	np	nn	nn	nn	np	nn	nn	nn
6	lm6696	1732556	<lmxll>	{1-}	ll	ll	ll	ll	lm	lm	ll	lm	lm	lm	ll	ll	lm	ll	ll	ll	lm	ll	lm	ll	ll	ll	lm	lm	ll	ll	lm	lm	ll	ll	ll	ll	ll	ll	ll	lm	lm	ll	lm	lm	ll	ll	lm	ll	lm
6	np8406	1201604	<nnxnp>	{-1}	np	np	nn	nn	np	nn	np	nn	nn	nn	nn	np	nn	np	np	nn	nn	nn	nn	np	np	nn	np	nn	nn	np	np	np	np	nn	nn	nn	np	np	nn	np	np	np	nn	nn	nn	np	nn	nn	nn
6	hk335	771758	<hkxhk>	{11}	hk	hk	hh	hh	kk	hk	hk	hk	hk	hk	hh	hk	hk	hh	hk	hh	hk	--	hk	hk	hk	hh	kk	hk	hh	hk	kk	kk	hk	--	hh	hh	hk	hk	hh	kk	kk	kk	hk	hk	hh	hk	hk	hh	hk
6	hk336	771819	<hkxhk>	{11}	hk	hk	hh	hh	kk	hk	hk	hk	hk	hk	hh	--	hk	hh	hk	hh	hk	--	hk	hk	hk	hh	kk	hk	hh	hk	kk	kk	hk	--	hh	hh	hk	hk	hh	kk	kk	kk	hk	hk	hh	hk	hk	hh	hk
6	lm6700	1871089	<lmxll>	{1-}	ll	ll	ll	ll	lm	lm	ll	lm	lm	lm	ll	ll	lm	ll	ll	ll	lm	ll	lm	ll	ll	ll	lm	lm	ll	ll	lm	lm	ll	ll	ll	ll	ll	ll	ll	lm	lm	ll	lm	ll	ll	ll	lm	ll	lm
6	np8461	2035135	<nnxnp>	{-1}	np	np	nn	nn	np	nn	np	nn	nn	nn	nn	nn	nn	np	np	nn	nn	nn	nn	np	np	nn	np	np	nn	np	np	np	np	nn	nn	nn	np	np	nn	np	np	np	nn	nn	nn	np	nn	nn	nn
6	np8428	1643654	<nnxnp>	{-1}	np	np	nn	nn	np	nn	np	nn	nn	nn	nn	nn	nn	np	np	nn	nn	nn	nn	np	np	nn	np	np	nn	np	np	np	np	nn	nn	nn	np	np	nn	np	np	np	nn	nn	nn	np	nn	nn	nn
6	lm6705	2101087	<lmxll>	{1-}	ll	ll	ll	ll	lm	lm	ll	lm	lm	lm	ll	ll	lm	ll	ll	ll	lm	ll	lm	lm	ll	ll	lm	lm	ll	ll	lm	lm	ll	ll	ll	ll	ll	ll	ll	lm	lm	ll	lm	ll	ll	ll	lm	ll	ll
6	np8456	1878106	<nnxnp>	{-1}	np	nn	nn	nn	np	nn	np	nn	nn	nn	nn	nn	nn	np	np	nn	nn	nn	nn	np	np	nn	np	np	nn	nn	np	np	np	nn	nn	nn	np	np	nn	np	np	np	nn	nn	nn	np	nn	nn	nn
6	np8442	1732599	<nnxnp>	{-1}	np	np	nn	nn	np	nn	np	nn	nn	nn	nn	nn	nn	np	np	nn	nn	nn	nn	np	np	nn	np	np	nn	nn	np	np	np	nn	nn	nn	np	np	nn	np	np	np	nn	nn	nn	np	nn	nn	nn
6	np8421	1638966	<nnxnp>	{-1}	np	np	nn	nn	np	nn	np	nn	nn	nn	nn	nn	nn	np	np	nn	nn	nn	nn	np	np	nn	np	np	nn	np	np	np	np	nn	nn	nn	np	np	nn	np	np	np	nn	nn	nn	np	nn	nn	nn
6	np8449	1738006	<nnxnp>	{-1}	np	nn	nn	nn	np	nn	np	nn	nn	nn	nn	nn	nn	np	np	nn	nn	nn	nn	np	np	nn	np	np	nn	np	np	np	np	nn	nn	nn	np	np	nn	np	np	np	nn	nn	nn	np	nn	nn	nn
6	np8448	1738003	<nnxnp>	{-1}	np	np	nn	nn	np	nn	np	nn	nn	nn	nn	nn	nn	np	np	nn	nn	nn	nn	np	np	nn	np	np	nn	np	np	np	np	nn	nn	nn	np	np	nn	np	np	np	nn	nn	nn	np	nn	nn	nn
6	lm6735	2859056	<lmxll>	{1-}	ll	ll	ll	ll	lm	lm	ll	lm	lm	lm	ll	ll	lm	ll	ll	ll	lm	ll	lm	lm	ll	ll	lm	lm	ll	lm	lm	lm	ll	ll	ll	ll	lm	ll	ll	lm	lm	ll	lm	ll	ll	ll	lm	ll	ll
6	lm6710	2290726	<lmxll>	{1-}	ll	ll	ll	ll	lm	lm	ll	lm	lm	lm	ll	ll	lm	ll	ll	ll	lm	ll	lm	lm	ll	ll	lm	lm	ll	ll	lm	lm	ll	ll	ll	ll	lm	ll	ll	lm	lm	ll	lm	ll	ll	ll	lm	ll	ll
6	np8345	291254	<nnxnp>	{-0}	nn	nn	np	np	nn	np	nn	nn	np	np	np	nn	np	np	nn	np	np	np	np	nn	nn	np	nn	np	np	nn	nn	nn	nn	np	nn	np	nn	nn	np	nn	nn	nn	np	np	np	nn	np	np	np
6	lm6744	3056056	<lmxll>	{1-}	ll	ll	ll	ll	lm	lm	ll	lm	lm	lm	ll	ll	lm	ll	ll	ll	lm	ll	lm	lm	ll	ll	lm	lm	ll	lm	lm	lm	ll	ll	ll	ll	lm	ll	lm	lm	lm	ll	lm	ll	ll	ll	lm	ll	ll
6	np8374	772024	<nnxnp>	{-1}	np	np	nn	nn	np	np	np	np	np	nn	nn	nn	nn	np	np	nn	np	nn	nn	np	np	nn	np	np	nn	np	np	np	np	nn	nn	nn	np	np	nn	np	np	np	nn	nn	nn	np	nn	nn	nn
6	lm6708	2276131	<lmxll>	{0-}	lm	lm	lm	lm	ll	ll	lm	lm	ll	ll	lm	lm	ll	lm	lm	lm	ll	lm	ll	ll	lm	lm	ll	ll	lm	lm	ll	ll	lm	lm	lm	lm	ll	lm	lm	ll	ll	lm	ll	lm	lm	lm	ll	lm	ll
6	lm6728	2649691	<lmxll>	{0-}	lm	lm	lm	lm	ll	ll	lm	lm	ll	ll	lm	lm	ll	lm	lm	lm	ll	lm	ll	ll	lm	lm	ll	ll	lm	lm	ll	ll	lm	lm	lm	lm	ll	lm	lm	ll	ll	lm	ll	lm	lm	lm	ll	lm	ll
6	lm6724	2485627	<lmxll>	{0-}	lm	lm	lm	lm	ll	ll	lm	lm	ll	ll	lm	lm	ll	lm	lm	lm	ll	lm	ll	ll	lm	lm	ll	ll	lm	ll	ll	ll	lm	lm	lm	lm	ll	lm	lm	ll	ll	lm	ll	lm	lm	lm	ll	lm	ll
6	hk339	1871109	<hkxhk>	{11}	hk	hk	hh	hh	kk	hk	hk	hk	hk	hk	hh	hh	hk	hk	hk	hh	hk	hh	hk	hk	hk	--	kk	kk	hh	hk	kk	kk	hk	--	hh	hh	hk	hk	hh	kk	kk	hk	hk	hh	hh	hk	hk	hh	hk
6	hk337	1870999	<hkxhk>	{11}	hk	hk	--	hh	kk	hk	hk	hk	hk	hk	hh	hh	hk	hk	hk	hh	hk	hh	hk	hk	hk	--	kk	kk	hh	hk	kk	kk	hk	--	hh	hh	hk	hk	hh	kk	kk	hk	hk	hh	hh	hk	hk	hh	hk
6	hk338	1871102	<hkxhk>	{10}	hk	hk	--	hh	kk	hk	hk	hk	hk	hk	hh	hh	hk	hk	hk	hh	hk	hh	hk	hk	hk	--	kk	kk	hh	hk	kk	kk	hk	--	hh	hh	hk	hk	hh	kk	kk	hk	hk	hh	hh	hk	hk	hh	hk
6	np8452	1774477	<nnxnp>	{-1}	np	np	nn	nn	np	np	np	np	np	nn	nn	nn	nn	np	np	nn	np	nn	nn	np	np	nn	np	np	nn	np	np	np	np	nn	nn	nn	np	np	nn	np	np	np	nn	nn	nn	np	nn	nn	nn
6	np8467	2162558	<nnxnp>	{-1}	np	np	nn	nn	np	np	np	nn	nn	nn	nn	nn	nn	np	np	nn	nn	nn	nn	np	np	nn	np	np	np	np	np	np	np	nn	nn	nn	np	np	nn	np	np	np	nn	nn	nn	np	nn	nn	nn
6	np8488	2409725	<nnxnp>	{-1}	np	np	nn	nn	np	np	np	nn	nn	nn	nn	nn	nn	np	np	nn	nn	nn	nn	np	np	nn	np	np	np	np	np	np	np	nn	nn	nn	np	np	nn	np	np	np	nn	nn	nn	np	nn	nn	nn
6	lm6742	2984240	<lmxll>	{0-}	lm	lm	lm	lm	ll	ll	lm	lm	ll	ll	lm	lm	ll	lm	lm	lm	ll	lm	ll	ll	lm	lm	ll	ll	lm	ll	ll	ll	lm	lm	lm	lm	ll	lm	lm	ll	ll	lm	ll	lm	lm	lm	ll	lm	ll
6	hk334	525484	<hkxhk>	{01}	kk	kk	hk	hk	hk	hh	kk	hk	hh	hh	hk	hk	--	hk	hk	hk	hh	hk	hh	kk	kk	hk	hk	hh	hk	kk	hk	hk	kk	--	hk	hk	kk	--	hk	hk	hk	hk	hh	hh	hk	kk	hh	hk	hk
6	np8363	671262	<nnxnp>	{-0}	nn	nn	np	np	np	np	nn	np	np	np	np	nn	np	np	nn	np	np	np	np	nn	nn	np	nn	np	np	nn	np	nn	nn	nn	np	np	nn	nn	np	nn	np	np	np	np	np	nn	np	np	nn
6	np8360	564488	<nnxnp>	{-0}	nn	nn	np	np	nn	np	nn	nn	np	np	np	nn	np	np	nn	np	np	np	np	nn	nn	np	nn	np	np	nn	nn	nn	nn	nn	np	np	nn	nn	np	nn	nn	nn	np	np	np	nn	np	np	nn
6	lm6745	3056155	<lmxll>	{0-}	lm	lm	lm	lm	ll	ll	lm	lm	ll	ll	lm	lm	ll	lm	lm	lm	ll	lm	ll	ll	lm	lm	ll	ll	lm	ll	ll	ll	lm	lm	lm	lm	ll	lm	ll	ll	ll	lm	ll	lm	lm	lm	ll	lm	ll
6	np8386	937506	<nnxnp>	{-0}	nn	nn	np	np	nn	np	nn	nn	np	np	np	nn	np	np	nn	np	np	np	np	nn	nn	np	nn	np	np	nn	nn	nn	nn	nn	np	np	nn	nn	np	nn	nn	nn	np	np	np	nn	np	np	nn
6	np8341	195067	<nnxnp>	{-0}	nn	nn	np	np	nn	np	nn	nn	np	np	np	nn	np	np	nn	np	np	np	np	nn	nn	np	nn	np	np	nn	nn	nn	nn	nn	nn	np	nn	nn	np	nn	nn	nn	np	np	np	nn	np	np	nn
6	np8393	1051318	<nnxnp>	{-0}	nn	nn	np	np	nn	np	nn	nn	np	np	np	nn	np	nn	nn	np	np	np	np	nn	nn	np	nn	np	np	nn	nn	nn	nn	nn	np	np	nn	nn	np	nn	nn	nn	np	np	np	nn	np	np	nn
6	np8332	80678	<nnxnp>	{-0}	nn	nn	np	np	nn	np	nn	nn	np	np	np	nn	np	np	nn	np	np	np	np	nn	nn	np	nn	np	np	nn	nn	nn	nn	nn	nn	np	nn	nn	np	nn	nn	nn	np	np	np	nn	np	np	nn
6	lm6755	3179381	<lmxll>	{1-}	ll	ll	ll	ll	lm	lm	ll	lm	lm	lm	ll	lm	lm	ll	ll	ll	lm	ll	lm	lm	ll	lm	lm	lm	ll	lm	lm	lm	ll	ll	ll	ll	lm	ll	lm	lm	lm	ll	lm	ll	ll	ll	lm	ll	ll
6	np8398	1161923	<nnxnp>	{-0}	nn	nn	np	np	nn	np	nn	nn	np	np	np	nn	np	nn	nn	np	np	np	np	nn	nn	np	nn	np	np	nn	nn	nn	nn	nn	np	np	nn	nn	np	nn	nn	nn	np	np	np	nn	np	np	nn
6	np8380	822903	<nnxnp>	{-0}	nn	nn	np	np	nn	np	nn	nn	np	np	np	nn	np	np	nn	np	np	np	np	nn	nn	np	nn	np	np	nn	nn	nn	nn	nn	np	np	nn	nn	np	nn	nn	nn	np	np	np	nn	np	np	nn
6	lm6752	3171265	<lmxll>	{1-}	ll	ll	ll	ll	lm	lm	ll	lm	lm	lm	ll	lm	lm	ll	ll	ll	lm	ll	lm	lm	ll	lm	lm	lm	ll	lm	lm	lm	ll	ll	ll	ll	lm	ll	lm	lm	lm	ll	lm	ll	ll	ll	lm	ll	ll
6	np8372	771905	<nnxnp>	{-0}	nn	nn	np	np	nn	np	nn	nn	np	np	np	nn	np	np	nn	np	np	np	np	nn	nn	np	nn	np	np	nn	nn	nn	nn	nn	np	np	nn	nn	np	nn	nn	nn	np	np	np	nn	np	np	nn
6	np8453	1784942	<nnxnp>	{-0}	nn	nn	np	np	nn	np	nn	nn	np	np	np	nn	np	nn	nn	np	np	np	np	nn	nn	np	nn	np	np	nn	nn	nn	nn	nn	np	np	nn	nn	np	nn	nn	nn	np	np	np	nn	np	np	nn
6	lm6754	3179327	<lmxll>	{0-}	lm	lm	lm	lm	ll	ll	lm	lm	ll	ll	lm	ll	ll	lm	lm	lm	ll	lm	ll	ll	lm	ll	ll	ll	lm	ll	ll	ll	lm	lm	lm	lm	ll	lm	ll	ll	ll	lm	ll	lm	lm	lm	ll	lm	ll
6	np8416	1455185	<nnxnp>	{-0}	nn	nn	np	np	nn	np	nn	nn	np	np	np	nn	np	nn	nn	np	np	np	np	nn	nn	np	nn	nn	np	nn	nn	nn	nn	nn	np	np	nn	nn	np	nn	nn	nn	np	np	np	nn	np	np	nn
6	lm6751	3123014	<lmxll>	{0-}	lm	lm	lm	lm	ll	ll	lm	lm	ll	ll	lm	ll	ll	lm	lm	lm	ll	lm	ll	ll	lm	lm	ll	ll	lm	ll	ll	ll	lm	lm	lm	lm	ll	lm	ll	ll	ll	lm	ll	lm	lm	lm	ll	lm	ll
6	np8487	2409712	<nnxnp>	{-0}	nn	nn	np	np	np	np	nn	np	np	np	np	nn	np	np	nn	np	np	np	np	np	nn	np	nn	nn	nn	nn	np	nn	nn	nn	np	np	nn	nn	np	nn	np	nn	np	np	np	nn	np	np	nn
6	lm6766	3307108	<lmxll>	{1-}	ll	ll	ll	ll	ll	ll	ll	ll	ll	lm	ll	lm	ll	ll	ll	ll	ll	ll	lm	ll	ll	lm	lm	lm	ll	ll	ll	lm	ll	ll	ll	ll	lm	ll	ll	lm	ll	ll	lm	ll	ll	ll	lm	ll	ll
6	np8517	2871598	<nnxnp>	{-1}	np	np	nn	nn	np	np	np	nn	nn	nn	nn	nn	nn	np	np	nn	nn	nn	nn	np	np	nn	np	np	np	np	np	np	np	nn	nn	nn	np	np	nn	nn	np	np	nn	nn	nn	np	nn	nn	nn
6	np8468	2162698	<nnxnp>	{-0}	nn	nn	np	np	nn	nn	nn	nn	np	np	np	nn	np	nn	nn	np	np	np	np	nn	nn	np	nn	nn	nn	nn	nn	nn	nn	nn	np	np	nn	nn	np	nn	nn	nn	np	np	np	nn	np	np	nn
6	np8486	2366297	<nnxnp>	{-0}	nn	nn	np	np	nn	nn	nn	nn	np	np	np	nn	np	nn	nn	np	np	np	np	nn	nn	np	nn	nn	nn	nn	nn	nn	nn	nn	np	np	nn	nn	np	nn	nn	nn	np	np	np	nn	np	np	nn
6	np8510	2458080	<nnxnp>	{-0}	nn	nn	np	np	nn	nn	nn	nn	np	np	np	nn	np	nn	nn	np	np	np	np	nn	nn	np	nn	nn	nn	nn	nn	nn	nn	nn	np	np	nn	nn	np	nn	nn	nn	np	np	np	nn	np	np	nn
6	np8489	2410329	<nnxnp>	{-0}	nn	nn	np	np	nn	nn	nn	nn	np	np	np	nn	np	nn	nn	np	np	np	np	nn	nn	np	nn	nn	nn	nn	nn	nn	nn	np	np	np	nn	nn	np	nn	nn	nn	np	np	np	nn	np	np	nn
6	lm6767	3314952	<lmxll>	{0-}	lm	lm	lm	lm	ll	ll	lm	lm	lm	ll	lm	ll	ll	lm	lm	lm	ll	lm	ll	ll	lm	ll	ll	ll	lm	ll	ll	ll	lm	lm	lm	lm	ll	lm	ll	ll	ll	lm	ll	lm	lm	lm	ll	lm	ll
6	np8465	2151627	<nnxnp>	{-0}	nn	nn	np	np	nn	nn	nn	nn	np	np	np	nn	np	nn	nn	np	np	np	np	nn	nn	np	nn	nn	nn	nn	nn	nn	nn	np	np	np	nn	nn	np	nn	nn	nn	np	np	np	nn	np	np	nn
6	lm6787	4081907	<lmxll>	{1-}	ll	ll	ll	ll	lm	lm	ll	ll	ll	lm	ll	lm	lm	ll	ll	ll	lm	ll	lm	lm	ll	lm	lm	lm	ll	lm	lm	lm	ll	ll	ll	ll	lm	ll	ll	lm	lm	ll	lm	ll	ll	ll	lm	ll	ll
6	np8522	3004635	<nnxnp>	{-1}	np	np	nn	nn	np	np	np	nn	nn	nn	nn	nn	nn	np	np	nn	nn	nn	nn	np	np	nn	np	np	np	np	np	np	np	nn	nn	nn	np	np	nn	nn	np	np	nn	nn	nn	np	nn	nn	nn
6	np8546	3438103	<nnxnp>	{-1}	np	np	nn	nn	np	np	np	nn	np	nn	nn	nn	nn	np	np	nn	nn	nn	nn	np	np	nn	np	np	np	np	np	np	np	nn	nn	nn	np	np	nn	nn	np	np	nn	nn	nn	np	nn	nn	nn
6	np8516	2811631	<nnxnp>	{-0}	nn	nn	np	np	nn	nn	nn	nn	np	np	np	nn	np	nn	nn	np	np	np	np	nn	nn	np	nn	nn	nn	nn	nn	nn	nn	np	np	np	nn	nn	np	np	nn	nn	np	np	np	nn	np	np	nn
6	np8518	2871649	<nnxnp>	{-0}	nn	nn	np	np	nn	nn	nn	nn	np	np	np	nn	np	nn	nn	np	np	np	np	nn	nn	np	nn	nn	nn	nn	nn	nn	nn	np	np	np	nn	nn	np	np	nn	nn	np	np	np	nn	np	np	nn
6	np8574	3886429	<nnxnp>	{-1}	np	np	nn	nn	nn	np	np	nn	np	nn	nn	nn	nn	np	np	nn	nn	nn	nn	np	np	nn	np	np	np	np	np	np	np	nn	nn	nn	np	np	nn	nn	np	np	nn	nn	nn	np	nn	nn	nn
6	np8585	4173471	<nnxnp>	{-1}	np	np	nn	nn	nn	np	np	nn	np	nn	nn	np	nn	np	np	nn	nn	nn	nn	np	np	nn	np	np	np	np	np	np	np	nn	nn	nn	np	np	nn	nn	np	np	nn	nn	nn	np	nn	nn	nn
6	np8519	3004400	<nnxnp>	{-0}	nn	nn	np	np	nn	nn	nn	nn	np	np	np	nn	np	nn	nn	np	np	np	np	nn	nn	np	nn	nn	nn	nn	nn	nn	nn	np	np	np	nn	nn	np	np	nn	nn	np	np	np	nn	np	np	nn
6	np8545	3438100	<nnxnp>	{-0}	nn	nn	np	np	nn	nn	nn	nn	nn	np	np	nn	np	nn	nn	np	np	np	np	nn	nn	np	nn	nn	nn	nn	nn	nn	nn	np	np	np	nn	nn	np	np	nn	nn	np	np	np	nn	np	np	nn
6	hk340	3240103	<hkxhk>	{11}	hk	hk	hh	hh	kk	kk	hk	--	hh	hk	hh	--	hk	hk	hk	hh	hh	hh	hk	kk	hk	hk	kk	kk	hk	--	kk	kk	hk	hh	hh	hh	kk	hk	hk	hk	kk	hk	hk	hh	hh	hk	hk	hh	kk
6	np8609	4508845	<nnxnp>	{-0}	nn	nn	np	np	np	np	nn	np	nn	np	np	nn	np	nn	nn	np	np	np	np	np	nn	np	nn	nn	nn	nn	np	nn	nn	np	np	np	nn	nn	np	np	np	nn	np	np	np	nn	np	np	nn
6	lm6796	4233049	<lmxll>	{1-}	ll	ll	ll	ll	lm	lm	ll	lm	ll	lm	ll	lm	lm	ll	ll	ll	lm	ll	lm	lm	ll	lm	lm	lm	ll	lm	lm	lm	ll	ll	ll	ll	lm	ll	ll	lm	lm	ll	lm	ll	ll	ll	lm	ll	ll
6	np8582	3915390	<nnxnp>	{-0}	nn	nn	np	np	np	nn	nn	nn	nn	np	np	nn	np	nn	nn	np	np	np	np	nn	nn	np	nn	nn	nn	nn	nn	nn	nn	np	np	np	nn	nn	np	np	nn	nn	np	np	np	nn	np	np	nn
6	np8576	3898952	<nnxnp>	{-0}	nn	nn	np	np	np	nn	nn	nn	nn	np	np	nn	np	nn	nn	np	np	np	np	nn	nn	np	nn	nn	nn	nn	nn	nn	nn	np	np	np	nn	nn	np	np	nn	nn	np	np	np	nn	np	np	nn
6	np8578	3913181	<nnxnp>	{-0}	nn	nn	np	np	np	nn	nn	nn	nn	np	np	np	np	nn	nn	np	np	np	np	nn	nn	np	nn	nn	nn	nn	nn	nn	nn	np	np	np	nn	nn	np	np	nn	nn	np	np	np	nn	np	np	nn
6	hk341	4233146	<hkxhk>	{01}	kk	kk	hk	hk	hh	hk	kk	hk	kk	hh	hk	hh	hh	--	kk	hk	hh	hk	hh	hk	kk	hh	--	hk	kk	hk	hk	hk	kk	--	hk	hk	hk	kk	hk	hh	hk	kk	hh	hk	hk	kk	hh	hk	hh
6	np8605	4463025	<nnxnp>	{-1}	np	np	nn	nn	nn	np	np	nn	np	nn	nn	nn	nn	np	np	nn	nn	nn	nn	np	np	nn	np	np	np	np	np	np	np	nn	nn	nn	np	np	nn	nn	np	np	nn	nn	nn	np	nn	nn	nn
6	hk342	4233222	<hkxhk>	{01}	--	kk	hk	hk	--	hk	kk	hk	kk	hh	hk	hh	hh	--	kk	hk	hh	hk	hh	hk	kk	hh	hk	hk	kk	hk	hk	hk	kk	hk	hk	hk	hk	kk	hk	hh	hk	kk	--	hk	hk	kk	--	hk	hh
6	np8611	4521520	<nnxnp>	{-0}	nn	nn	np	np	np	nn	nn	nn	nn	np	np	np	np	nn	nn	np	np	np	np	nn	nn	np	nn	nn	nn	nn	nn	nn	nn	np	np	np	nn	nn	np	np	nn	nn	np	np	np	nn	np	np	nn
6	lm6781	3792352	<lmxll>	{0-}	lm	lm	lm	lm	ll	ll	lm	lm	lm	ll	lm	ll	ll	lm	lm	lm	ll	lm	ll	ll	lm	ll	ll	ll	lm	ll	ll	ll	lm	lm	lm	lm	ll	lm	lm	ll	ll	lm	ll	lm	lm	lm	ll	lm	ll
6	np8602	4346952	<nnxnp>	{-0}	nn	nn	np	np	np	nn	nn	nn	nn	np	np	nn	np	nn	nn	np	np	np	np	nn	nn	np	nn	nn	nn	nn	nn	nn	nn	np	np	np	nn	nn	np	np	nn	nn	np	np	np	nn	np	np	nn
6	np8607	4505469	<nnxnp>	{-0}	nn	nn	np	np	np	nn	nn	nn	nn	np	np	nn	np	nn	nn	np	np	np	np	nn	nn	np	nn	nn	nn	nn	nn	nn	nn	np	np	np	nn	nn	np	np	nn	nn	np	np	np	nn	np	np	nn
6	np8625	4693594	<nnxnp>	{-0}	nn	nn	np	np	np	nn	nn	nn	nn	np	np	nn	np	nn	nn	np	np	np	np	nn	nn	np	nn	nn	nn	nn	nn	nn	nn	np	np	np	nn	nn	np	np	nn	nn	np	np	np	nn	np	np	nn
6	hk343	4651093	<hkxhk>	{01}	kk	kk	hk	hk	hh	hk	kk	hk	kk	hh	hk	hh	hh	kk	kk	hk	hh	hk	hh	hk	kk	hh	hk	hk	kk	hk	hk	hk	kk	hk	hk	hk	hk	kk	hk	--	hk	kk	hh	hk	hk	kk	hh	hk	hh
6	np8628	5033687	<nnxnp>	{-1}	np	np	nn	nn	nn	np	np	nn	np	nn	nn	nn	nn	np	np	nn	nn	nn	nn	np	np	nn	np	np	np	np	np	nn	np	nn	nn	nn	np	np	nn	nn	np	np	nn	nn	nn	np	nn	nn	nn
6	lm6813	4462866	<lmxll>	{0-}	lm	lm	lm	lm	ll	ll	lm	lm	lm	ll	lm	ll	ll	lm	lm	lm	ll	lm	ll	ll	lm	ll	ll	ll	lm	ll	ll	ll	lm	lm	lm	lm	ll	lm	lm	ll	ll	lm	ll	lm	lm	lm	ll	lm	ll
6	lm6789	4118982	<lmxll>	{0-}	lm	lm	lm	lm	ll	ll	lm	lm	lm	ll	lm	ll	ll	lm	lm	lm	ll	lm	ll	ll	lm	ll	ll	ll	lm	ll	ll	ll	lm	lm	lm	lm	ll	lm	lm	ll	ll	lm	ll	lm	lm	lm	ll	lm	ll
6	np8633	5067352	<nnxnp>	{-0}	nn	nn	np	np	np	nn	nn	nn	nn	np	np	np	np	nn	nn	np	np	np	np	nn	nn	np	nn	nn	nn	nn	nn	np	nn	np	np	np	nn	nn	np	np	nn	nn	np	np	np	nn	np	np	nn
6	np8627	4795880	<nnxnp>	{-0}	nn	nn	np	np	np	nn	nn	nn	nn	np	np	nn	np	nn	nn	np	np	np	np	nn	nn	np	nn	nn	nn	nn	nn	np	nn	np	np	np	nn	nn	np	np	nn	nn	np	np	np	nn	np	np	nn
6	np8646	5180206	<nnxnp>	{-0}	nn	nn	np	np	np	nn	nn	nn	nn	np	np	nn	np	nn	nn	np	np	np	np	nn	nn	np	nn	nn	nn	nn	nn	np	nn	np	np	np	nn	nn	np	np	nn	nn	np	np	np	nn	np	np	nn
6	lm6861	5504847	<lmxll>	{1-}	ll	ll	ll	ll	ll	ll	ll	ll	ll	lm	ll	lm	ll	ll	ll	ll	ll	ll	lm	ll	ll	lm	lm	lm	ll	ll	ll	lm	ll	ll	ll	ll	lm	ll	ll	lm	ll	ll	lm	ll	ll	ll	lm	ll	ll
6	np8648	5188657	<nnxnp>	{-0}	nn	nn	np	np	np	nn	nn	nn	nn	np	np	np	np	nn	nn	np	np	np	np	nn	nn	np	nn	nn	nn	nn	nn	np	nn	np	np	np	nn	nn	np	np	nn	nn	np	np	np	nn	np	np	nn
6	np8631	5061783	<nnxnp>	{-0}	nn	nn	np	np	np	nn	nn	nn	nn	np	np	nn	np	nn	nn	np	np	np	np	nn	nn	np	nn	nn	nn	nn	nn	np	nn	np	np	np	nn	nn	np	np	nn	nn	np	np	np	nn	np	np	np
[truncated: 5,601 more rows]
[truncated: 46 more columns]

## Sheet: Sheet1
27897
27949
157498
227922
278147
283410
300177
381102
500714
582653
603415
901583
942713
970311
970378
1010682
1172876
1178485
1220979
1347966
1350476
1359686
1451876
1586082
1704033
1807195
1807244
1807435
1914156
1948316
1956902
1978199
2094389
2183390
2349372
2400984
2482511
2498356
2498436
2498514
2603717
2609889
2772828
2947689
3520640
3543473
3580110
3659082
3712665
3803163
3829857
3927410
3951218
3978511
3979921
4050022
4059284
4060322
4060478
4060479
4077644
4335851
4339830
4464044
4506765
4583652
4608388
4683767
5101196
5485834
5485864
5663442
5696602
6318194
6369521
6415970
6415990
6416012
6461513
6475253
6535699
6537674
6639327
6760410
6845735
6909633
6924295
6994869
7062865
7079340
7079360
7109831
7125170
7130688
7317280
7317364
7317412
7317442
7465263
7511417
7547943
7895601
7910403
7910417
7915031
8092115
8092209
8101455
8105252
8260020
8260041
8260155
8290943
8369087
8427936
8446317
8446328
8490592
8495279
8528742
8532178
8532219
8532255
8532314
8734915
8734968
8800201
8800227
8856292
8870433
8912014
8912074
8935868
9021784
9045908
9045944
9062625
9283800
9286594
9514297
9535853
9582101
9582312
9626977
9675050
9688858
9961672
9961708
10033169
10033261
10244301
10295508
10304858
10431093
10641937
10719475
10834884
10863796
10953805
10953888
11081927
11090774
11144556
11159980
11177511
11198618
11265502
11334479
11420966
11431072
11453778
11453911
11560955
11750240
11924739
11924821
11950432
11960677
11980977
11985192
12112247
12112432
12118208
12118352
12178820
12230119
12268758
12268774
12281910
12281951
12284417
12284477
12339383
12672651
12722693
12722719
12722764
12802749
12822107
12984693
13139449
13228187
13315802
13368226
13368326
13368459
13887356
13942632
14133316
14164115
14173181
14216552
14216616
14688715
14688742
14688866
15161098
15161129
15161139
15161180
15161193
15228187
15228253
15807306
15876963
